# Supplementary material for: Neurons and Astrocytes Elicit Brain Region Specific Transcriptional Responses to Prion Disease in the Murine CA1 and Thalamus
Source: Front Neurosci. 2022 May 16;16:918811. doi: 10.3389/fnins.2022.918811 (PMC9149297; doi:10.3389/fnins.2022.918811)
Supplement: Supplementary file 1 [file Data_Sheet_1.CSV]

mouse_symbol	baseMean	log2FoldChange	lfcSE	stat	pvalue	padj	cell_type	human_symbol	name	alias
C1qa	1805.32740368241	3.26230207218705	0.285725055633267	11.4176268684475	3.41429932890827e-30	6.9562934527177e-26	microglia	C1QA	complement component 1, q subcomponent, alpha polypeptide	AI255395, Adic, C1q
Serpina3i	76.6654398540261	4.12277012052385	0.382765489173563	10.7710079334096	4.71807476102013e-27	4.8063027590512e-23	endothelial	SERPINA3I	serine (or cysteine) peptidase inhibitor, clade A, member 3I	2B2, EG628900, Gm6930
C1qb	3276.37631399744	3.40820731914574	0.339096139090896	10.050858521371	9.1070519537857e-24	6.18490255021433e-20	microglia	C1QB	complement component 1, q subcomponent, beta polypeptide	Adia
Ly86	471.276785241461	2.50848191653977	0.278035231224569	9.02217285734436	1.84394972210419e-19	9.39215790953771e-16	microglia	LY86	lymphocyte antigen 86	MD-1, MD1, ly86_tv2
Gfap	15988.6690318183	4.3653563548884	0.487013846690222	8.96351589293743	3.14487235990115e-19	1.28147258921252e-15	astrocyte	GFAP	glial fibrillary acidic protein	AI836096
Cd68	627.741270761613	2.9997581266859	0.345005166644185	8.69482088011641	3.47377349025367e-18	1.17957768484047e-14	microglia	CD68	CD68 antigen	Lamp4, Scard1, gp110
Cst7	131.235686573882	6.78116485453899	0.784186786018174	8.64738474996675	5.26930749548546e-18	1.53366958447172e-14	microglia	CST7	cystatin F (leukocystatin)	Cmap
Cd14	290.617139679138	3.80931958992915	0.442887319901677	8.60110330269747	7.89533778049596e-18	2.01074514924781e-14	microglia	CD14	CD14 antigen	NA
Serpina3h	181.334111091416	3.48987951006329	0.421166281716177	8.28622722560472	1.168973554416e-16	2.64629635529684e-13	endothelial	SERPINA3H	serine (or cysteine) peptidase inhibitor, clade A, member 3H	6C28, Spi2
Ctss	3431.59215418127	2.64814814014764	0.339346546441941	7.80366904544502	6.01327636021133e-15	1.22514492562946e-11	microglia	CTSS	cathepsin S	Cats
Ctse	44.4424159713421	6.83977665030083	0.89183187096995	7.66935660514345	1.72861230736e-14	3.2017042863775e-11	microglia	CTSE	cathepsin E	A430072O03Rik, C920004C08Rik, CE, CatE
Thsd4	1212.80252978679	1.82355014812197	0.238698972160053	7.63953917195439	2.18000576682489e-14	3.7012864577742e-11	neuron	THSD4	thrombospondin, type I, domain containing 4	ADAMTSL-6, ADAMTSL6, AI585901, Adamtsl4, B230114P05Rik
Ddit4l	1173.45045516402	-2.24368308030984	0.294273357272235	-7.62448595791223	2.45008733727919e-14	3.83985226228664e-11	neuron	DDIT4L	DNA-damage-inducible transcript 4-like	1700037B15Rik, 1700108M02Rik, REDD2, RTP801L, Smhs1
C1qc	2161.33231831641	3.19359915195833	0.423998292029265	7.53210381266797	4.99292359890418e-14	7.26613038600527e-11	microglia	C1QC	complement component 1, q subcomponent, C chain	AI385742, Adib, C1qg, Ciqc
Trem2	192.740997197058	4.32637462782631	0.578615405527136	7.47711620966063	7.59712314119417e-14	1.0318919125246e-10	microglia	TREM2	triggering receptor expressed on myeloid cells 2	TREM-2, Trem2a, Trem2b, Trem2c
Trim12a	304.04590100087	-24.7769239541578	3.32732336815642	-7.44650315364028	9.5846746581392e-14	1.2204885092808e-10	NA	TRIM12A	tripartite motif-containing 12A	2310043C01Rik, Trim12
Fcgr1	159.641423967487	2.91248931038261	0.393468325863262	7.40209343151744	1.340541230004e-13	1.60659923647655e-10	microglia	FCGR1	Fc receptor, IgG, high affinity I	AI323638, AV092959, CD64, FcgammaRI, IGGHAFC
Nrep	1408.9443577381	-1.38779869094891	0.187853813666023	-7.38765247223683	1.49443720043994e-13	1.69153686232018e-10	endothelial	NREP	neuronal regeneration related protein	AI325076, D0H4S114, Harp, P311, PTZ17
Lgals3bp	627.180935614296	3.50607337800699	0.486548031337673	7.20601698534819	5.76122198579259e-13	6.17784930202833e-10	endothelial	LGALS3BP	lectin, galactoside-binding, soluble, 3 binding protein	90K, CyCAP, MAC-2BP, Ppicap, Tango10b
Ncf4	108.350521114668	3.09639934722766	0.446440064844661	6.93575597500429	4.04054548411572e-12	4.11610368466868e-09	microglia	NCF4	neutrophil cytosolic factor 4	AI451400, p40phox
Xaf1	519.693232844349	4.01334563474922	0.585983439253325	6.84890624189504	7.4416746703965e-12	7.21984189212658e-09	endothelial	XAF1	XIAP associated factor 1	Fbox39
Cyth4	284.359651941391	2.13276631034002	0.315595800301017	6.75790459919231	1.40001659485197e-11	1.29654264106882e-08	microglia	CYTH4	cytohesin 4	2510004M07Rik, 5830469K17Rik, AI467541, Pscd4, mFLJ00017
Itgax	46.1214864191659	7.60046432950431	1.12791079016249	6.73853322070742	1.59993480838896e-11	1.41726399070072e-08	microglia	ITGAX	integrin alpha X	AI449405, Cd11c, Cr4, N418
Ctsd	10169.8033161314	1.10211453630454	0.164315204218239	6.70731927424526	1.98232232439189e-11	1.68282645988168e-08	microglia	CTSD	cathepsin D	CD, CatD
Grn	3815.89231556425	1.03210716462616	0.154434262890846	6.68314883825787	2.3386183543592e-11	1.90588041406858e-08	microglia	GRN	granulin	GP88, PCDGF, PEPI, Pgrn, epithelin
S100a8	30.062584012294	-21.6310499564277	3.36226745441138	-6.43347093879971	1.24722450268798e-10	9.41146371028329e-08	microglia	S100A8	S100 calcium binding protein A8 (calgranulin A)	60B8Ag, AI323541, B8Ag, CFAg, CP-10
Isg15	1100.34541569115	6.60938569013735	1.02883973561268	6.42411588642757	1.32638131271174e-10	9.65131888042461e-08	endothelial	ISG15	ISG15 ubiquitin-like modifier	G1p2, IGI15, IP17, Irfp, UCRP
Usp2	5355.0324559355	-1.03460302738732	0.162335314533182	-6.37324682163252	1.85067677650332e-10	1.30019616015443e-07	astrocyte	USP2	ubiquitin specific peptidase 2	B930035K21Rik, Ubp41
Unc93b1	534.852729091163	2.26442402879945	0.356098340000951	6.35898507359906	2.03091138872414e-10	1.37925962112885e-07	microglia	UNC93B1	unc-93 homolog B1, TLR signaling regulator	Unc-93B1, Unc93b
H2-K1	811.506119838711	2.64520634192897	0.42656405168751	6.20119377491936	5.60364670087223e-10	3.68286122205067e-07	microglia	H2-K1	histocompatibility 2, K1, K region	H-2K, H-2K(d), H2-D1, H2-K, K-f
Slc35e4	1894.09437857874	0.950282497026827	0.15369550469733	6.1828906375512	6.29383184699401e-10	4.007204064083e-07	opc	SLC35E4	solute carrier family 35, member E4	A330108F03Rik, AI414849, AI536442
Myo1f	129.758832584473	2.83220593491888	0.463947798964862	6.10457887986096	1.03072078227134e-09	6.36360764181704e-07	microglia	MYO1F	myosin IF	C330006B10Rik
H2-Q7	59.4801069107664	4.61013505163724	0.763729910329852	6.03634215353191	1.57646808656024e-09	9.44675317517008e-07	microglia	H2-Q7	histocompatibility 2, Q region locus 7	H-2Q7, Ped, Q9, Qa-2, Qa-7
Serpina3n	7191.86496572268	1.35346604921786	0.224429844487747	6.03068657070584	1.63264562786494e-09	9.50386343489153e-07	neuron	SERPINA3N	serine (or cysteine) peptidase inhibitor, clade A, member 3N	Spi2-2, Spi2.2, Spi2/eb.4
Bdnf	4112.36200783575	-1.06194074844355	0.177241862758665	-5.9914781525937	2.07942263807309e-09	1.17683768966947e-06	neuron	BDNF	brain derived neurotrophic factor	NA
Pdlim4	450.073320366065	2.15279984848036	0.360913997724637	5.96485551143091	2.44850610609876e-09	1.34826657853125e-06	microglia	PDLIM4	PDZ and LIM domain 4	Ril
Tyrobp	690.512466842068	2.28345273600853	0.388310177681169	5.88048644422453	4.0906250964207e-09	2.19322093985461e-06	microglia	TYROBP	TYRO protein tyrosine kinase binding protein	DAP12, KARAP, Ly83
Timp1	52.5318109927398	4.24190701890203	0.726392008345226	5.83969395335915	5.22968018320525e-09	2.66373760131559e-06	endothelial	TIMP1	tissue inhibitor of metalloproteinase 1	Clgi, EPA, TIMP-1, TPA-S1, Timp
Mx1	109.5632930561	7.6201536028098	1.3108129075342	5.81330375907289	6.12517678029658e-09	3.04376467614055e-06	endothelial	MX1	MX dynamin-like GTPase 1	AI893580, Mx, Mx-1
Fcgr2b	118.417298119989	3.17298731401691	0.548658073153995	5.78317802885283	7.33024147361397e-09	3.55586523293836e-06	microglia	FCGR2B	Fc receptor, IgG, low affinity IIb	AI528646, CD32, F630109E10Rik, Fc[g]RII, FcgRII
Ddx60	134.48351195607	4.00085970758173	0.692979188098041	5.77341971634464	7.76786260760802e-09	3.68052169226525e-06	endothelial	DDX60	DExD/H box helicase 60	9830118M07
Plscr4	346.450177193052	-1.54856797499825	0.268511496639757	-5.76723155014796	8.05843009045551e-09	3.73141942415774e-06	neuron	PLSCR4	phospholipid scramblase 4	AV245873
Hkdc1	314.654319184381	1.65546023257672	0.28926481056078	5.72299212395513	1.04664119137095e-08	4.73872614066484e-06	neuron	HKDC1	hexokinase domain containing 1	BC016235
Irgm1	410.202135556598	3.20224905647883	0.564629540645336	5.67141608074359	1.41621970813068e-08	6.27262181162055e-06	microglia	IRGM1	immunity-related GTPase family M member 1	Ifggd3, Ifi1, Iigp3, Iipg3, Irgm
Irf8	208.532792449908	2.31602961592279	0.411352311329257	5.6302822474455	1.79914955170606e-08	7.79912190775729e-06	microglia	IRF8	interferon regulatory factor 8	AI893568, ICSBP, IRF-8, Icsbp1, Myls
Lyn	192.699443379164	1.83419410932001	0.32793629438717	5.59314153606467	2.22997357828902e-08	9.46530868417926e-06	microglia	LYN	LYN proto-oncogene, Src family tyrosine kinase	AA407514, Hck-2, p53Lyn, p56Lyn
Cfap69	193.074233562964	-1.99190756844152	0.357596508883644	-5.57026570158619	2.54351148022589e-08	1.05758169179842e-05	neuron	CFAP69	cilia and flagella associated protein 69	4921525K03, A330021E22Rik, AI427898
Hspb6	477.413090856352	2.57039767871136	0.46791216715737	5.49333370475675	3.94416498296652e-08	1.57565524241098e-05	astrocyte	HSPB6	heat shock protein, alpha-crystallin-related, B6	AA387366, Gm479, Hsp20
Cx3cr1	957.529044851738	2.14498565885186	0.392307170600326	5.46761777402515	4.56124136201448e-08	1.78712945210929e-05	microglia	CX3CR1	chemokine (C-X3-C motif) receptor 1	mCX3CR1
Stat3	1566.34602282839	1.12193558023948	0.205939573230565	5.44788727411505	5.09716443490482e-08	1.9594269471085e-05	opc	STAT3	signal transducer and activator of transcription 3	1110034C02Rik, AW109958, Aprf
Cd72	29.5733980470253	4.85333802499121	0.893261443294455	5.43327830997778	5.53280105971788e-08	2.08750534797578e-05	microglia	CD72	CD72 antigen	CD72c, Ly-19, Ly-32, Ly-m19, Lyb-2
Slc11a1	105.880896191168	2.70366141615762	0.498358947146524	5.42512867811061	5.79128037186281e-08	2.14530084175151e-05	microglia	SLC11A1	solute carrier family 11 (proton-coupled divalent metal ion transporters), member 1	Bcg, Ity, Ity1, Lsh, Nramp
Oas1g	22.2669375845092	5.12840227780118	0.94913908932517	5.40321469790843	6.54570328675158e-08	2.38146712079065e-05	endothelial	OAS1G	2'-5' oligoadenylate synthetase 1G	AI449562, L2, Mmu-L, Mmu-L2, Oas1b
Nfkbia	2169.81297623118	1.17035206866396	0.218844082740573	5.34788080174571	8.89900385364168e-08	3.18084744761571e-05	microglia	NFKBIA	nuclear factor of kappa light polypeptide gene enhancer in B cells inhibitor, alpha	AI462015, Nfkbi
Fcer1g	341.322192921985	1.93935157777044	0.364058227010841	5.32703681412119	9.98279363485781e-08	3.50671443994126e-05	microglia	FCER1G	Fc receptor, IgE, high affinity I, gamma polypeptide	AI573376, CD23, FcR-gamma, FcR[g], FcRgamma
Smim10l1	9214.94391640157	-1.08429582056455	0.203830457337427	-5.31959666248296	1.03997548159482e-07	3.59126448508692e-05	NA	SMIM10L1	small integral membrane protein 10 like 1	2700089E24Rik, AI662692
Apbb1ip	60.5410349301455	1.74147479749628	0.327958840482794	5.31004072014836	1.09600744490728e-07	3.72167594709014e-05	microglia	APBB1IP	amyloid beta (A4) precursor protein-binding, family B, member 1 interacting protein	9930118P07Rik, Prp48
H2-Ab1	237.631544662058	2.3911764134277	0.454847748235679	5.25709190097762	1.46351188038328e-07	4.88812968048016e-05	microglia	H2-AB1	histocompatibility 2, class II antigen A, beta 1	AI845868, Abeta, H-2Ab, H2-Ab, I-Abeta
Gpr84	15.7067015860098	4.96391182154381	0.945917772664095	5.24772021944718	1.53992920426271e-07	5.06040606574975e-05	microglia	GPR84	G protein-coupled receptor 84	EX33
Prelid3b	3272.02046694888	-0.880551367299343	0.168948057607205	-5.21196502505272	1.86850781894534e-07	5.99557568750262e-05	oligodendrocyte	PRELID3B	PRELI domain containing 3B	2310042G06Rik, AA407013, Slmo2
Csf3r	244.935734677597	2.33853285563836	0.44881195462546	5.21049591379512	1.88336528909476e-07	5.99557568750262e-05	microglia	CSF3R	colony stimulating factor 3 receptor (granulocyte)	Cd114, Csfgr, G-CSF-R, G-CSFR
Foxred2	1039.90363528515	1.64910626094556	0.31687677824016	5.20425090820541	1.94780691926785e-07	6.01282093532775e-05	neuron	FOXRED2	FAD-dependent oxidoreductase domain containing 2	A430097D04Rik, D15Bwg0759e, Gm304
Bin2	244.083751874029	1.91157346047766	0.367183609305426	5.20604245950313	1.92910523329016e-07	6.01282093532775e-05	microglia	BIN2	bridging integrator 2	NA
Ifit1	1541.05414453801	7.26882943353516	1.39935530357416	5.19441303789645	2.05366740453981e-07	6.24498801493941e-05	endothelial	IFIT1	interferon-induced protein with tetratricopeptide repeats 1	GARG-16, IFI-56K, ISG56, Ifi56, P56
Prdx6	11996.0323960923	1.15851374337116	0.223685462022858	5.17920893425238	2.22828790363896e-07	6.67634378657943e-05	astrocyte	PRDX6	peroxiredoxin 6	1-Cys Prx, 1-cysPrx, 9430088D19Rik, AA690119, Aop2
Fcrls	324.585712086777	2.43286574793567	0.471768921490586	5.15690126481596	2.51070105533837e-07	7.41348163789332e-05	microglia	FCRLS	Fc receptor-like S, scavenger receptor	2810439C17Rik, 9330158F12, FcRH2sc, Fcrh2, IFGP2
Cyp4f14	121.958639731432	1.78038393002118	0.345727846685384	5.14966887131121	2.60946736328818e-07	7.59504115137619e-05	astrocyte	CYP4F14	cytochrome P450, family 4, subfamily f, polypeptide 14	1300014O15Rik, cyp4f-14
Arl6	1632.97536776987	-0.746844423371178	0.14514718939648	-5.14542807529754	2.66911453619457e-07	7.65923092400398e-05	neuron	ARL6	ADP-ribosylation factor-like 6	1110018H24Rik, 2210411E14Rik, BBS3
Naprt	295.182221897362	1.76778092775467	0.344034032753403	5.13838969245749	2.77102776525078e-07	7.84123884572491e-05	astrocyte	NAPRT	nicotinate phosphoribosyltransferase	9130210N20Rik, Naprt1
Dhrs1	4459.23395597929	1.01659943872574	0.199440516554792	5.0972563463375	3.44611533356004e-07	9.14292865281525e-05	astrocyte	DHRS1	dehydrogenase/reductase (SDR family) member 1	1110029G07Rik, AW112170, D14Ertd484e
Msmo1	4136.1286982233	-1.11733308775714	0.219200532845879	-5.09731008976492	3.44513746273782e-07	9.14292865281525e-05	astrocyte	MSMO1	methylsterol monoxygenase 1	1500001G16Rik, C78600, DESP4, ERG25, Sc4mol
Ccng1	4308.68225550562	-1.20619060899227	0.236658952114947	-5.09674617508834	3.45541133928916e-07	9.14292865281525e-05	oligodendrocyte	CCNG1	cyclin G1	AI314029
Laptm5	1094.86759149899	1.93555852333419	0.379473742556	5.10063887502982	3.38508894246498e-07	9.14292865281525e-05	microglia	LAPTM5	lysosomal-associated protein transmembrane 5	E3, Stra13
Parp14	64.2542775681486	3.48191848930224	0.684641110245629	5.08575724886433	3.66162147922311e-07	9.56434307919124e-05	microglia	PARP14	poly (ADP-ribose) polymerase family, member 14	1600029O10Rik, ARTD8, BC021340, CoaSt6, mKIAA1268
Ifi207	19.8901018989837	7.84289439769393	1.54506406194059	5.07609657805599	3.85267521635669e-07	9.9360006149432e-05	microglia	IFI207	interferon activated gene 207	AI607873, Pyhin-A, pyhinA
Strc	51.2775910036348	-3.32646884114047	0.65587303053322	-5.07181830366782	3.94032515069116e-07	0.000100350230775227	neuron	STRC	stereocilin	DFNB16
Apoe	65006.0029028215	1.51856346571264	0.299902398445285	5.06352557893828	4.11573130349233e-07	0.000103523345157226	astrocyte	APOE	apolipoprotein E	AI255918, Apo-E
Oasl2	1489.73197427052	5.80213178929182	1.15382385961012	5.02861137856204	4.9404451789375e-07	0.000121273048283943	endothelial	OASL2	2'-5' oligoadenylate synthetase-like 2	M1204, Mmu-OASL, Oasl
Hpgds	184.937683522091	1.77853718248404	0.353594679385423	5.02987540868908	4.90798654458276e-07	0.000121273048283943	microglia	HPGDS	hematopoietic prostaglandin D synthase	H-PGDS, Ptgds2
Cd53	290.76056323264	1.71167217941654	0.340846980805441	5.02181998318353	5.11841446983907e-07	0.000124145924295835	microglia	CD53	CD53 antigen	AI323659, Ox-44, Tspan25
Ifih1	112.724010257557	3.47076926141171	0.691505111316507	5.01915199846313	5.19000731108379e-07	0.000124401422301201	endothelial	IFIH1	interferon induced with helicase C domain 1	9130009C22Rik, Helicard, Hlcd, MDA5, RLR-2
Hck	77.5250568287301	2.95339683829786	0.592721966154143	4.98276933696397	6.26806537758157e-07	0.000146788004600973	microglia	HCK	hemopoietic cell kinase	AI849071, Bmk
Lgals9	581.688650561863	1.8930214048528	0.380119229401238	4.98007272043215	6.35603852562911e-07	0.000147156737410418	microglia	LGALS9	lectin, galactose binding, soluble 9	AA407335, AI194909, AI265545, LGALS35, Lgals5
Naglu	569.386989004055	1.07319441987527	0.216272879131105	4.96222376188322	6.96906417902996e-07	0.000159536756835457	microglia	NAGLU	alpha-N-acetylglucosaminidase (Sanfilippo disease IIIB)	NA
Fermt3	192.208600263929	2.29720158287757	0.463862433291102	4.95233374813075	7.33286975152736e-07	0.000165999875908465	microglia	FERMT3	fermitin family member 3	C79673, Kindlin3
Usp18	348.830607812684	5.84491848694693	1.1821203591308	4.94443602277912	7.6364614305567e-07	0.000169114418680611	endothelial	USP18	ubiquitin specific peptidase 18	1110058H21Rik, AW047653, UBP43, Ubp15
Shmt1	276.216530298821	1.42436141169331	0.289116858389535	4.92659411017198	8.36753197160739e-07	0.000183311931601644	microglia	SHMT1	serine hydroxymethyltransferase 1 (soluble)	AI324848, AI385541, C81125, Shmt, mshmt
Bst2	887.284471154584	4.59955891478065	0.937539625327871	4.90598881425638	9.29578226084449e-07	0.000199360281876259	microglia	BST2	bone marrow stromal cell antigen 2	2310015I10Rik, Bst-2, C87040, CD317, DAMP-1
Klhdc1	1346.82882546576	-1.02614876475717	0.209385274206769	-4.90076854088526	9.54624721459066e-07	0.000200510557474299	oligodendrocyte	KLHDC1	kelch domain containing 1	NA
Pycard	112.790851432477	2.01139404519226	0.410295699160161	4.90230350771262	9.47193408623937e-07	0.000200510557474299	microglia	PYCARD	PYD and CARD domain containing	9130417A21Rik, Asc, CARD5, TMS-1, TNS1
Csf1r	1226.5089278469	1.45658273668678	0.297373184888917	4.89816436283883	9.67361032431098e-07	0.000201112384436237	microglia	CSF1R	colony stimulating factor 1 receptor	AI323359, CD115, CSF-1R, Csfmr, Fim-2
Sptssa	1401.24793778023	-1.14569798454638	0.23505019307868	-4.87426948916767	1.0921182208034e-06	0.000222508166306485	oligodendrocyte	SPTSSA	serine palmitoyltransferase, small subunit A	1110002B05Rik, AA407909, AA409588, AU041967, Ssspta
Ucp2	1877.61223529785	1.89406085504422	0.388822761722729	4.87127051578034	1.10882900056348e-06	0.000223676059975052	microglia	UCP2	uncoupling protein 2 (mitochondrial, proton carrier)	Slc25a8, UCP 2, UCPH
Fcgr3	456.869022806068	1.80226630886263	0.370814983875606	4.86028447401472	1.17217194064836e-06	0.000231862438046308	microglia	FCGR3	Fc receptor, IgG, low affinity III	CD16
Cyba	322.256613015715	2.03230817422115	0.418045166344401	4.86145598092352	1.16525494381728e-06	0.000231862438046308	microglia	CYBA	cytochrome b-245, alpha polypeptide	b558, nmf333, p22-phox, p22phox
Igfbp4	14326.3597495324	-1.14378860804139	0.235546562910243	-4.855891734991	1.19846172186999e-06	0.000234783260782492	neuron	IGFBP4	insulin-like growth factor binding protein 4	AI875747, Deb2, IBP-4, IGFBP-4
Hmgb3	768.008081339553	1.35496521470821	0.279437214580648	4.84890753274078	1.24143268888914e-06	0.000240885234318356	neuron	HMGB3	high mobility group box 3	Hmg2a, Hmg4
Amn1	1379.64283579	-0.760480405883238	0.15699615616389	-4.84394283570462	1.2728756782027e-06	0.000244656311959451	neuron	AMN1	antagonist of mitotic exit network 1	5830467E07Rik, A230083D09, C730024G19Rik
Spata1	67.543728916491	-1.72055410419949	0.355828437329713	-4.83534738569873	1.32913314774044e-06	0.000253081857495923	astrocyte	SPATA1	spermatogenesis associated 1	4921536I21Rik, AV266943, SP-2
Ogdhl	1918.03758185541	1.24522538187921	0.258391520423785	4.81914181950296	1.4417704319971e-06	0.000271987322051009	opc	OGDHL	oxoglutarate dehydrogenase-like	NA
Ctsz	5043.48039705129	1.0685486130106	0.222215823839948	4.80860721142984	1.51985509436863e-06	0.000284087410024463	microglia	CTSZ	cathepsin Z	AI787083, AU019819, CTSX, D2Wsu143e
Tob1	1813.22833147598	-1.22835038025746	0.255652500059421	-4.80476576592036	1.54932778303677e-06	0.000285739408541735	astrocyte	TOB1	transducer of ErbB-2.1	Tob, Trob
Rtp4	416.629476563913	4.31814835820377	0.89890066704319	4.80381038364085	1.55674263022149e-06	0.000285739408541735	endothelial	RTP4	receptor transporter protein 4	5830458K16Rik, Ifrg28
Ctsa	7582.99802550646	0.801597602374666	0.167036100239568	4.79894825863984	1.59500989482034e-06	0.000287975260422019	microglia	CTSA	cathepsin A	AU019505, PPCA, Ppgb
Fhad1	551.359392780494	1.28606458288966	0.268102765540112	4.79690905201516	1.61132716639394e-06	0.000287975260422019	neuron	FHAD1	forkhead-associated (FHA) phosphopeptide binding domain 1	2900090M10Rik, B230311F11
Cd300a	84.3240999464674	2.73752354398262	0.574681944168854	4.76354542153195	1.90220767632853e-06	0.000331244266645448	microglia	CD300A	CD300A molecule	B230315M08Rik, Clm8, LMIR1, MAIR-1, MAIR-I
Tsc22d3	3557.24894210153	-0.800653123421714	0.168694320496123	-4.74617711531145	2.0729721074238e-06	0.000357921472175022	endothelial	TSC22D3	TSC22 domain family, member 3	DIP, Dsip1, Gilz, TSC-22R, Tilz3
Chrna1	59.7970924162358	-2.058832643014	0.436559292832298	-4.7160435634224	2.40474967923766e-06	0.000411717394662085	neuron	CHRNA1	cholinergic receptor, nicotinic, alpha polypeptide 1 (muscle)	AI385656, AI608266, Achr-1, Acra
Man2b1	1643.1841687748	1.34143486546427	0.285232551838339	4.7029515278626	2.56427313399829e-06	0.000431772734149431	microglia	MAN2B1	mannosidase 2, alpha B1	AW107687, LAMAN
Aspg	151.747677439587	3.79872453287372	0.807576594803837	4.7038566463116	2.55292531618695e-06	0.000431772734149431	astrocyte	ASPG	asparaginase	A530050D06Rik, AI429460, Gm690
Tmem267	427.506640998602	-1.68364299194509	0.359746669618864	-4.68007943959241	2.86763781946393e-06	0.000478895515850476	neuron	TMEM267	transmembrane protein 267	EG633640, Gm7120
Hdac9	1615.68839726061	-1.11057854178398	0.23845107309264	-4.65746925513945	3.20120211898562e-06	0.000530254406278155	neuron	HDAC9	histone deacetylase 9	AV022454, D030072B18Rik, HD7B, HD9, HDRP
Cxcl13	310.663651726181	10.7863542437446	2.32167028530789	4.64594577102673	3.38521928544327e-06	0.000551763661772969	microglia	CXCL13	chemokine (C-X-C motif) ligand 13	4631412M08Rik, ANGIE2, Angie, BCA-1, BLC
Diras2	8552.62497624506	-1.25450215884692	0.270468842116005	-4.63825019189771	3.51371288591166e-06	0.000568161796329874	neuron	DIRAS2	DIRAS family, GTP-binding RAS-like 2	2900052J15Rik, AI414999
Npbwr1	214.755093050768	-2.73090476967227	0.590562445513598	-4.62424387195375	3.7596732647896e-06	0.000603146323597034	neuron	NPBWR1	neuropeptides B/W receptor 1	Gpr7, Nbpwr1
Btg2	1151.34265523002	-1.69080169001856	0.36596778053267	-4.62008346078329	3.83585710133347e-06	0.000606264273400154	microglia	BTG2	BTG anti-proliferation factor 2	AA959598, APRO1, Pc3, TIS21
Vav1	94.5502083912474	2.30573101915504	0.49954348317452	4.61567630609949	3.91817245353796e-06	0.000614068042833711	microglia	VAV1	vav 1 oncogene	Vav, vav-T
Eif2ak2	156.397729166155	2.52094791016089	0.546483346865501	4.61303702046997	3.9682758937512e-06	0.000617172924116694	endothelial	EIF2AK2	eukaryotic translation initiation factor 2-alpha kinase 2	2310047A08Rik, 4732414G15Rik, AI467567, AI747578, Pkr
Ifi27l2a	106.884244088752	3.89060216982312	0.845726851634081	4.60030583433155	4.21871092482763e-06	0.000651151639260895	microglia	IFI27L2A	interferon, alpha-inducible protein 27 like 2A	2310061N23Rik, Ifi27, Isg12, Isg12(b1)
Fgd2	247.86260123017	2.08406703359427	0.453849409983338	4.59197916258343	4.39062215420146e-06	0.000667571162460452	microglia	FGD2	FYVE, RhoGEF and PH domain containing 2	Tcd-2, Tcd2, ZFYVE4, tcs-2, tcs2
Nmi	152.137655602029	1.8586999562014	0.40463355838043	4.59353881482534	4.35791916285264e-06	0.000667571162460452	endothelial	NMI	N-myc (and STAT) interactor	NA
Ptgs1	570.56494835353	1.30754715826866	0.285025518963238	4.58747400241486	4.48641275499184e-06	0.000677082766445953	microglia	PTGS1	prostaglandin-endoperoxide synthase 1	COX1, Cox-1, Cox-3, PGHS-1, PHS 1
Zfp760	288.578396474887	-1.61345966916754	0.352482259159159	-4.57742092613803	4.70743640783665e-06	0.000700900994701978	astrocyte	ZFP760	zinc finger protein 760	9430018I06, BC029103
Tmem176a	651.28348466447	1.9357427343962	0.423719493213365	4.56845334094989	4.91336414967449e-06	0.000725397689749768	astrocyte	TMEM176A	transmembrane protein 176A	0610011I04Rik, AU040201, AU041743, Keg2
mt-Ti	26.4254478551455	-7.32243659160233	1.60447128364664	-4.56376917819304	5.02433177856431e-06	0.000736444141413448	oligodendrocyte	MT-TI	mitochondrially encoded tRNA isoleucine	NA
Prph	33.1004922254723	-7.64984037507895	1.67691774959067	-4.56184590862983	5.07058552922679e-06	0.000737915068374762	neuron	PRPH	peripherin	Prph1
Cept1	2364.92150074655	-0.665668206945033	0.146111143243621	-4.55590307602427	5.21609859595224e-06	0.000750338850372049	oligodendrocyte	CEPT1	choline/ethanolaminephosphotransferase 1	9930118K05Rik, mCEPT1
Ifi35	224.296841206004	2.63195947937794	0.577772098660887	4.55535925926171	5.22961209152994e-06	0.000750338850372049	endothelial	IFI35	interferon-induced protein 35	2010008K16Rik, AW986054, IFP35, ifi-35
Triqk	1545.58894217855	-0.899701245761898	0.198144470083155	-4.54063262721549	5.60856846186128e-06	0.000799083733160571	neuron	TRIQK	triple QxxK/R motif containing	C130086A10, Gm11818
Apln	236.214903933405	-1.4299442999399	0.315028672200174	-4.53909255291941	5.64968356941969e-06	0.000799351757245533	astrocyte	APLN	apelin	6030430G11Rik, Apel
Spi1	160.543952179438	2.21358010723002	0.49058517277279	4.51212191089848	6.41822778759916e-06	0.000883547114490171	microglia	SPI1	spleen focus forming virus (SFFV) proviral integration oncogene	Dis-1, Dis1, PU.1, Sfpi-1, Sfpi1
Slc43a3	25.6961960971662	5.18618557727344	1.14931448231456	4.51241645091703	6.40931851770237e-06	0.000883547114490171	endothelial	SLC43A3	solute carrier family 43, member 3	Eeg1, SEEEG-1
Lpcat2	446.664486930939	1.32623926146891	0.294032360116752	4.51052143016603	6.46684675376791e-06	0.000884265340679646	microglia	LPCAT2	lysophosphatidylcholine acyltransferase 2	1-AGPAT 11, A330042H22, Aytl1, Aytl1a, lpafat1
Snapc5	867.702680029043	-1.05957149817051	0.235038599040879	-4.50807442902699	6.54186289973701e-06	0.000888559431461612	endothelial	SNAPC5	small nuclear RNA activating complex, polypeptide 5	2010103A03Rik
Hes5	140.060541797625	-2.18005202338077	0.484115316006622	-4.50316681026251	6.69482938355282e-06	0.000903314263976856	astrocyte	HES5	hes family bHLH transcription factor 5	bHLHb38
Sstr3	560.144044859381	-1.47067723963555	0.328214166695834	-4.48084631580962	7.43476344930368e-06	0.00099655177971127	neuron	SSTR3	somatostatin receptor 3	Smstr-3, Smstr3, sst3
Tgif1	48.9931435469898	2.42171576531569	0.540853044865595	4.47758552587514	7.54919873759023e-06	0.00100123573145395	microglia	TGIF1	TGFB-induced factor homeobox 1	AA959811, AI462167, Tgif
Lat2	64.1832156080816	2.57136084309634	0.575643536222639	4.46693253948365	7.93491378938406e-06	0.00104300602287039	microglia	LAT2	linker for activation of T cells family, member 2	AW125574, LAB, NTAL, WSCR5, Wbscr15
mt-Tm	115.500483215883	-3.90213008558412	0.876081078386092	-4.45407415118768	8.42559797524153e-06	0.0010933957525323	endothelial	MT-TM	mitochondrially encoded tRNA methionine	NA
Cd37	111.98439547583	1.90470792938638	0.428917634703131	4.44073121569062	8.96537182840114e-06	0.00115607902298636	microglia	CD37	CD37 antigen	Tspan26
Tnfaip8l2	123.408894648847	2.03414541049079	0.458421052350592	4.43728620241268	9.11001315294345e-06	0.00116004629986294	microglia	TNFAIP8L2	tumor necrosis factor, alpha-induced protein 8-like 2	1810019A08Rik, AW610835, TIPE2
Cd86	87.5765070140518	2.39539275105406	0.541449173204407	4.4240399091897	9.68721129598815e-06	0.00121998463994844	microglia	CD86	CD86 antigen	B7, B7-2, B7.2, B70, CLS1
Vsir	310.444445553492	1.37440746003215	0.311104572904192	4.41783110804807	9.96962737205948e-06	0.00124054718500613	microglia	VSIR	V-set immunoregulatory receptor	4632428N05Rik, Dies1, PD-1H, VISTA
Kcne1l	148.960263580585	1.65983332211422	0.375741982423719	4.41748167561018	9.98575332978328e-06	0.00124054718500613	astrocyte	KCNE1L	potassium voltage-gated channel, Isk-related family, member 1-like, pseudogene	1500015C14Rik, Kcne5, Mink
Ndufaf2	1427.97896617712	-1.21425627546858	0.275361405124321	-4.40968215905334	1.03522447556298e-05	0.00127058213645303	oligodendrocyte	NDUFAF2	NADH:ubiquinone oxidoreductase complex assembly factor 2	1810058I14Rik, C86051, Ndufa12l, mimitin
Abcc3	63.874803408857	2.9410099968203	0.670208219906513	4.3882034112183	1.14290858007077e-05	0.00137784730238827	microglia	ABCC3	ATP-binding cassette, sub-family C (CFTR/MRP), member 3	1700019L09Rik, ABC31, MLP2, MOAT-D, MRP3
Cd9	1837.77867138041	1.76297746560504	0.403172549104053	4.37276166128573	1.22684638137941e-05	0.00145953559739246	oligodendrocyte	CD9	CD9 antigen	Tspan29
Itgbl1	166.544231762489	-2.11588644822809	0.483983137867969	-4.37181852563902	1.2321592360435e-05	0.00145953559739246	neuron	ITGBL1	integrin, beta-like 1	B930011D01Rik
Atp5a1	1091.02091773215	0.988945704340552	0.226551236605078	4.36521874327471	1.26995609776115e-05	0.00149561188068125	microglia	ATP5A1	ATP synthase, H+ transporting, mitochondrial F1 complex, alpha subunit 1	AI035633, AL022851, AL023067, Atp5f1a, Atpm
Batf2	36.654862869424	3.77124574320957	0.864427655986654	4.36270833897035	1.28462153876737e-05	0.0015041884615429	endothelial	BATF2	basic leucine zipper transcription factor, ATF-like 2	B-ATF-2
Cd52	105.396862198669	3.1616716782324	0.725068892114844	4.36051210114752	1.29758405330131e-05	0.00151068442868348	microglia	CD52	CD52 antigen	AI463198, B7, B7-Ag, CAMPATH-1, CLS1
Tbxas1	87.7324603419362	2.81066929787678	0.645375429482131	4.35509188834807	1.3301111048472e-05	0.00153975475284983	microglia	TBXAS1	thromboxane A synthase 1, platelet	CYP5, CYP5A1, THAS, TS, TXAS
Dock2	123.258997102833	2.38508295928268	0.547929116512212	4.35290421225412	1.34345859039119e-05	0.00154641950964011	microglia	DOCK2	dedicator of cyto-kinesis 2	AI662014, AW122239, CED-5, Hch, MBC
Tor3a	307.419529781926	1.72932775450663	0.397635116863171	4.34903176597882	1.36739906475609e-05	0.00156513418794048	microglia	TOR3A	torsin family 3, member A	Adir
Zfp74	794.630854858321	0.739703569044724	0.170383123361716	4.34141336565574	1.41569098176886e-05	0.00161135687500328	neuron	ZFP74	zinc finger protein 74	2810054M15Rik, KRAB8, Zfp66, Znf569, mszf21
Socs3	89.3794078435365	3.52080487012573	0.812945870810355	4.33092164748453	1.48486515950881e-05	0.00168070237554624	microglia	SOCS3	suppressor of cytokine signaling 3	Cis3, Cish3, EF-10, Ef10, SSI-3
Prokr2	225.126104026359	-1.67034188914478	0.386556062631135	-4.32108573792743	1.5526332520522e-05	0.00174769888824926	neuron	PROKR2	prokineticin receptor 2	B830005M06Rik, EG-VEGRF2, Gpcr73l1, Gpr73l1, PKR2
Irf9	571.564810996361	2.95698115818415	0.684534379839711	4.31969707478615	1.56243524860871e-05	0.00174906899753592	endothelial	IRF9	interferon regulatory factor 9	Irf-9, Isgf3g, p48
Cd63	2523.43528368862	1.65592747417715	0.383633486305618	4.31643100325702	1.58572215693247e-05	0.00175584256659468	astrocyte	CD63	CD63 antigen	C75951, ME491, Tspan30
Scgb3a1	15.42578995484	5.50587525837924	1.27654195479687	4.31311735402803	1.60968619120215e-05	0.0017727430518677	endothelial	SCGB3A1	secretoglobin, family 3A, member 1	HIN-1, LuLeu2, Pnsp2, UGRP2, Utgrp2
Sat1	2120.30718286726	0.863462276769211	0.200707411836536	4.30209462056363	1.69191026543612e-05	0.00185327848107503	microglia	SAT1	spermidine/spermine N1-acetyl transferase 1	AA617398, SSAT, Sat
Ezr	1067.89075868973	0.935065749727155	0.217858252328836	4.29208322260736	1.77004578013381e-05	0.00191824003853437	astrocyte	EZR	ezrin	AW146364, R75297, Vil2, p81
Psmb8	206.637267541181	2.52678921575919	0.588610553502168	4.29280311187945	1.76431447974439e-05	0.00191824003853437	microglia	PSMB8	proteasome (prosome, macropain) subunit, beta type 8 (large multifunctional peptidase 7)	Lmp-7, Lmp7
Col16a1	449.459223491982	2.01493783071971	0.470089593717039	4.28628469476941	1.8168612187403e-05	0.0019585571677574	astrocyte	COL16A1	collagen, type XVI, alpha 1	2700007F12Rik, A530052M23Rik, AI838662, CA1F
Lyve1	20.4673555211344	-6.95307683372082	1.62299701246226	-4.28409712422839	1.8348275333672e-05	0.00196751453499071	microglia	LYVE1	lymphatic vessel endothelial hyaluronan receptor 1	1200012G08Rik, Crsbp-1, Lyve-1, Xlkd1
Ppp6r2	1582.9932415232	0.789663954875642	0.184582638027277	4.27810526122695	1.88490888443516e-05	0.00201063526761686	astrocyte	PPP6R2	protein phosphatase 6, regulatory subunit 2	1110033O10Rik, 8430411H09Rik, B230107H12Rik, Pp6r2, Saps2
Kirrel	134.472629629627	1.95362105048386	0.457987162234453	4.26566771206516	1.9930522997424e-05	0.00210974983151649	endothelial	KIRREL	kirre like nephrin family adhesion molecule 1	6720469N11Rik, Kirrel1, Neph1
Gbp5	56.7690960393591	3.51678019305376	0.825839857662365	4.25842875034926	2.05868813493343e-05	0.0021620470134605	endothelial	GBP5	guanylate binding protein 5	5330409J06Rik, Gbp5a
Ifit3	354.027048007453	4.73246738913102	1.11289274510259	4.25240204858626	2.11489729772904e-05	0.00219841416040467	endothelial	IFIT3	interferon-induced protein with tetratricopeptide repeats 3	Ifi49, P49
Cd63-ps	301.531526240655	1.58159786907902	0.372362834525316	4.24746436119281	2.16203543606354e-05	0.00223600558245475	microglia	CD63-PS	CD63 antigen, pseudogene	Cd63-rs1, EG626721, Gm6699
Pick1	740.257689085142	-0.970796513734859	0.229129270170358	-4.2368943654081	2.26632692497558e-05	0.00232030878238454	neuron	PICK1	protein interacting with C kinase 1	Prkcabp
Cnn3	3940.65917338515	1.14330924297918	0.270245468559457	4.23063242863455	2.33035201507031e-05	0.0023731987375001	astrocyte	CNN3	calponin 3, acidic	1600014M03Rik, C85854, Calpo3
Efnb1	442.592867857	1.12898424745764	0.267453768406656	4.22123140826734	2.42971345752366e-05	0.00244615471257266	astrocyte	EFNB1	ephrin B1	Cek5-L, EFL-3, Elk-L, Epl2, Eplg2
Gba	2032.40924432068	0.840734998289623	0.199555972144167	4.21302850150856	2.51969253895577e-05	0.00250420564822853	microglia	GBA	glucosidase, beta, acid	GBA1, GC, GCase, GLUC, betaGC
Adgrg5	20.0091934014514	5.74237374151792	1.36266458404347	4.21407719020512	2.50801506584315e-05	0.00250420564822853	microglia	ADGRG5	adhesion G protein-coupled receptor G5	Gm1109, Gpr114, PGR27
Crhr1	528.086451325585	-1.05365133542113	0.250606780539492	-4.20440074746934	2.61774775754327e-05	0.00258902877729061	neuron	CRHR1	corticotropin releasing hormone receptor 1	CRF1R, CRFR1, Crhr
Pcsk1	451.786617197389	-2.00877848550702	0.47870397477022	-4.19628536920179	2.71328342811212e-05	0.00264847787706353	neuron	PCSK1	proprotein convertase subtilisin/kexin type 1	Nec-1, Nec1, PC1, PC3, Phpp-1
Zfp780b	466.256000571756	-0.719919402363927	0.171573301754883	-4.19598734185599	2.71685420784469e-05	0.00264847787706353	neuron	ZFP780B	zinc finger protein 780B	B230208L21Rik
Zmynd15	21.7587454378801	5.04220356015723	1.20208944560076	4.19453276011199	2.7343463284116e-05	0.00265283676643133	microglia	ZMYND15	zinc finger, MYND-type containing 15	NA
Plaur	44.5656930766137	2.8117581250918	0.672094114328604	4.18357796199516	2.86956618108072e-05	0.00277083134470799	microglia	PLAUR	plasminogen activator, urokinase receptor	Cd87, u-PAR, uPAR
Uba7	177.788829487747	3.27595403353054	0.78347270032691	4.18132505722742	2.898151912063e-05	0.00278523335171564	microglia	UBA7	ubiquitin-like modifier activating enzyme 7	1300004C08Rik, Ube1l
Clvs2	2876.17568172536	-0.641472007235686	0.15376749912336	-4.17170085286401	3.02334391139451e-05	0.00289190651881463	neuron	CLVS2	clavesin 2	A330019N05Rik, Rlbp1l2
Prss12	1160.72134055963	-1.38194998521234	0.331588446213954	-4.16766627725217	3.07734022778392e-05	0.00292980045798456	neuron	PRSS12	protease, serine 12 neurotrypsin (motopsin)	Bssp-3, motopsin
Vps29	17627.0073879039	-0.615298429117123	0.148004459770977	-4.15729654409901	3.22035855757596e-05	0.0030342662742139	endothelial	VPS29	VPS29 retromer complex component	2010015D08Rik, AW049835, PEP11
Sdc4	440.938688697849	1.35879790440879	0.326909953944603	4.15648984686176	3.23174527095522e-05	0.0030342662742139	astrocyte	SDC4	syndecan 4	AA959608, AW108331, S4, Synd4, ryudocan
Tapbp	2393.550796426	1.02566790247021	0.247033249684182	4.15194271937672	3.29664785031543e-05	0.00306693622385053	microglia	TAPBP	TAP binding protein	D17Wsu91e, TPN
Sox4	1750.60710704445	1.32620617892754	0.320320744953079	4.14024442632276	3.46935949466601e-05	0.00319840408797852	neuron	SOX4	SRY (sex determining region Y)-box 4	AA682046, Sox-4
Dusp1	2995.59570716502	-0.72492442227203	0.175165714186695	-4.13850636032228	3.49574183397747e-05	0.00320820919484041	microglia	DUSP1	dual specificity phosphatase 1	3CH134, MKP1, Ptpn16, U19515, erp
Mfsd2a	552.215950750581	0.89884292271014	0.217751654052515	4.12783510931845	3.66194543747777e-05	0.00334567158489561	endothelial	MFSD2A	major facilitator superfamily domain containing 2A	1700018O18Rik, Mfsd2, NLS1
Elfn1	94.7347096336921	-1.65622787761655	0.401559582741399	-4.12448849137077	3.71559569436955e-05	0.00336451318564824	neuron	ELFN1	leucine rich repeat and fibronectin type III, extracellular 1	A930017N06Rik, AI197272, Ppp1r28
Shkbp1	279.438114972912	1.07950970521528	0.262076003994721	4.11907114257215	3.80402697659732e-05	0.00342934715138026	microglia	SHKBP1	Sh3kbp1 binding protein 1	B930062H15Rik, Sb1
Selplg	819.797584708758	1.14874544587916	0.278972695979906	4.11777017046107	3.82555924462964e-05	0.00343356581718433	microglia	SELPLG	selectin, platelet (p-selectin) ligand	CD162, Psgl-1, Psgl1, Selp1, Selpl
Adgrl4	202.65577534863	-2.09461588297772	0.511120444781439	-4.09808667284558	4.16579303915227e-05	0.003706282418327	endothelial	ADGRL4	adhesion G protein-coupled receptor L4	1110033N21Rik, ETL1, Eltd1, Etl
Cilp2	146.593730398084	1.60072185125542	0.390718195424967	4.09687050666883	4.18773000432498e-05	0.00370960048296161	neuron	CILP2	cartilage intermediate layer protein 2	1110031K21Rik, AA407300, CLIP-2
Gtf2h5	6217.09087804875	-0.948765799745609	0.231675451293229	-4.09523665303998	4.21737371003973e-05	0.00370992726106975	neuron	GTF2H5	general transcription factor IIH, polypeptide 5	2700017P07Rik, 2810432H05Rik, D17Wsu155e
Ndst4	1833.8222476376	-1.31475478299438	0.321075626475027	-4.09484456178938	4.2245171520967e-05	0.00370992726106975	neuron	NDST4	N-deacetylase/N-sulfotransferase (heparin glucosaminyl) 4	4930439H17Rik
Plekha5	2527.23251538396	0.658398393618579	0.16129676754448	4.08190693243133	4.466768460811e-05	0.00387284606424688	neuron	PLEKHA5	pleckstrin homology domain containing, family A member 5	2810431N21Rik, AI428202, AK129423, AMH-Cre, Ayu21-9
Nipa1	1212.33288601518	-0.598263674317543	0.146671239868199	-4.07894332150701	4.52408640075958e-05	0.00387284606424688	oligodendrocyte	NIPA1	non imprinted in Prader-Willi/Angelman syndrome 1 homolog (human)	1110027G09Rik, A830014A18Rik, FSP3, Spg6
Tmem119	655.72078524397	1.35491929908488	0.332146359356028	4.07928390879196	4.51746394406856e-05	0.00387284606424688	microglia	TMEM119	transmembrane protein 119	AW208946, BC025600, obif
Ccl6	91.1916611295151	2.57693648598548	0.631637200560834	4.07977314144481	4.50796727944455e-05	0.00387284606424688	microglia	CCL6	chemokine (C-C motif) ligand 6	MRP-1, Scya6, c10
Clec5a	72.4475105953205	2.38304992184299	0.584441809682301	4.07748022534253	4.55264004930951e-05	0.00388098277676284	microglia	CLEC5A	C-type lectin domain family 5, member a	Clecsf5, Ly100, MDL-1, Mdl1
Tnfaip8l3	1648.18182141792	-0.735140250532818	0.180546151239136	-4.07175808228176	4.66596259852445e-05	0.00394457767561565	neuron	TNFAIP8L3	tumor necrosis factor, alpha-induced protein 8-like 3	9930029P06Rik, Gm517
Pigz	280.4037077915	-1.09456490150927	0.268915620790079	-4.07029126197065	4.69543963607871e-05	0.00395309451014329	oligodendrocyte	PIGZ	phosphatidylinositol glycan anchor biosynthesis, class Z	F630022B06Rik
Csf1	225.328510843822	1.64131070779187	0.40380842521059	4.06457766931414	4.81195133662621e-05	0.00401797936608289	microglia	CSF1	colony stimulating factor 1 (macrophage)	C87615, Csfm, MCSF, op
Cnep1r1	1647.26590962083	-0.792628889999471	0.195135331945427	-4.06194450844579	4.86656467964728e-05	0.00404445191251969	neuron	CNEP1R1	CTD nuclear envelope phosphatase 1 regulatory subunit 1	5033428A16Rik, NEP1-R1, Tmem188
Rassf3	424.167252442961	-1.5529608990637	0.382458462129101	-4.06046944397191	4.89741466159145e-05	0.00404445191251969	endothelial	RASSF3	Ras association (RalGDS/AF-6) domain family member 3	AW212023, AW322379
Lair1	132.383980226809	1.65954455147941	0.408830342117025	4.05924996389914	4.92305916513636e-05	0.00404445191251969	microglia	LAIR1	leukocyte-associated Ig-like receptor 1	5133400O11Rik, BB115266, D7Bwg0421e, Lair-1
Insig1	1268.81036011531	-1.6038352662512	0.395501875315534	-4.05519004169487	5.00935587449948e-05	0.00409881994325512	oligodendrocyte	INSIG1	insulin induced gene 1	1810013C12Rik, Insig-1
Havcr2	99.9582746772465	1.79949708642437	0.444163411125942	4.05143026496192	5.09054986019946e-05	0.00413026469548597	microglia	HAVCR2	hepatitis A virus cellular receptor 2	TIM-3, Tim3, Timd3
Pdgfc	106.02920977607	-1.57354366043677	0.388471552008802	-4.05060203842446	5.10860264681685e-05	0.00413026469548597	astrocyte	PDGFC	platelet-derived growth factor, C polypeptide	1110064L01Rik, AI647969, PDGF-C, SCDGF, VEGF-E
Commd6	2816.77229369729	-0.99403748287083	0.247108451670182	-4.02267699122481	5.75403844162741e-05	0.00459736389057713	oligodendrocyte	COMMD6	COMM domain containing 6	1110059J08Rik, 1700063H17Rik
Nrtn	383.051760681502	2.24924221939059	0.560458253827915	4.01321990358484	5.98960656850421e-05	0.00474833635123365	oligodendrocyte	NRTN	neurturin	NTN
Sbf2	2327.78917927238	0.984128507315451	0.2463821296763	3.99431772348268	6.48808123250081e-05	0.00508416027042198	opc	SBF2	SET binding factor 2	4833411B01Rik, AA414977, AI317167, B430219L04Rik, Mtmr13
Npy1r	975.037466683068	-0.901751937484477	0.22590728968988	-3.9916903023465	6.56040123103329e-05	0.00512113466211005	neuron	NPY1R	neuropeptide Y receptor Y1	NPY1-R, Npyr, Y1-R
Rpl13a	256.167852457059	-1.17411532255716	0.294557066341024	-3.98603685575081	6.71860802813026e-05	0.0052246152658445	microglia	RPL13A	ribosomal protein L13A	1810026N22Rik, Tstap198-7, tum-antigen
S1pr3	526.361549914618	1.29491673111413	0.325367015793327	3.97986479347574	6.89544744896043e-05	0.00532150933049696	endothelial	S1PR3	sphingosine-1-phosphate receptor 3	AI132464, Edg3, Lpb3, S1p3
Gcc2	230.708560524491	3.0301856787497	0.764048430453481	3.96596021662031	7.31010556919505e-05	0.00557813074407415	neuron	GCC2	GRIP and coiled-coil domain containing 2	0610043A03Rik, 2210420P05Rik, 2600014C01Rik, AW112121, mKIAA0336
Zfp874b	370.832037463394	-0.749453584681703	0.189160614860218	-3.96199592201325	7.43258102070448e-05	0.0056035402866311	neuron	ZFP874B	zinc finger protein 874b	9630025I21Rik, Rslcan16
Stk33	117.402773696234	-1.84702064917447	0.466263037640555	-3.96132761996534	7.45341816863172e-05	0.0056035402866311	neuron	STK33	serine/threonine kinase 33	4921505G21Rik, AW061264
Snrpb2	1780.83290654419	-0.953551707159434	0.241506194535626	-3.94835299770652	7.86907133756851e-05	0.0058105525314051	endothelial	SNRPB2	U2 small nuclear ribonucleoprotein B	2810052G09Rik
Baz2a	908.537224785586	0.809761600143452	0.205051977156894	3.94905531451602	7.84602212804634e-05	0.0058105525314051	astrocyte	BAZ2A	bromodomain adjacent to zinc finger domain, 2A	AA415431, C030005G16Rik, C78388, Tip5, Walp3
Lgals3	57.5105284832775	3.55845149844185	0.901265533419485	3.94828312688355	7.87136791335922e-05	0.0058105525314051	astrocyte	LGALS3	lectin, galactose binding, soluble 3	GBP, L-34, Mac-2, gal3
Kcnt2	412.278293120578	-1.0924139798913	0.277877253642375	-3.93128248380207	8.44939219618095e-05	0.0062147262312271	opc	KCNT2	potassium channel, subfamily T, member 2	E330038N15Rik, Slick
H2-D1	9530.1465318956	1.76735359733763	0.449849267425731	3.92876842381302	8.53820109479405e-05	0.00623502900019118	microglia	H2-D1	histocompatibility 2, D region locus 1	H-2D, H2-D, H2-K1
Mob4	5611.21643323354	-0.711485455007994	0.181414715895124	-3.92187288389166	8.78633445736317e-05	0.00637056150300061	opc	MOB4	MOB family member 4, phocein	2610109B12Rik, Mobkl3, Phocn, Prei3
Sp110	41.5587254023896	3.80891839089866	0.971114315523647	3.92221423370204	8.7738925070452e-05	0.00637056150300061	microglia	SP110	Sp110 nuclear body protein	5031415C07Rik, 52kDa, 5830484A20Rik, Ifi75, Ipr1
Tap2	409.254146921172	1.04974924587898	0.267874305643897	3.91881275569027	8.89862084246073e-05	0.00639273450740179	microglia	TAP2	transporter 2, ATP-binding cassette, sub-family B (MDR/TAP)	ABC18, AI462429, APT2, Abcb3, Ham-2
Adap2	75.5963249275569	2.02756476716062	0.517437028365528	3.91847636719248	8.91104643222788e-05	0.00639273450740179	microglia	ADAP2	ArfGAP with dual PH domains 2	Centa2
Bcl2a1a	20.5097990041091	3.98004800304523	1.01605565877045	3.91715549112889	8.95999595056661e-05	0.00640529675427523	microglia	BCL2A1A	B cell leukemia/lymphoma 2 related protein A1a	A1, BB218357, Bcl2a1, Bfl-1, Hbpa1
Kctd4	411.551067684854	-1.81602237447343	0.464356688341007	-3.91083496818251	9.19776042200449e-05	0.00655227870062655	oligodendrocyte	KCTD4	potassium channel tetramerisation domain containing 4	2210017A09Rik, AU017169
Htr5b	2480.19809724133	1.10012533062544	0.281973799140076	3.90151614788482	9.55920835502287e-05	0.00673907650606353	neuron	HTR5B	5-hydroxytryptamine (serotonin) receptor 5B	5-Ht5b
Mei4	246.256137084846	-1.03966448500652	0.266829916990993	-3.89635651328262	9.76506157159093e-05	0.00683688537661834	neuron	MEI4	meiotic double-stranded break formation protein 4	4930486G11Rik
Foxg1	2787.95395584134	-1.47854604793409	0.379569558208186	-3.8953230467527	9.80679363173971e-05	0.00684258950181729	neuron	FOXG1	forkhead box G1	2900064B05Rik, BF-1, Bf1, Hfh9, Hfhbf1
Mpeg1	396.249027260152	3.65637880779271	0.93889216881161	3.8943543563908	9.84606281807365e-05	0.00684654211110691	microglia	MPEG1	macrophage expressed gene 1	MPS1, Mpg-1, P-2
Capg	109.080651646964	2.69102336413562	0.691233661078175	3.89307337831061	9.89821964860483e-05	0.00685939888165561	microglia	CAPG	capping protein (actin filament), gelsolin-like	gCap39, mbh1
Rn18s-rs5	5676.50174851195	1.64037331013746	0.421924708807633	3.88783419386172	0.000101142676896454	0.00696175979421738	microglia	RN18S-RS5	18s RNA, related sequence 5	672857, Gm42418, Gm9580, Rnr17
Ptpn6	166.393401930797	2.32804463636173	0.599513178258272	3.88322512463405	0.000103080048036735	0.00707122188114625	microglia	PTPN6	protein tyrosine phosphatase, non-receptor type 6	70Z-SHP, Hcph, PTPTY-42, Ptp1C, SH-PTP1
Zfp266	1735.4453325486	-0.658359525653652	0.169619502053253	-3.88139051043173	0.00010386091000672	0.00709626492430726	microglia	ZFP266	zinc finger protein 266	5330440G10Rik, 5730601F06Rik, AW552317
Ube2l6	393.813482928588	1.71802868497585	0.442707153756026	3.88073395787648	0.00010414171062962	0.00709626492430726	endothelial	UBE2L6	ubiquitin-conjugating enzyme E2L 6	2810489I21Rik, RIG-B, UBCH8, Ubce8, Ubcm8
Axl	591.584317107607	1.21534155836664	0.31340234007612	3.87789560879302	0.00010536390709649	0.00713184133948133	astrocyte	AXL	AXL receptor tyrosine kinase	AI323647, Ark, Tyro7, Ufo
Jag2	1078.90660812675	0.837975854945625	0.216070194681928	3.87825750876557	0.00010520732304128	0.00713184133948133	endothelial	JAG2	jagged 2	D12Ggc2e, Serh, mJagged2-1, sm
Ppm1n	23.4581766947425	4.40399630290794	1.13608263995933	3.87647530910745	0.000105980559030768	0.00714982751553928	neuron	PPM1N	protein phosphatase, Mg2+/Mn2+ dependent, 1N (putative)	A930002H20, C79127
Trim59	330.761350274613	-1.32929171056305	0.343482344324216	-3.87004378108097	0.000108815809997167	0.00731687562007354	oligodendrocyte	TRIM59	tripartite motif-containing 59	2310035M22Rik, 2700022F13Rik, Mrf1, TSBF1
Ubr5	2340.53465636323	0.800484190808202	0.207096108247401	3.8652787712067	0.000110962387829084	0.00740584567246485	astrocyte	UBR5	ubiquitin protein ligase E3 component n-recognin 5	Edd, Edd1
Rnf138	816.040469883578	-1.05821844725766	0.273873459285849	-3.86389557431766	0.000111592943037534	0.00740584567246485	endothelial	RNF138	ring finger protein 138	2410015A17Rik, 2810480D20Rik, STRIN, Trif, Trif-d
Glipr2	208.032391480721	2.07702875706637	0.537225700093951	3.86621257453457	0.000110538598919874	0.00740584567246485	astrocyte	GLIPR2	GLI pathogenesis-related 2	5730414A08Rik, C77180, GAPR-1
Sult5a1	428.781530015863	1.7275831105692	0.447030808698259	3.86457281456703	0.000111283789721785	0.00740584567246485	neuron	SULT5A1	sulfotransferase family 5A, member 1	Sult-x1, Sultx1
Zdhhc8	111.475332111954	3.25307457333077	0.844039402161143	3.85417382766888	0.000116121075162106	0.00768133371867772	neuron	ZDHHC8	zinc finger, DHHC domain containing 8	D16H22S1738E, DHHC-8, E330009O14Rik, Op53c05, ZDHHCL1
Bet1	1750.41735706578	-0.67260164132966	0.174764412626515	-3.84861901356921	0.000118785583291958	0.00780689507738821	oligodendrocyte	BET1	Bet1 golgi vesicular membrane trafficking protein	AW555236, Bet-1
Fosl2	306.609483119613	-1.6373387122286	0.425384421111367	-3.84908010488691	0.000118562233594459	0.00780689507738821	neuron	FOSL2	fos-like antigen 2	Fra-2
Adamtsl2	443.785816488738	-1.81269644510578	0.471566672532828	-3.84398760703259	0.000121051121356561	0.00790479341832874	endothelial	ADAMTSL2	ADAMTS-like 2	A930008K15Rik, tcp-1
Ncf1	102.527033903775	1.5360695479475	0.399788232028143	3.84220801136379	0.0001219324290528	0.00793690514224198	microglia	NCF1	neutrophil cytosolic factor 1	NCF-47K, NOXO2, Ncf-1, p47-phox, p47<phox>
Cebpg	1894.29471238229	0.526649165607512	0.137122347581391	3.84072454196359	0.000122671705861762	0.00795959660900492	endothelial	CEBPG	CCAAT/enhancer binding protein (C/EBP), gamma	C/EBP[g], C/EBPgamma, GPE1-BP, Gpe1bp, Ig/EBP
Ddx58	212.495662698542	2.17258642360156	0.566206275362482	3.83709350838735	0.00012449907547051	0.00800171660453051	endothelial	DDX58	DEAD/H box helicase 58	6430573D20Rik, C330021E21, RIG-I, RLR-1
Jakmip1	8421.40878228303	0.847958466317428	0.221347579939626	3.83089106530424	0.000127680028090045	0.00811707512727065	neuron	JAKMIP1	janus kinase and microtubule interacting protein 1	5830437M04Rik, C330021K24Rik, Gababrbp, Marlin-1
Gnpda2	1282.98187728745	-0.594944961274137	0.155370337617045	-3.82920556393813	0.000128557591174084	0.00813426199559252	endothelial	GNPDA2	glucosamine-6-phosphate deaminase 2	4921523I18Rik, 4933412A11Rik, BB189630, GNPDA, Gnp2
C4b	869.062563893573	3.31534936698143	0.866902553476119	3.82436221197814	0.000131111044873238	0.00824461860570171	astrocyte	C4B	complement component 4B (Chido blood group)	C4, Ss
Cmbl	501.601207380174	-1.36542083215269	0.357003590062451	-3.82466975167907	0.000130947496808667	0.00824461860570171	astrocyte	CMBL	carboxymethylenebutenolidase-like (Pseudomonas)	2310016A09Rik
Ier5	4680.62647181165	0.934093929972804	0.244397783421215	3.82202292057171	0.000132361383476775	0.0082976333137102	neuron	IER5	immediate early response 5	NA
Snx20	145.112965922738	1.36652061329451	0.35772469201998	3.82003435540923	0.000133433087145306	0.00833915864263335	microglia	SNX20	sorting nexin 20	9130017C17Rik
Mal2	25486.622712468	-1.13501783406508	0.297195002817909	-3.81910134189068	0.000133938732141284	0.00834516124968357	neuron	MAL2	mal, T cell differentiation protein 2	AI461653
Tprkb	2799.34403190869	-0.55136293368737	0.144840534970584	-3.80668943123793	0.000140839424573396	0.0087217703229738	astrocyte	TPRKB	Tp53rk binding protein	0610033G21Rik, 1810034M08Rik, Cgi-121, DRWMS1, mDRWMS1
Zcchc10	821.345230299904	-0.825822566927407	0.21699929192647	-3.80564636684269	0.000141434343830143	0.00873207067028889	endothelial	ZCCHC10	zinc finger, CCHC domain containing 10	2410141K03Rik, AA675321, D11Ertd416e
Eloc	8546.24875791367	-0.882536323175577	0.232048264597796	-3.80324465992132	0.000142813185854734	0.00879056147614609	neuron	ELOC	elongin C	2610043E24Rik, 2610301I15Rik, AA407206, AI987979, AW049146
Tet1	330.350150618997	1.13444612455047	0.298766615699859	3.79709801877642	0.000146399911675981	0.00898419217013986	astrocyte	TET1	tet methylcytosine dioxygenase 1	2510010B09Rik, AA517754, BB001228, Cxxc6, D10Ertd17e
Vcan	102.220903020044	1.55121516010591	0.409689674808571	3.78631743851178	0.000152896332262072	0.00929883544330584	opc	VCAN	versican	5430420N07Rik, 9430051N09, Cspg2, DPEAAE, NG2
Dysf	48.2482997876532	2.99679930004499	0.791940734235116	3.78412066774088	0.000154252975466769	0.00933172166117325	endothelial	DYSF	dysferlin	2310004N10Rik, AI604795, D6Pas3
Snx30	1782.65287972675	0.703205746458571	0.186003678607135	3.78060128554682	0.000156450054960984	0.00943051307625764	oligodendrocyte	SNX30	sorting nexin family member 30	4732481H14Rik, C030041J06Rik
Sqle	2305.12008121722	-0.853748105849562	0.225927985201613	-3.77885061510949	0.000157553900816906	0.009469035915173	oligodendrocyte	SQLE	squalene epoxidase	AI323792
Kat6a	567.462929270505	0.977073717672519	0.259128142691106	3.77061984671129	0.000162842575422575	0.00971707654635308	astrocyte	KAT6A	K(lysine) acetyltransferase 6A	1500036M03, 9930021N24Rik, MOZ, Myst3, Zfp220
Arvcf	127.075604736164	2.16837768053103	0.575183958455792	3.76988552732332	0.000163322440813359	0.00971707654635308	opc	ARVCF	armadillo repeat gene deleted in velocardiofacial syndrome	NA
Ccdc183	214.395441157814	0.846146417097379	0.224762119029529	3.7646308939907	0.000166795278780079	0.00987874130774806	astrocyte	CCDC183	coiled-coil domain containing 183	4921530D09Rik, Cccd183, Kiaa1984
Klhl36	725.253806564095	1.0880526092447	0.289385803484894	3.75986864642965	0.000170002594694215	0.0100395155486955	microglia	KLHL36	kelch-like 36	NA
Rara	1340.62643768399	1.31708592895699	0.350823238933702	3.75427218835377	0.000173845873634089	0.0102368087555518	neuron	RARA	retinoic acid receptor, alpha	Nr1b1, RAR, RARalpha1
Ccr6	63.9589149433518	2.66990692531102	0.711469770564912	3.75266390192671	0.000174965363869985	0.0102435181709399	microglia	CCR6	chemokine (C-C motif) receptor 6	CC-CKR-6, CCR-6, Cmkbr6, KY411
Cbr3	1750.15940498497	0.959335604360458	0.256479832546842	3.74039391259058	0.000183732083269911	0.0106953070415462	neuron	CBR3	carbonyl reductase 3	1110001J05Rik, C81353
Zfp575	462.93495207756	-1.25036260663231	0.334729219377667	-3.73544505304019	0.000187383492888806	0.0108458843298765	neuron	ZFP575	zinc finger protein 575	AI326876, Znf575
Insm1	237.924354240104	-1.68159624658926	0.450572352929596	-3.73213366433962	0.000189864702033889	0.0109304851281589	neuron	INSM1	insulinoma-associated 1	IA-1
Lpar4	57.9688681294258	-2.73801266674615	0.733645920664663	-3.73206282434663	0.000189918117962514	0.0109304851281589	astrocyte	LPAR4	lysophosphatidic acid receptor 4	5730485F04Rik, Gpr23, LPA4, p2y9
Ifit3b	207.772819381304	2.35489114160247	0.631298556675953	3.73023368531356	0.000191302255820104	0.010948292584491	endothelial	IFIT3B	interferon-induced protein with tetratricopeptide repeats 3B	I830012O16Rik
Rhoh	65.6674046119487	2.6501229664677	0.71034494664643	3.73075500709767	0.00019090680061553	0.010948292584491	microglia	RHOH	ras homolog family member H	5830400A04Rik, AU019774, Arhh
Hlf	1475.6299056191	-1.11162044903629	0.298215093248462	-3.72757943579376	0.000193327636339582	0.0110332136212399	astrocyte	HLF	hepatic leukemia factor	E230015K02Rik
Smim15	2540.71848991522	-0.791118918536528	0.21268089289196	-3.71974608428228	0.000199423162573474	0.0112549792639113	oligodendrocyte	SMIM15	small integral membrane protein 15	2810008M24Rik
Fundc1	2841.06721566907	-0.668395445991341	0.179727181486911	-3.71894468305575	0.000200056853258544	0.0112595533930651	microglia	FUNDC1	FUN14 domain containing 1	1500005J14Rik, 1810033P05Rik
Zfp931	1236.42315251851	-0.939451512499768	0.252849844515868	-3.71545220563033	0.000202840605240639	0.0113847782125972	astrocyte	ZFP931	zinc finger protein 931	2810021G02Rik
Nos1	797.622007675364	-1.04414133507063	0.281352393841408	-3.71115141696353	0.000206318638672811	0.0115481756712084	neuron	NOS1	nitric oxide synthase 1, neuronal	2310005C01Rik, N-NOS, NC-NOS, NO, NOS
Spag6	537.201655597146	-0.828994066906082	0.223647425346226	-3.70670069473291	0.000209976851000418	0.0116568620225681	neuron	SPAG6	sperm associated antigen 6	Spag6l
Enpep	55.7288798483027	-2.75388723081197	0.745317597026595	-3.69491776633003	0.000219957964205146	0.0121777814204229	endothelial	ENPEP	glutamyl aminopeptidase	6030431M22Rik, APA, Bp-1/6C3, Ly-51, Ly51
Endod1	6591.23191406795	0.641101580620961	0.173824824117857	3.68820497230177	0.000225841690151858	0.0124569955798623	oligodendrocyte	ENDOD1	endonuclease domain containing 1	2210414F18Rik, 2310067E08Rik, C85344
Gbp3	191.455136977098	2.47864596722531	0.67212515147841	3.6877744595233	0.000226224028887261	0.0124569955798623	endothelial	GBP3	guanylate binding protein 3	AW228655, GBP-3, GBP-4, Gbp4
Nadk2	379.210532024708	1.35892939120319	0.368924239581511	3.68349174547242	0.000230060737215905	0.0126029949336803	astrocyte	NADK2	NAD kinase 2, mitochondrial	MNADK, Nadkd1
Slc35d2	20.4320873347162	-2.49078600098458	0.676212954696158	-3.68343431412633	0.000230112600143764	0.0126029949336803	oligodendrocyte	SLC35D2	solute carrier family 35, member D2	5730408I21Rik, SQV7L, UGTrel8, hfrc, mUGTrel8
Syde2	99.3965330059861	-1.13220574482143	0.307568200444546	-3.68115345859875	0.000232181202357095	0.012682197900331	oligodendrocyte	SYDE2	synapse defective 1, Rho GTPase, homolog 2 (C. elegans)	C430017H16Rik
mt-Ta	24.1526773069672	-4.68405341933509	1.27300209595785	-3.67953315568631	0.000233661310247701	0.0127289185427451	endothelial	MT-TA	mitochondrially encoded tRNA alanine	NA
Lnpep	169.42262849863	1.36419281711016	0.371006072075807	3.67700940708976	0.000235984341196249	0.0128211865800863	astrocyte	LNPEP	leucyl/cystinyl aminopeptidase	2010309L07Rik, 4732490P18Rik, CAP, IRAP, PLAP
Acyp2	1045.27822968494	-1.03673005919167	0.282013976863975	-3.67616552456093	0.000236765930880099	0.012829439031253	oligodendrocyte	ACYP2	acylphosphatase 2, muscle type	2310004B09Rik
Arpc1b	835.045067348599	1.83462848139758	0.499245986721524	3.67479865676102	0.000238037056020568	0.0128641033935359	microglia	ARPC1B	actin related protein 2/3 complex, subunit 1B	41kDa, AA408064, AA408534, AA571392, AF007010
Mettl5	599.266096122707	-0.984850072746932	0.268438835514723	-3.66880623237139	0.000243685680587085	0.0131345292494214	neuron	METTL5	methyltransferase like 5	2810410A08Rik
Slitrk2	403.543866172649	-1.43121270405241	0.390385924931198	-3.6661483231104	0.000246231143746444	0.0132367106139579	astrocyte	SLITRK2	SLIT and NTRK-like family, member 2	A930040J07
Sgce	1614.46290281007	-0.574704791280043	0.157171836280675	-3.65653799611875	0.000255644532839502	0.0135660224948155	oligodendrocyte	SGCE	sarcoglycan, epsilon	e-SG
Dbx2	741.155753433785	0.952577574709645	0.260516502218601	3.65649610138835	0.00025568629812551	0.0135660224948155	astrocyte	DBX2	developing brain homeobox 2	9430056A22Rik, 9630005K15, AI846217, Gm1229
Spp1	732.577053074591	3.7800851929852	1.03588214940715	3.6491459913163	0.000263113552076548	0.0138161739948649	microglia	SPP1	secreted phosphoprotein 1	2AR, Apl-1, BNSP, BSPI, Bsp
Fdxr	485.223581616724	0.626236203404013	0.171595213719277	3.64949691678762	0.000262754393387882	0.0138161739948649	opc	FDXR	ferredoxin reductase	AR
Rac2	139.068444361191	2.52403267121109	0.691307208517271	3.65110133398534	0.00026111818113319	0.0138161739948649	microglia	RAC2	Rac family small GTPase 2	AI323801, AI452260
Trim21	174.561761677377	2.71706940922287	0.745769156878368	3.6433115853114	0.000269152692201105	0.0140799620971367	endothelial	TRIM21	tripartite motif-containing 21	Ro52, Ssa1
Hccs	1594.32095392681	-0.656314134434889	0.180247409461506	-3.64118483808252	0.000271386201242916	0.0141380690361384	microglia	HCCS	holocytochrome c synthetase	NA
Zfp825	520.11538050353	-1.05498408306174	0.289784227551694	-3.64058489992712	0.000272019390505853	0.0141380690361384	astrocyte	ZFP825	zinc finger protein 825	NA
Stard4	161.102456175318	-2.15545542807534	0.593097926002312	-3.63423194311918	0.000278809960100658	0.0143809471571919	endothelial	STARD4	StAR-related lipid transfer (START) domain containing 4	4632419C16Rik, 9030213J02Rik
Mvp	238.151571198835	1.68620064657648	0.464290110187267	3.63178239117857	0.000281470426816125	0.0144815113029084	microglia	MVP	major vault protein	2310009M24Rik, LRP, VAULT1
Gpr151	415.766488284877	1.72869561370823	0.476305917550814	3.62938092937677	0.000284101739637882	0.0145800726533557	neuron	GPR151	G protein-coupled receptor 151	C130082O03Rik, GalRL, PGR7, nGPCR-2037
Rgs4	13721.6901535073	-1.19733744794314	0.329989312120348	-3.62841281206849	0.000285169022608869	0.0145980745392792	endothelial	RGS4	regulator of G-protein signaling 4	AA004315, AA597169, ESTM48, ESTM50
Thap6	87.279919015118	-1.70147357528791	0.469040388743494	-3.62756303320906	0.000286108940253318	0.0146094825782484	astrocyte	THAP6	THAP domain containing 6	4930534K21Rik, AI448650
Cd22	20.8343212287236	4.39706555558122	1.21287210958845	3.62533322418736	0.000288589091066039	0.0146992853534487	microglia	CD22	CD22 antigen	A530093D23, Lyb-8, Lyb8
H2-K2	23.0944822944796	3.19847933971108	0.882654234256739	3.62370588116471	0.000290411834794725	0.0147552387084981	microglia	H2-K2	histocompatibility 2, K region locus 2	EG630499, Gm7035, H-2K1, H-2K1K, H-2K2
Zcrb1	3569.74035086017	-0.690529638757349	0.19062048588813	-3.62253634775961	0.000291728452603976	0.0147852624212771	oligodendrocyte	ZCRB1	zinc finger CCHC-type and RNA binding motif 1	2700088M22Rik, Madp-1
Slamf9	249.654281307852	1.71785358776981	0.47541354482479	3.61338797867635	0.000302221958698536	0.0151661827254285	microglia	SLAMF9	SLAM family member 9	2310026I04Rik, AI462096, CD2F-10, CD84-H1, Cd2f10
Slain1	2360.61192674024	-0.638622677147097	0.176822656374297	-3.61165639201384	0.000304247516856545	0.0152303167283421	oligodendrocyte	SLAIN1	SLAIN motif family, member 1	9630044O09Rik, AA675320, AW742596
Nrm	46.0150552419847	1.82550586090487	0.506130992795755	3.6067853715521	0.000310013880042172	0.0154430875109516	microglia	NRM	nurim (nuclear envelope membrane protein)	2610307M02Rik, AI429796
Med7	753.159190167186	-0.730710369106892	0.202662408326367	-3.60555455321618	0.000311487044894401	0.0154786269577525	astrocyte	MED7	mediator complex subunit 7	1110063B05Rik, Crsp33, Crsp9
Rsph1	527.474965717656	-1.13897662223853	0.316381891737179	-3.60000572720731	0.000318210171408909	0.015774243387555	neuron	RSPH1	radial spoke head 1 homolog (Chlamydomonas)	MCA, Tsga2
Fank1	242.993470378307	-1.50168908147802	0.417403590561328	-3.59769085708757	0.00032105489430381	0.0158766320789947	neuron	FANK1	fibronectin type 3 and ankyrin repeat domains 1	1700007B22Rik, AI850911, FANK1S
Arhgap25	72.2345626764005	1.97764976070298	0.549806122000544	3.59699479792446	0.000321914919011999	0.0158806163679188	microglia	ARHGAP25	Rho GTPase activating protein 25	A130039I20Rik
Prdm8	582.154760947709	-1.55827900150473	0.433644773794218	-3.59344582403337	0.000326333524560717	0.0159824981475963	neuron	PRDM8	PR domain containing 8	4930565F05Rik, PFM5
Cxcl10	361.853371901527	8.90771398830456	2.48101483443594	3.59035095827217	0.000330233016148099	0.016096094428233	microglia	CXCL10	chemokine (C-X-C motif) ligand 10	C7, CRG-2, INP10, IP-10, IP10
Oasl1	34.4522164479419	4.17712781927964	1.16327040015145	3.59084854109225	0.000329603140268741	0.016096094428233	endothelial	OASL1	2'-5' oligoadenylate synthetase-like 1	7530414C13Rik, oasl9
Zfp946	776.000940821491	-0.989796050703952	0.276538094037327	-3.57923943227276	0.000344595643962559	0.0166369470381355	NA	ZFP946	zinc finger protein 946	1300003B13Rik
Edn3	84.4572580657245	-2.29241998065708	0.641727629288734	-3.57226317837976	0.000353909481565853	0.0170060183429781	endothelial	EDN3	endothelin 3	ET-3, PPET3, ls, tmgc48
Btk	30.0075938883257	2.90845678309515	0.81460766378331	3.57037738828444	0.000356467283491206	0.0170522348678485	microglia	BTK	Bruton agammaglobulinemia tyrosine kinase	AI528679, xid
Icam1	118.984052400512	2.69644726798859	0.756289191188689	3.56536533829141	0.000363349688684264	0.0172964639188159	microglia	ICAM1	intercellular adhesion molecule 1	CD54, Icam-1, Ly-47, MALA-2
Pkib	340.788342265616	-0.872927108229759	0.245444290951723	-3.55651828300809	0.000375802337995624	0.0176039065089883	microglia	PKIB	protein kinase inhibitor beta, cAMP dependent, testis specific	Pkibeta, Prkacn2
Rnf39	706.278923728469	1.55303870169815	0.436613830912911	3.55700756994098	0.000375103351182157	0.0176039065089883	neuron	RNF39	ring finger protein 39	BC038661, Gm1786, Gm1787, Gm320, LIRF
Dnajb3	202.870296911104	0.798208644986855	0.224414968868954	3.55684225972005	0.000375339374439974	0.0176039065089883	opc	DNAJB3	DnaJ heat shock protein family (Hsp40) member B3	Hsj3, MSJ-1, Msj1
Aqp4	1869.5847761172	1.4643225191319	0.413068990987425	3.5449829231468	0.000392638523157891	0.0180948168909066	astrocyte	AQP4	aquaporin 4	WCH4
Cox17	486.710820615886	-1.57802833402533	0.445211873758858	-3.54444350439774	0.000393442813520742	0.0180948168909066	oligodendrocyte	COX17	cytochrome c oxidase assembly protein 17, copper chaperone	AI037035
Hcls1	69.4725492889159	2.27401590769212	0.640985718397077	3.54768576338766	0.000388631586698436	0.0180948168909066	microglia	HCLS1	hematopoietic cell specific Lyn substrate 1	AW213261, HS1
Rbm24	2086.0994132788	-0.62321423886246	0.175931424364328	-3.54237022245596	0.000396548493626214	0.018196574344911	neuron	RBM24	RNA binding motif protein 24	6330546B05Rik, AI606861
Zeb1	675.200021918393	0.840310156063369	0.237541966984687	3.53752293428445	0.000403899106803905	0.018492225622523	opc	ZEB1	zinc finger E-box binding homeobox 1	3110032K11Rik, AREB6, BZP, MEB1, Nil2
Kctd12	1202.62165849374	-1.31126366974145	0.371310913805884	-3.53144392202532	0.000413297486442717	0.0188378590353108	neuron	KCTD12	potassium channel tetramerisation domain containing 12	AU046135, AW538430, Pfet1, Pfetin
Ctsh	563.013710180464	1.7318112084542	0.490544440878656	3.53038596330274	0.000414953851725563	0.0188711378907514	microglia	CTSH	cathepsin H	AL022844
Tbr1	588.008088495963	-1.30797759195252	0.371039326404998	-3.52517239783051	0.000423207273612837	0.0192036191371669	neuron	TBR1	T-box brain transcription factor 1	NA
Actn2	172.398427765778	-2.45156549009988	0.695674017503346	-3.52401473738824	0.000425060606843472	0.0192448551196198	neuron	ACTN2	actinin alpha 2	1110008F24Rik
Trmt10a	301.636245620757	-1.17708100448593	0.334089655632915	-3.52324887837672	0.000426290855688961	0.0192577602966893	endothelial	TRMT10A	tRNA methyltransferase 10A	3110023L08Rik, AA794508, Rg9mtd2, Rnmtd2
Osbpl1a	5171.82626001938	-0.868014725814387	0.246554839118202	-3.52057468804434	0.000430612701901769	0.0194099628065191	oligodendrocyte	OSBPL1A	oxysterol binding protein-like 1A	G430090F17Rik, Gm753, ORP-1, Osbpl1b
Umad1	4268.42012592357	-0.815845517632437	0.231869917506373	-3.51854835852095	0.000433914724721375	0.0195117150963285	neuron	UMAD1	UMAP1-MVP12 associated (UMA) domain containing 1	Gm16039
Tap1	385.511680810529	1.94549205795385	0.553008235615114	3.51801642843505	0.000434785444867633	0.0195117150963285	endothelial	TAP1	transporter 1, ATP-binding cassette, sub-family B (MDR/TAP)	ABC17, APT1, Abcb2, Ham-1, Ham1
Nr4a3	1502.79033090556	-1.11875917835037	0.31842037086955	-3.51346609921732	0.000442300850484823	0.0196756277899078	neuron	NR4A3	nuclear receptor subfamily 4, group A, member 3	AI573420, CHN, CSMF, MINOR, NOR-1
Tmem68	3826.33479956865	-1.02287852475049	0.29184129053553	-3.50491365657514	0.00045675539031602	0.0201864085082399	neuron	TMEM68	transmembrane protein 68	2010300G19Rik, AA408325, AW123402
Irf5	139.70428783967	1.87571012407172	0.534993141412129	3.50604517867413	0.000454818012783062	0.0201864085082399	microglia	IRF5	interferon regulatory factor 5	AW491843, mirf5
C3ar1	77.5309221424072	2.67938486752585	0.764367764073363	3.50536089231084	0.000455988720521853	0.0201864085082399	microglia	C3AR1	complement component 3a receptor 1	AZ3B, C3AR, HNFAG09
Smox	1359.26592828946	0.632055752578238	0.180510914201731	3.50148219775719	0.000462677880978713	0.0203305476044673	astrocyte	SMOX	spermine oxidase	B130066H01Rik, PAO, PAOh1, SMO
Tlr2	147.481480554233	4.8614958634735	1.38968599907591	3.49826929731336	0.000468288032536802	0.0204054356946497	microglia	TLR2	toll-like receptor 2	Ly105
Trim25	129.340732570379	2.48950493259824	0.711913490854804	3.49692057332563	0.000470661942960269	0.0204461970700907	endothelial	TRIM25	tripartite motif-containing 25	AA960166, AL022677, EFP, Zfp147
Polr3a	1039.57339918142	0.577861883756911	0.165369143282485	3.4943755061354	0.000475172165049707	0.0205544749272245	neuron	POLR3A	polymerase (RNA) III (DNA directed) polypeptide A	9330175N20Rik, BC053071, RPC1, RPC155
Tmem50b	10421.9857918658	-0.522046971915793	0.149634567927996	-3.48881263965022	0.000485171087193425	0.0208982573583062	oligodendrocyte	TMEM50B	transmembrane protein 50B	AU015466, AU019872, B230114J08Rik
Irf7	395.819561791044	4.9831598998367	1.43067585836417	3.4830810002864	0.000495678365267759	0.0212162836427843	endothelial	IRF7	interferon regulatory factor 7	NA
Mfsd10	1284.1751832485	0.752798878958581	0.216193259204247	3.48206452749473	0.000497563777456152	0.0212523362723095	microglia	MFSD10	major facilitator superfamily domain containing 10	0610009O03Rik, Tetran
Clu	24476.6343391073	0.785159477857758	0.225595981545795	3.48037882801726	0.000500705256291715	0.0212972210682409	astrocyte	CLU	clusterin	AI893575, ApoJ, Cli, D14Ucla3, SP-40
Fgr	24.8598712590733	4.29724260914018	1.23453041121218	3.4808722167652	0.000499783865347471	0.0212972210682409	microglia	FGR	FGR proto-oncogene, Src family tyrosine kinase	Ali18, Mhdaali18
Cnih1	3858.11850032482	-0.799980094457075	0.230081014338146	-3.47694961602246	0.00050715311102836	0.0215265364251913	oligodendrocyte	CNIH1	cornichon family AMPA receptor auxiliary protein 1	0610007J15, CNIH-1, Cnih
Xirp1	19.3054058400146	-6.87339012651362	1.98261885873099	-3.46682373984531	0.000526647111377845	0.0222612204299009	microglia	XIRP1	xin actin-binding repeat containing 1	AI415219, Cmya1
Lag3	48.4859052424436	3.40160989327147	0.983001165049295	3.46043322654748	0.000539306968071376	0.0227021491063765	microglia	LAG3	lymphocyte-activation gene 3	CD223, LAG-3, Ly66
Nptxr	4880.50735293421	-1.23199689638258	0.356268825522816	-3.45805416618941	0.000544091980581278	0.0228093210130925	neuron	NPTXR	neuronal pentraxin receptor	1200009K17Rik, 1700036C17Rik, 5730406O18Rik, AI452369, AI785356
Cd48	39.395787906645	2.75971229667372	0.798377170272691	3.45665231851647	0.000546930010823596	0.0228812156889526	microglia	CD48	CD48 antigen	AI449234, AW610730, BCM1, BLAST, BLAST-1
Lrif1	1116.17225265928	-1.05308594681998	0.304982367203434	-3.45294043218419	0.000554511437512865	0.0230276399978281	neuron	LRIF1	ligand dependent nuclear receptor interacting factor 1	2010012G17Rik, 4933421E11Rik, AI450568
Gm26834	132.056557467355	1.16404016601824	0.337136493110442	3.45272668431333	0.000554950978646	0.0230276399978281	neuron	GM26834	predicted gene, 26834	NA
Slc30a2	107.896119469148	-1.40693623446433	0.407580072119635	-3.45192596671252	0.000556600423429994	0.0230491402987047	oligodendrocyte	SLC30A2	solute carrier family 30 (zinc transporter), member 2	ZnT-2, Znt2
Vps37b	328.062978118363	-0.911122185528288	0.264223366017547	-3.44830284793125	0.00056412113212497	0.0232659998905145	neuron	VPS37B	vacuolar protein sorting 37B	2300007F24Rik, AI415429, BC026744
Plek	278.7496599662	1.40224083707593	0.406719624068138	3.44768423773181	0.000565414635631231	0.0232722379522236	microglia	PLEK	pleckstrin	2010300B13Rik
St8sia4	205.985740962253	-1.40188147259994	0.407155111848963	-3.44311401675334	0.000575056817056039	0.0235265212664653	endothelial	ST8SIA4	ST8 alpha-N-acetyl-neuraminide alpha-2,8-sialyltransferase 4	PST, PST-1, SIAT8-D, ST8SiaIV, Siat8d
Sypl	1601.59303813831	-0.722981890567898	0.210457400814277	-3.43528850860374	0.000591923286021293	0.0241492163262791	oligodendrocyte	SYPL	synaptophysin-like protein	AI314763, AI604763, D12Ertd446e, PanI, Pphn
mt-Tv	23.257047308116	-5.39931019656165	1.57187126945777	-3.43495698501072	0.000592647892565993	0.0241492163262791	endothelial	MT-TV	mitochondrially encoded tRNA valine	NA
Ppid	6424.2485240852	-0.65337484306319	0.190310900438405	-3.43319716084607	0.000596508160311786	0.0242096758131321	neuron	PPID	peptidylprolyl isomerase D (cyclophilin D)	4930564J03Rik, CYP-40, Ppidl
Rcor3	736.596583748994	0.827893071420247	0.241131651384957	3.4333654112398	0.000596138084806478	0.0242096758131321	astrocyte	RCOR3	REST corepressor 3	4921514E24Rik, C730034D20Rik, E130101E15Rik
Tmeff1	5673.06752059383	-0.742480288222066	0.216323406541206	-3.43226976725996	0.000598551851486271	0.0242443248949926	neuron	TMEFF1	transmembrane protein with EGF-like and two follistatin-like domains 1	A830033E11, M7365, TR-1, Tr1
mt-Rnr1	6841.48071953159	-1.81090301257888	0.527854573483744	-3.43068546442109	0.0006020582526447	0.024337965951157	microglia	MT-RNR1	s-rRNA	NA
Bcap29	3807.18055248789	-0.732067901335612	0.213522235299442	-3.42853239761641	0.000606854100636091	0.0244832583096232	endothelial	BCAP29	B cell receptor associated protein 29	AW208404, Bap29
A2m	245.368424105398	1.89905602684329	0.554025155215465	3.42774332350439	0.000608620608392809	0.0245060005442591	astrocyte	A2M	alpha-2-macroglobulin	A2mp
Mycbp	386.764839688654	-0.770928812097269	0.225078002557179	-3.425162847273	0.000614431014700278	0.0245941404587495	endothelial	MYCBP	MYC binding protein	5730488M09Rik, AW552132, AW742590, Amy-1
Cdh24	277.98747726681	1.25416292748502	0.366401533283651	3.42291943007267	0.000619524373804803	0.0247493913566648	neuron	CDH24	cadherin-like 24	1700040A22Rik
Tmem33	3366.19798882627	-0.916800924591337	0.268056135215216	-3.42018258173892	0.000625791191242973	0.0249508213901846	astrocyte	TMEM33	transmembrane protein 33	1110006G02Rik, 1600019D15Rik, 2410089A21Rik, 2700052H22Rik, 5430406L04Rik
Fbxo10	1850.1882820259	0.772851078946217	0.226042696913925	3.41904909779285	0.000628403865407031	0.024989428883565	neuron	FBXO10	F-box protein 10	FBX10, Gm634
Itgb2	168.372695284705	2.39104373947471	0.699401627655342	3.41869913498827	0.000629212575697893	0.024989428883565	microglia	ITGB2	integrin beta 2	2E6, AI528527, Cd18, LAD, LCAMB
Galnt13	578.192489426442	-0.836543702766928	0.245057595584679	-3.41366159563849	0.00064096134862195	0.0253080358853171	oligodendrocyte	GALNT13	polypeptide N-acetylgalactosaminyltransferase 13	A230002A12, A230020F20, BB182356
Zfp455	163.693694924133	-1.28563735904626	0.376592010834798	-3.41387316262065	0.00064046384554786	0.0253080358853171	opc	ZFP455	zinc finger protein 455	3732412P20Rik, Rslcan-10
Tgm1	76.413362795095	5.65225626498966	1.65530091385944	3.41463972964955	0.000638664257977996	0.0253080358853171	microglia	TGM1	transglutaminase 1, K polypeptide	2310004J08Rik, Tgase1
Tspan4	347.306861474304	1.20090803392403	0.352192323717005	3.40980752007813	0.000650087420333084	0.0255692685364213	microglia	TSPAN4	tetraspanin 4	AI325509, AI746565, D130042I01Rik, NAG-2, Tm4sf7
Obox3-ps7	31.0771474832118	2.46909684162401	0.724538747846438	3.40781890404475	0.000654843391208521	0.0257067037620085	NA	OBOX3-PS7	oocyte specific homeobox 3, pseudogene 7	Gm18355
Olfml3	300.426292759976	1.6749298630642	0.492023814585913	3.40416421606303	0.000663668414962185	0.0260030390123838	microglia	OLFML3	olfactomedin-like 3	2810002E22Rik, AI115209, AW550633, HNOEL-iso, ONT3
Ppm1k	2436.03753412108	-0.838210298996147	0.246395494685569	-3.40188971420036	0.000669216378949443	0.0261700854217197	astrocyte	PPM1K	protein phosphatase 1K (PP2C domain containing)	2900063A19Rik, A930026L03Rik, PP2C-kappa, PP2Cm
Tnrc18	465.933488021516	0.89893017661	0.264353654275694	3.40048326198853	0.00067266853992845	0.0262044910755301	neuron	TNRC18	trinucleotide repeat containing 18	BC025631, EG381742, Zfp469
Mrc1	17.8364983599558	-5.78867112184448	1.70463042610673	-3.39585110836337	0.000684155645512729	0.0266011204612144	microglia	MRC1	mannose receptor, C type 1	AW259686, CD206, MR
Dynlt3	8260.77263020314	-0.69954549939901	0.20622734220251	-3.39210839808077	0.000693569954897341	0.0267687607560652	endothelial	DYNLT3	dynein light chain Tctex-type 3	2310075M16Rik, AU042796, Tcte1l
Plcxd1	252.135546723669	1.06693938037748	0.314657706955996	3.39079373169998	0.000696905304327292	0.0268407347265865	microglia	PLCXD1	phosphatidylinositol-specific phospholipase C, X domain containing 1	A330045H12Rik, Gm576
Blnk	100.207716902777	1.16045369941006	0.342553656338712	3.38765527074866	0.000704928039496668	0.0270984978805757	microglia	BLNK	B cell linker	BASH, Bca, Ly-57, Ly57, Lyw-57
Ube2w	7520.64351104771	-0.722537104238475	0.213695349463309	-3.38115502304149	0.000721818069668354	0.0275915972822196	neuron	UBE2W	ubiquitin-conjugating enzyme E2W (putative)	6130401J04Rik
Zc2hc1a	3802.33145001835	-0.965319902595221	0.285605444073457	-3.37990722035027	0.000725103026227837	0.0275927495150383	neuron	ZC2HC1A	zinc finger, C2HC-type containing 1A	3110050N22Rik, AI790358, AU023959, Fam164a
Rasl10b	1547.56552971163	-1.2052010199525	0.356600560227422	-3.37969469028283	0.000725663913626154	0.0275927495150383	opc	RASL10B	RAS-like, family 10, member B	B230331P10Rik, Gm729, VTS58635
Nrxn1	16226.3070934385	-0.782464531960848	0.231796553264552	-3.37565214383413	0.000736409627441184	0.027939682959938	astrocyte	NRXN1	neurexin I	1700062G21Rik, 9330127H16Rik, A230068P09Rik, mKIAA0578
Bhlhe40	10235.8830251608	0.935058475516873	0.277422714335651	3.37051880469151	0.000750267851686812	0.028412559870385	astrocyte	BHLHE40	basic helix-loop-helix family, member e40	Bhlhb2, C130042M06Rik, CR8, Clast5, Dec1
Pkig	3971.03259563465	-0.593558681652706	0.176278992323756	-3.36715495039005	0.000759480020268676	0.0286548998758407	neuron	PKIG	protein kinase inhibitor, gamma	PKIgamma
Amd-ps3	52.1892348776634	1.40772469960599	0.418179837055946	3.36631414253877	0.000761798986174346	0.0286746586231836	NA	AMD-PS3	S-adenosylmethionine decarboxylase, pseudogene 3	NA
Stat2	1509.32246634532	1.14525488751001	0.340553280347303	3.36292425767285	0.000771215205334836	0.0288307130155816	endothelial	STAT2	signal transducer and activator of transcription 2	1600010G07Rik, AW496480
Lpin2	2912.20576871879	0.551070269144658	0.163962723279194	3.36094850172927	0.000776753067706696	0.0289449964444372	microglia	LPIN2	lipin 2	2610511G02Rik, AI481352, AW742896
Tmem176b	980.33055035928	1.30041937150274	0.387546728652237	3.35551631676826	0.000792169832584036	0.0292915937732616	microglia	TMEM176B	transmembrane protein 176B	1810009M01Rik, Clast1, Lr8
Layn	155.44930207285	-2.08496786959563	0.621354935283469	-3.35551832165692	0.000792164090603368	0.0292915937732616	endothelial	LAYN	layilin	E030012M19Rik, Gm511
Dusp5	2885.51597226378	1.19226365608657	0.355538027080344	3.35340685179968	0.000798232767018315	0.029462308687013	microglia	DUSP5	dual specificity phosphatase 5	Gm337
H2-T10	200.016699204021	1.49804610782925	0.447079891144064	3.3507347064879	0.000805974761620654	0.0296942672572499	microglia	H2-T10	histocompatibility 2, T region locus 10	H-2T10
Gal3st3	1984.21526445841	1.01938242625304	0.304477757129873	3.34797009759314	0.000814057943567487	0.0298302455795755	neuron	GAL3ST3	galactose-3-O-sulfotransferase 3	NA
Pdcd1	24.8572507537593	4.4873934792761	1.34053918688897	3.34745416110522	0.000815574745584871	0.0298321721122911	microglia	PDCD1	programmed cell death 1	Ly101, PD-1, Pdc1
Calcr	22.9310733910023	4.59180914032846	1.3727319575948	3.34501511014129	0.000822780877727992	0.0300418236609859	microglia	CALCR	calcitonin receptor	Clr, Ct-r
Lpl	15269.1703427497	-0.588883936574147	0.176295816985144	-3.34031712518608	0.000836827733451659	0.0303575733214251	neuron	LPL	lipoprotein lipase	NA
Hirip3	503.112464430102	1.02173019078867	0.305815963588435	3.34099691461399	0.000834781507154571	0.0303575733214251	neuron	HIRIP3	HIRA interacting protein 3	B130036O03, C86302
Pola1	147.856678467988	1.24823278853429	0.373707728634906	3.34013105132688	0.000837388642713306	0.0303575733214251	opc	POLA1	polymerase (DNA directed), alpha 1	AW321876, Pola
Csl	24.2244895857996	-2.47704752058653	0.741927454587433	-3.33866539817421	0.000841818979318746	0.0304639784807107	astrocyte	CSL	citrate synthase like	1700007H16Rik
Cxcl16	122.025916955916	2.94934221515164	0.883916009099514	3.33667699734986	0.000847864222999811	0.0305741339458374	microglia	CXCL16	chemokine (C-X-C motif) ligand 16	0910001K24Rik, AV290116, BB024863, CXCL16v1, CXCL16v2
Twist2	56.376731034718	-2.75350164380958	0.826432204693016	-3.33179373719153	0.000862881844803171	0.0310059165891002	neuron	TWIST2	twist basic helix-loop-helix transcription factor 2	Dermo1, bHLHa39
Syt17	2277.22450319519	-1.37881334384089	0.413994380868417	-3.3305122184234	0.000866863590930769	0.0310941528197597	neuron	SYT17	synaptotagmin XVII	Bk, sytXVII
Creb3l1	349.512829168554	1.19775759408648	0.359881683391171	3.32819826449625	0.000874096351121087	0.0312984869204588	neuron	CREB3L1	cAMP responsive element binding protein 3-like 1	Oasis
Rbm3	3288.88031875033	1.08907467916294	0.327325261903921	3.32719409686934	0.000877252467824335	0.0313563890867597	microglia	RBM3	RNA binding motif (RNP1, RRM) protein 3	2600016C11Rik
Trappc2	5040.78238662677	-0.531667357853962	0.159943300374617	-3.32409895637202	0.000887047142444807	0.0314851723635581	oligodendrocyte	TRAPPC2	trafficking protein particle complex 2	1110066L09Rik, 1810064C02Rik, AW496358, MIP-2A, Sedl
Ube2v2	2299.06840159673	-0.971218737165303	0.292070885399625	-3.32528432553774	0.000883284085969544	0.0314851723635581	neuron	UBE2V2	ubiquitin-conjugating enzyme E2 variant 2	1110021H13Rik, 4632410D19Rik, 5730524P06Rik, 6820402M05, AI848315
Efnb3	2784.41246357763	-0.927298664232463	0.279002886279843	-3.32361674317007	0.000888582217976142	0.0314851723635581	oligodendrocyte	EFNB3	ephrin B3	EFL-6, ELF-3, Elk-L3, Epl8, LERK-8
Rlf	1335.42891360847	0.881248153242402	0.265070457867079	3.32458079385183	0.000885515718752878	0.0314851723635581	microglia	RLF	rearranged L-myc fusion sequence	9230110M18Rik, AI195322, MommeD8
Drc7	45.6272550335909	-2.96920567389761	0.893303925980436	-3.32384711131633	0.000887848558016035	0.0314851723635581	astrocyte	DRC7	dynein regulatory complex subunit 7	Ccdc135, Gm770, SRG-L, SRG-S
Rtn4	17137.2402916993	-0.856385678766446	0.258084322050895	-3.3182398371241	0.000905866659745929	0.0315489355994249	oligodendrocyte	RTN4	reticulon 4	1110020G17Rik, AA407876, AA409940, AA960376, ASY
Hectd1	3478.77354003506	0.613526258250647	0.184813017039105	3.31971344919297	0.000901098890986294	0.0315489355994249	microglia	HECTD1	HECT domain E3 ubiquitin protein ligase 1	A630086P08Rik, AI844876, b2b327Clo, opm
Inip	1969.67319848752	-0.519971167973557	0.156675984524753	-3.31876751597119	0.000904156711178722	0.0315489355994249	opc	INIP	INTS3 and NABP interacting protein	1110054O05Rik, 2610312O17Rik, AA399876, Ssbip1
Myc	408.750931872037	0.839520302330981	0.252724974246399	3.32187313436018	0.000894153388770096	0.0315489355994249	microglia	MYC	myelocytomatosis oncogene	AU016757, Myc2, Niard, Nird, bHLHe39
Thg1l	206.348160246513	1.60978116455768	0.484885119372812	3.31992280282781	0.00090042343188853	0.0315489355994249	astrocyte	THG1L	tRNA-histidine guanylyltransferase 1-like (S. cerevisiae)	NA
Myadml2	63.23163019623	-1.43274009003481	0.431479310249604	-3.32053022242479	0.000898466306868879	0.0315489355994249	microglia	MYADML2	myeloid-associated differentiation marker-like 2	1110012N22Rik
Trpv6	52.5110656944957	-1.66736621198525	0.502460562832477	-3.31840214998357	0.000905340364408419	0.0315489355994249	neuron	TRPV6	transient receptor potential cation channel, subfamily V, member 6	CAT, CaT1, Cac, Ecac2, Otrpc3
Exoc3l2	50.7736898921308	1.53578211769772	0.462803378931697	3.31843324316864	0.00090523957789131	0.0315489355994249	NA	EXOC3L2	exocyst complex component 3-like 2	4933417E01Rik, AU042655, Gm19857
Plxdc1	1270.21196270465	1.07356267291611	0.323603665371637	3.31752321681275	0.000908193674201802	0.0315760032733575	endothelial	PLXDC1	plexin domain containing 1	2410003I07Rik, AI848450, Tem7
Cd300lf	20.8001964750838	3.48345479723921	1.05029515288178	3.31664369551869	0.000911057233662325	0.0316216014968249	microglia	CD300LF	CD300 molecule like family member F	CLIM1, CLM-1, CLM1, Digr2, F730004D16Rik
Nrsn2	7219.23566317153	-0.679783756856303	0.205347862918011	-3.31040093233266	0.000931624236168468	0.0322256573645099	neuron	NRSN2	neurensin 2	Gm123, Neurensin-2
Lypla1	937.447673904346	-1.13974945703109	0.344437192681312	-3.30901970300762	0.000936232482788975	0.032275466335605	endothelial	LYPLA1	lysophospholipase 1	APT-1, Gm39587, LPL-I, Pla1a
Rnf207	193.020735298158	1.39873743123486	0.422694777417237	3.3090956074297	0.000935978692678014	0.032275466335605	neuron	RNF207	ring finger protein 207	D330010C22Rik, Gm143
Ptges3	4502.27146860078	-0.68352766799477	0.20671355834938	-3.30664168065596	0.000944215875904373	0.0324956997562089	oligodendrocyte	PTGES3	prostaglandin E synthase 3	5730442A20Rik, Ptges, Tebp, cPGES, p23
Arrdc3	1468.66103444349	-1.11443197342888	0.337522627520007	-3.3017992945164	0.000960667837307731	0.0329505833624709	oligodendrocyte	ARRDC3	arrestin domain containing 3	AI450344, mKIAA1376
Bcl2a1d	42.8867776638983	3.37881175703995	1.02390980470568	3.2999115171196	0.000967153164999336	0.0330426638219866	microglia	BCL2A1D	B cell leukemia/lymphoma 2 related protein A1d	A1-d
Epdr1	16502.5676954164	-0.718227460324811	0.217883190968102	-3.29638765217993	0.000979367766461118	0.0333047666388294	opc	EPDR1	ependymin related protein 1 (zebrafish)	AU040950, AV006210, Epdm2, Epdr2, MERP-1
Pik3ap1	54.6784049378466	1.98669949361878	0.602765056389608	3.29597655431214	0.000980802001732484	0.0333047666388294	microglia	PIK3AP1	phosphoinositide-3-kinase adaptor protein 1	1810044J04Rik, BCAP
Inf2	2030.7883582688	1.09449426286616	0.332581433914183	3.29090607970792	0.000998652493248329	0.0337421988348946	neuron	INF2	inverted formin, FH2 and WH2 domain containing	2610204M08Rik, AA589465, AW125550, EG629699
Slc6a3	562.779215054959	-8.4061242605043	2.55670890244179	-3.28786912443416	0.00100948755962017	0.0339394381843256	opc	SLC6A3	solute carrier family 6 (neurotransmitter transporter, dopamine), member 3	DAT, Dat1
Cisd2	3199.40610524211	-0.671126759673855	0.204238211531857	-3.2859999832557	0.00101621015996247	0.0340530687484793	endothelial	CISD2	CDGSH iron sulfur domain 2	1500009M05Rik, 1500026J14Rik, 1500031D15Rik, AI848398, B630006A20Rik
Ghitm	34468.856971064	-0.514749432927214	0.156703280263889	-3.28486699232061	0.00102030525051517	0.0341341529950675	microglia	GHITM	growth hormone inducible transmembrane protein	1010001P14Rik, C77840, MICS1, PTD010, Tmbim5
Trmt2a	237.458561018015	1.64413235450258	0.500592387248962	3.2843734670797	0.0010220938228518	0.03413793368325	microglia	TRMT2A	TRM2 tRNA methyltransferase 2A	Htf9c
Cebpd	3787.94270041664	0.851257126336416	0.259586216157822	3.27928477457706	0.00104070559330745	0.0345556798529143	neuron	CEBPD	CCAAT/enhancer binding protein (C/EBP), delta	c/EBPdelta
Gm26558	84.1826025801707	1.31128952439707	0.399893058792908	3.27910048840368	0.00104138546332038	0.0345556798529143	NA	GM26558	predicted gene, 26558	NA
Capza1	761.68847222303	1.06112652549101	0.324262131561988	3.27243431226307	0.00106625645958819	0.0350951681868334	microglia	CAPZA1	capping protein (actin filament) muscle Z-line, alpha 1	CAPZ, CAZ1, Cappa1, capZ alpha-1
Nefl	17714.4336373311	-0.676976146387796	0.207183823165676	-3.26751450013763	0.00108496308454592	0.0354330877252869	neuron	NEFL	neurofilament, light polypeptide	AI847934, CMT2E, NF-L, NF68, Nfl
Tfeb	325.950241561965	1.05152079922808	0.321678473451822	3.26885659442663	0.00107983014983863	0.0354330877252869	oligodendrocyte	TFEB	transcription factor EB	Tcfeb, bHLHe35
Ccdc160	204.605534756057	-1.0680307298149	0.326960671959259	-3.26654188534327	0.00108869701168301	0.0354330877252869	oligodendrocyte	CCDC160	coiled-coil domain containing 160	6330534C20Rik
Mirt1	159.012782889242	2.02049922926035	0.618301893801268	3.26781989432135	0.00108379310346697	0.0354330877252869	neuron	MIRT1	myocardial infarction associated transcript 1	4833407H14Rik, 5430437C04Rik, 5830416P10Rik, Gm10758
Rab9b	2393.28254748514	-0.915955579942153	0.280671473422508	-3.26344380058647	0.00110067011516354	0.035482678680921	neuron	RAB9B	RAB9B, member RAS oncogene family	9330195C02Rik
Lin52	1072.16885174758	-0.566554861612131	0.173557192852876	-3.26436981550168	0.00109707866700437	0.035482678680921	astrocyte	LIN52	lin-52 DREAM MuvB core complex component	5830457H20Rik
Kcnk6	45.9476254851323	2.66370306506666	0.816126627109376	3.26383550859158	0.00109914959347996	0.035482678680921	microglia	KCNK6	potassium inwardly-rectifying channel, subfamily K, member 6	D7Ertd764e, Toss, Twik2
Nlrc5	47.4967390555752	2.79552822552747	0.856167995371372	3.26516319301901	0.00109401026192783	0.035482678680921	endothelial	NLRC5	NLR family, CARD domain containing 5	AI451557, AK220210, NOD27
Pgm1	405.21995154847	0.818594228228917	0.251158429975054	3.25927434850673	0.00111697596666696	0.0358382178659411	astrocyte	PGM1	phosphoglucomutase 1	2610020G18Rik, AA407108, AI098105, Pgm-2, Pgm1a
Rem2	2273.31326544061	1.00376444234686	0.308126815062767	3.25763417293748	0.00112345133965521	0.0359893043932945	neuron	REM2	rad and gem related GTP binding protein 2	AW411893
Il10ra	194.232807137679	1.60468617756295	0.492973662656914	3.25511543337708	0.00113346286173447	0.0362530178100125	microglia	IL10RA	interleukin 10 receptor, alpha	AW553859, CDw210, CDw210a, IL-10R1, IL-10RA
Whamm	607.302492473856	0.986380195754559	0.303129911812209	3.25398503188833	0.0011379827564388	0.0362836630354995	astrocyte	WHAMM	WAS protein homolog associated with actin, golgi membranes and microtubules	BB081391, Whdc1, mKIAA1971
Pcdhb16	208.978811816942	1.16445477316307	0.358190357438471	3.25093835995597	0.00115024793105214	0.036446580633369	neuron	PCDHB16	protocadherin beta 16	Pcdhb8, PcdhbP
Bcl3	61.8076195474776	2.68009815300949	0.824100948846757	3.25214787916457	0.00114536414322419	0.036446580633369	microglia	BCL3	B cell leukemia/lymphoma 3	AI528691, Bcl-3
Ift88	617.033351698428	-0.775855809810066	0.238931388408508	-3.24719081481066	0.0011655022118188	0.0368725808440934	astrocyte	IFT88	intraflagellar transport 88	AW552028, Tg737, Tg737Rpw, TgN737Rpw, Ttc10
Herc1	4202.43819756885	0.580694840438757	0.179177736000253	3.24088725196268	0.00119158302909752	0.0375228943351357	microglia	HERC1	HECT and RLD domain containing E3 ubiquitin protein ligase family member 1	2810449H11Rik, B230218H07, D130015N03Rik, tbl
Bbs12	137.828325247227	-1.622677210071	0.50123800029522	-3.23733876744235	0.00120650094616266	0.03776666338581	opc	BBS12	Bardet-Biedl syndrome 12 (human)	Gm1805, Gm407, Gm721
Ftl1	6844.32874273423	0.927849951632755	0.286709161611376	3.23620614848165	0.00121129870584438	0.0377932616123634	microglia	FTL1	ferritin light polypeptide 1	Ftl, Ftl-1, L-ferritin
Chgb	38978.3939362926	0.654177225644149	0.202199210738007	3.23531048047353	0.00121510521617882	0.0378540576061579	neuron	CHGB	chromogranin B	Scg-1, cgB, sgI
Lrwd1	643.85478771896	0.563002423836171	0.174293644348549	3.23019480108116	0.00123705900261543	0.038479145220285	microglia	LRWD1	leucine-rich repeats and WD repeat domain containing 1	1200011O22Rik, AU042569, AW548074, Orca
Mlip	3300.49581288549	-0.661372833098247	0.204778064870055	-3.2297054546244	0.00123917810070005	0.0384863027799739	neuron	MLIP	muscular LMNA-interacting protein	2310046A06Rik, AI931782, CIP
Vbp1	5330.00724752355	-0.724064273022149	0.224353328291704	-3.22733911966183	0.00124947281279478	0.0387469696923606	oligodendrocyte	VBP1	von Hippel-Lindau binding protein 1	VBP-1
Ncf2	109.157623256099	1.72578413108117	0.534991935209065	3.22581335811496	0.00125615243471313	0.0388949083660264	microglia	NCF2	neutrophil cytosolic factor 2	NOXA2, Ncf-2, p67phox
Rassf4	167.615039587599	1.97773903207027	0.614097039243762	3.22056435006718	0.00127938466673466	0.0395541474962852	microglia	RASSF4	Ras association (RalGDS/AF-6) domain family member 4	3830411C14Rik, AD037, AI586137
Slc9a3r1	1066.28244133311	1.03073241820175	0.320108704571425	3.21994498581891	0.00128215199486235	0.0395796435504933	astrocyte	SLC9A3R1	solute carrier family 9 (sodium/hydrogen exchanger), member 3 regulator 1	EBP-50, NHE-RF, NHERF-1, NHERF1
Runx1	33.8650099541515	2.52301974292445	0.783907720754221	3.21851625660349	0.00128855666360262	0.0396571804595766	microglia	RUNX1	runt related transcription factor 1	AML1, CBF-alpha-2, Cbfa2, Pebp2a2, Pebpa2b
Wdr82	2382.2913504719	-0.517170837435262	0.160732200067926	-3.21759322162394	0.00129271010797386	0.0396651743070172	opc	WDR82	WD repeat domain containing 82	9430077D24Rik, CDW5/WDR82
Rnh1	2301.85834257765	0.725209710739979	0.225490829351555	3.21613838055174	0.00129928165074553	0.0397470936220561	microglia	RNH1	ribonuclease/angiogenin inhibitor 1	AW546468, C80305, RNH
Klf10	4113.03757919608	0.757997715485029	0.235893693840136	3.21330215804209	0.00131218164562767	0.0400215401916441	neuron	KLF10	Kruppel-like factor 10	AI115143, EGR[a], Egral, Gdnfif, TIEG-1
Gan	469.944704292891	0.712276760342525	0.221818967761802	3.21107237820796	0.0013224062313553	0.0400904183658905	astrocyte	GAN	giant axonal neuropathy	A330045G18, gigaxonin
Oas1b	50.225735147213	6.74486603727256	2.10005986832802	3.21174940724073	0.00131929399043239	0.0400904183658905	endothelial	OAS1B	2'-5' oligoadenylate synthetase 1B	Flv, L1, Mmu-L1, Oas1, Oias-2
Matn4	118.080049595917	1.68927692495498	0.526721538177946	3.20715369035143	0.00134055356257565	0.040462871531728	oligodendrocyte	MATN4	matrilin 4	matrilin-4
Cd274	95.3900316090279	2.86758099328688	0.895889371908723	3.20082041734394	0.00137036911217687	0.0412406208146109	microglia	CD274	CD274 antigen	A530045L16Rik, B7h1, Pdcd1l1, Pdcd1lg1, Pdl1
Neu1	4514.416811102	0.543711588594019	0.17002723863615	3.19779108897685	0.00138484565698901	0.0413707410784371	microglia	NEU1	neuraminidase 1	AA407268, AA407316, Aglp, Apl, Bat-7
Ier3ip1	2726.14029776706	-0.892028848391229	0.278919145143741	-3.19816285085601	0.00138306152165712	0.0413707410784371	neuron	IER3IP1	immediate early response 3 interacting protein 1	1110057H19Rik, AI644142, AL022842, AL022863, AV026606
Zfp791	119.790570551867	-1.66019968774731	0.519133970385308	-3.19801781901325	0.00138375729667839	0.0413707410784371	astrocyte	ZFP791	zinc finger protein 791	EG244556
Ankrd34c	64.5345088512704	-3.20010137239021	1.00169338161019	-3.19469154048531	0.00139980363490664	0.0416953205520292	neuron	ANKRD34C	ankyrin repeat domain 34C	B230218L05Rik, BB276295, Gm771
Lzts1	1932.13728043701	-0.805963016266675	0.252375549436058	-3.19350673259603	0.00140556060010312	0.0417447400386311	neuron	LZTS1	leucine zipper, putative tumor suppressor 1	F37, FEZ1, PSD-Zip70
Chpf2	982.83250085146	0.72950552147411	0.228412509103135	3.19380722333696	0.00140409845708993	0.0417447400386311	microglia	CHPF2	chondroitin polymerizing factor 2	2010209O12Rik, AW060945, Gm42230, mKIAA1402, mir-671
Itpr2	650.605979314633	1.02141838838311	0.320564707737087	3.18630954603036	0.00144100328763277	0.0425492767858407	microglia	ITPR2	inositol 1,4,5-triphosphate receptor 2	AI649341, InsP3R-2, InsP3R-5, Ip3r2, Itpr5
Kcnh1	951.66015089111	0.742651935147231	0.233263279286129	3.18374987018967	0.00145380578076235	0.0428651794171522	neuron	KCNH1	potassium voltage-gated channel, subfamily H (eag-related), member 1	EAG1, Kv10.1, M-eag
Arg2	213.666108463014	1.36840715160844	0.429941037975123	3.18277863879469	0.00145869087264817	0.0428850906772493	neuron	ARG2	arginase type II	AII, AU022422
Mad1l1	818.684538621431	0.763804579009956	0.240215146557286	3.17966868433005	0.00147443525607335	0.0432232286435084	oligodendrocyte	MAD1L1	MAD1 mitotic arrest deficient 1-like 1	AI173502, AW550425, Mad1
Mycl	486.047086230979	-1.25649067827769	0.395148984935393	-3.17978971522127	0.00147381961085563	0.0432232286435084	oligodendrocyte	MYCL	v-myc avian myelocytomatosis viral oncogene lung carcinoma derived	AW536278, L-myc, Lmyc-1, Lmyc1, Mycl1
Ephx4	5143.98761505677	-0.71175534196909	0.223933130446062	-3.17842804479764	0.00148075966928116	0.0433462607786412	neuron	EPHX4	epoxide hydrolase 4	Abhd7, Ephxrp, Gm1382
Ankra2	2752.85032925695	-0.664856457896684	0.20934898707624	-3.17582839631585	0.00149409305185935	0.0434866454836891	neuron	ANKRA2	ankyrin repeat, family A (RFXANK-like), 2	1110004M18Rik, Ankra
Ak1	3845.9118936852	-0.573630654744168	0.180660482807252	-3.17518610506637	0.00149740430766315	0.0435208493071741	neuron	AK1	adenylate kinase 1	Ak-1, B430205N08Rik
Aif1	580.602967658152	1.0171783427705	0.320410545882851	3.1746094373011	0.00150038300821309	0.0435217226142262	microglia	AIF1	allograft inflammatory factor 1	AI607846, AIF-1, D17H6S50E, G1, Iba1
Bhlhe22	1000.70146675495	-0.879496068546358	0.27726051378574	-3.17209276047873	0.00151344657287374	0.0436755814103819	neuron	BHLHE22	basic helix-loop-helix family, member e22	Beta3, Beta3a, Bhlhb5
Sipa1	327.346446854633	1.04241992909183	0.328871551473963	3.16968714508696	0.00152603150599303	0.0439143586202005	microglia	SIPA1	signal-induced proliferation associated gene 1	Spa1
Lrrc23	37.2594079231155	-2.29496964268604	0.724346874174022	-3.16832960079107	0.00153317594997814	0.0440577246894989	astrocyte	LRRC23	leucine rich repeat containing 23	4921537K05Rik, B7, Lrpb7
Plekhh3	579.232588923502	0.991885827131685	0.31344834071382	3.1644315770594	0.00155386193280986	0.0444640210941968	astrocyte	PLEKHH3	pleckstrin homology domain containing, family H (with MyTH4 domain) member 3	BC020025
Pigt	704.089281394686	1.11510937886993	0.352655894632054	3.16203243967718	0.00156672110010951	0.0445815302983675	opc	PIGT	phosphatidylinositol glycan anchor biosynthesis, class T	2510012P17Rik, 4930534E15Rik, CGI-06, NDAP, Ndap7
Hspb3	340.968160807297	1.34124507082133	0.424145460202147	3.1622289913986	0.00156566392650001	0.0445815302983675	neuron	HSPB3	heat shock protein 3	2310035K17Rik, AI844863, Hsbp3, spb3
Usp42	916.95923638924	0.617021906494721	0.196017425254091	3.14779109915812	0.00164509214155447	0.0463583779972763	astrocyte	USP42	ubiquitin specific peptidase 42	2410140K03Rik, 3110031A07Rik, A630018G05Rik, D5Ertd591e
Cntnap5a	693.434824358781	-0.886581547093299	0.281808356211187	-3.14604420895488	0.00165494988100918	0.0463795720435778	neuron	CNTNAP5A	contactin associated protein-like 5A	Caspr5-1, EG636808
Mmp19	21.1570322219212	3.08062188904132	0.978900672888518	3.14702193425927	0.00164942587914927	0.0463795720435778	microglia	MMP19	matrix metallopeptidase 19	NA
Gcnt4	47.4280249122988	-3.22892372843355	1.02710545622654	-3.1437119809452	0.00166819542062727	0.0465586486299453	astrocyte	GCNT4	glucosaminyl (N-acetyl) transferase 4, core 2 (beta-1,6-N-acetylglucosaminyltransferase)	C2gnt3, Gm279, Gm73
Ankrd2	42.6666855473659	1.51172000524911	0.48085494324693	3.14381712505928	0.00166759617709981	0.0465586486299453	NA	ANKRD2	ankyrin repeat domain 2 (stretch responsive muscle)	Arpp
Lats2	477.092030884111	-1.18070213821987	0.375713195737898	-3.14256233641455	0.00167476048036403	0.046561250296584	endothelial	LATS2	large tumor suppressor 2	4932411G09Rik, AV277261, AW228608
Trp63	76.8012990726369	-1.36290505291643	0.434406128719108	-3.13739830728241	0.00170454392452095	0.0473138663735556	endothelial	TRP63	transformation related protein 63	AI462811, Ket, P51/P63, P63, P73l
Elmod1	25185.8711146362	-0.540607826094889	0.172439717347389	-3.1350540027029	0.00171822478082258	0.0476201534408494	neuron	ELMOD1	ELMO/CED-12 domain containing 1	4831417L10, AI428506, AI834991
Orai1	593.942082285709	0.72110790176885	0.23006613157054	3.13435053150251	0.00172234974203114	0.0476201534408494	microglia	ORAI1	ORAI calcium release-activated calcium modulator 1	D730049H07Rik, Tmem142a, orai-1
Nabp1	612.263165768969	-1.04934464225094	0.334792916674457	-3.1343095686558	0.00172259021723304	0.0476201534408494	neuron	NABP1	nucleic acid binding protein 1	4930434H03Rik, 4930442A21Rik, 4930488J04Rik, 4933440J18Rik, 5830411E10Rik
Pdcl	1449.1519795614	-0.711377790477514	0.227035290940112	-3.13333573618369	0.00172831626802164	0.0477086740143443	endothelial	PDCL	phosducin-like	1200011E13Rik, AW108059, PhLP1
Kdm2b	461.737799849775	0.738957338110248	0.235968057523103	3.13159902177819	0.00173857146038264	0.0478025032845288	microglia	KDM2B	lysine (K)-specific demethylase 2B	Cxxc2, Fbl10, Fbxl10, Jhdm1b, PCCX2
Lonrf3	76.0675865050381	1.363080819559	0.435597963846813	3.12921761048074	0.00175272452507731	0.0480619239218373	microglia	LONRF3	LON peptidase N-terminal domain and ring finger 3	4932412G04Rik, 5730439E01Rik, A830039N02Rik, AU023707, Rnf127
Nras	1258.24465109733	-0.622123088294343	0.198837318968046	-3.12880444940178	0.0017551907564754	0.0480648608500401	microglia	NRAS	neuroblastoma ras oncogene	AV095280, N-ras
Celsr3	19.8817829473489	2.21185373307061	0.707996451141161	3.12410285320711	0.00178348102446643	0.0485783989204265	neuron	CELSR3	cadherin, EGF LAG seven-pass G-type receptor 3	Adgrc3, Fmi1, flamingo, mKIAA0812
Rnd3	1412.96657381945	-0.980099904082302	0.313813697131774	-3.12319032929511	0.00178902016432054	0.048620889902414	endothelial	RND3	Rho family GTPase 3	2610017M01Rik, AI661404, Arhe, Rhoe
Dusp22	1152.57827280817	-0.540678262227181	0.173158539368863	-3.12244642509617	0.0017935474555695	0.048620889902414	endothelial	DUSP22	dual specificity phosphatase 22	JKAP, JSP1, LMW-DSP2, MKPX
Pld4	53.8723513959766	2.66094274794884	0.852189331680191	3.12247836135485	0.00179335288007622	0.048620889902414	microglia	PLD4	phospholipase D family, member 4	AI132321, thss
Crip3	33.0080279115491	-2.74615016462195	0.879534751856597	-3.12227590646663	0.00179458668924194	0.048620889902414	neuron	CRIP3	cysteine-rich protein 3	TLP, TLP-A, TLP-B, Tlmp
Chordc1	4397.85842012236	-0.88295336535791	0.282929663347077	-3.12075218594089	0.00180389767400319	0.0487037381000765	neuron	CHORDC1	cysteine and histidine-rich domain (CHORD)-containing, zinc-binding protein 1	1110001O09Rik, AA409036, Chp-1, morgana
Pim3	2130.07773798114	0.576150112159531	0.18468742426706	3.11959579514419	0.00181099363195933	0.0488057992824596	oligodendrocyte	PIM3	proviral integration site 3	BC026639, Kid1
Psmb9	175.938950928165	1.66734840177614	0.534689847683509	3.11834684911218	0.00181868634452539	0.0489355267350976	microglia	PSMB9	proteasome (prosome, macropain) subunit, beta type 9 (large multifunctional peptidase 2)	Lmp-2, Lmp2
Oas1a	61.6279701300964	4.93770491919167	1.58359502682915	3.11803512611332	0.00182061103687072	0.0489355267350976	endothelial	OAS1A	2'-5' oligoadenylate synthetase 1A	L3
Dnal4	4189.14516801432	-0.532600868688299	0.17099144963012	-3.11478070886231	0.00184081708242594	0.0493578060823467	neuron	DNAL4	dynein, axonemal, light chain 4	D15Ertd424e, Dnalc4
Cryz	855.664112930637	-0.735172368751293	0.236192189795937	-3.11260236583801	0.00185445689154077	0.0495180470191915	astrocyte	CRYZ	crystallin, zeta	Sez9
Gmeb1	398.614444043836	0.573099331928521	0.18412946111755	3.11248036273049	0.00185522355932848	0.0495180470191915	microglia	GMEB1	glucocorticoid modulatory element binding protein 1	1110050A04Rik, AI256615, AI481278
Arl11	23.4923948609902	3.1139575723532	1.00084832538478	3.11131816217611	0.00186254144279978	0.0495397119524838	microglia	ARL11	ADP-ribosylation factor-like 11	ARLTS1, C730007L20Rik
Eme1	16.1436678730423	1.90232375864713	0.611738857719393	3.10969907280229	0.00187278036971256	0.0496823271517237	opc	EME1	essential meiotic structure-specific endonuclease 1	6820428D13
Tcirg1	394.582756125895	1.18960298788537	0.382822329674711	3.10745454398177	0.00188706003443326	0.0499960482984957	microglia	TCIRG1	T cell, immune regulator 1, ATPase, H+ transporting, lysosomal V0 protein A3	ATP6N1C, ATP6a3, Atp6i, OC-116, OPTB1
