# Supplementary material for: Neurons and Astrocytes Elicit Brain Region Specific Transcriptional Responses to Prion Disease in the Murine CA1 and Thalamus
Source: Front Neurosci. 2022 May 16;16:918811. doi: 10.3389/fnins.2022.918811 (PMC9149297; doi:10.3389/fnins.2022.918811)
Supplement: Supplementary file 2 [file Data_Sheet_2.CSV]

mouse_symbol	baseMean	log2FoldChange	lfcSE	stat	pvalue	padj	cell_type	human_symbol	name	alias
Tyrobp	6549.30667358103	4.73821634964054	0.18533435703343	25.5657743414832	3.6666356414274e-144	8.19089735938467e-140	microglia	TYROBP	TYRO protein tyrosine kinase binding protein	DAP12, KARAP, Ly83
Gfap	59235.0503642791	7.82935052896945	0.346943957352801	22.5666144719965	9.22441798902306e-113	1.03032136728393e-108	astrocyte	GFAP	glial fibrillary acidic protein	AI836096
C1qb	27799.0231038219	4.4489817990435	0.205185449357558	21.6827353643906	2.98595524673894e-104	2.22344180856337e-100	microglia	C1QB	complement component 1, q subcomponent, beta polypeptide	Adia
Lgals3	1919.28606776568	8.22256333374969	0.381885240677764	21.5315033363332	7.89312900190175e-103	4.40811521933708e-99	astrocyte	LGALS3	lectin, galactose binding, soluble 3	GBP, L-34, Mac-2, gal3
Serpina3n	13306.396726872	5.57264589116603	0.272927049955469	20.418078354913	1.15519619438912e-92	4.30098796440974e-89	opc	SERPINA3N	serine (or cysteine) peptidase inhibitor, clade A, member 3N	Spi2-2, Spi2.2, Spi2/eb.4
C1qc	14808.9899366243	4.567559193293	0.22575092176226	20.2327377343031	5.04240903401199e-91	1.60917679158277e-87	microglia	C1QC	complement component 1, q subcomponent, C chain	AI385742, Adib, C1qg, Ciqc
Ccl6	1426.19080313364	7.62541563647992	0.379131964377486	20.1128270706492	5.69817483832022e-90	1.59114409641544e-86	microglia	CCL6	chemokine (C-C motif) ligand 6	MRP-1, Scya6, c10
Cst7	2251.04921190995	12.0116635567828	0.60915353441658	19.7186142378489	1.492622007847e-86	3.70485367036603e-83	microglia	CST7	cystatin F (leukocystatin)	Cmap
Cd14	2502.65120992413	4.85964194442655	0.256401169189069	18.9532752904222	4.14935362450634e-80	9.26924106178471e-77	microglia	CD14	CD14 antigen	NA
Ctsd	43469.6138855433	3.45804353057295	0.190876840666294	18.1166217886987	2.35625648786318e-73	4.78512851657959e-70	microglia	CTSD	cathepsin D	CD, CatD
Spp1	22518.8323801577	8.96442775955537	0.509470664482513	17.5955720015025	2.66352783645675e-69	4.95837902821728e-66	microglia	SPP1	secreted phosphoprotein 1	2AR, Apl-1, BNSP, BSPI, Bsp
Gpnmb	2610.73158387268	6.58914253942559	0.390458313549996	16.8754059287865	6.82541736333161e-64	1.17286921907281e-60	microglia	GPNMB	glycoprotein (transmembrane) nmb	DC-HIL, Dchil, ipd
Fcer1g	1946.67901566326	4.03374977613559	0.250518398129891	16.1016109245762	2.4854828181578e-58	3.96594290534479e-55	microglia	FCER1G	Fc receptor, IgE, high affinity I, gamma polypeptide	AI573376, CD23, FcR-gamma, FcR[g], FcRgamma
Aif1	1522.93302996438	2.96786723022708	0.195080734362039	15.2135332068167	2.87593240468833e-52	4.28303026588884e-49	microglia	AIF1	allograft inflammatory factor 1	AI607846, AIF-1, D17H6S50E, G1, Iba1
C1qa	12160.2118867382	4.35682889803342	0.287911507893256	15.1325278031218	9.88252239019399e-52	1.3797854229659e-48	microglia	C1QA	complement component 1, q subcomponent, alpha polypeptide	AI255395, Adic, C1q
Cd74	4221.11685460076	6.32643495687341	0.419992622217162	15.0632049760204	2.82741145239987e-51	3.71538496677416e-48	microglia	CD74	CD74 antigen (invariant polypeptide of major histocompatibility complex, class II antigen-associated)	CLIP, DHLAG, HLADG, Ia-GAMMA, Ii
Lcn2	1000.98386815412	11.6518718092151	0.779888433523264	14.9404341805353	1.79799912755135e-50	2.23141680613165e-47	endothelial	LCN2	lipocalin 2	24p3, AW212229, NRL, Sip24
Cd68	5988.92209796601	5.60218207178455	0.375143453156018	14.9334395273444	1.9969426105418e-50	2.34787899878386e-47	microglia	CD68	CD68 antigen	Lamp4, Scard1, gp110
A2m	1531.89190228069	5.23051241886541	0.35449567025751	14.7547991631771	2.86543116878168e-49	3.2005433439707e-46	astrocyte	A2M	alpha-2-macroglobulin	A2mp
Tnfaip8l2	595.207164083634	4.1490417627939	0.281437204268447	14.742335767507	3.44654929754237e-49	3.66630784560947e-46	microglia	TNFAIP8L2	tumor necrosis factor, alpha-induced protein 8-like 2	1810019A08Rik, AW610835, TIPE2
Cd9	11135.204147744	3.24424763311144	0.223127497093283	14.5398826920696	6.77085820859765e-48	6.8751909782665e-45	oligodendrocyte	CD9	CD9 antigen	Tspan29
Irf8	955.811188705289	3.92602655553306	0.277287335847095	14.1586940620252	1.65032563318298e-45	1.60289670955107e-42	microglia	IRF8	interferon regulatory factor 8	AI893568, ICSBP, IRF-8, Icsbp1, Myls
Fcrls	2671.12905393769	5.41286660409261	0.388766393868824	13.9231854642225	4.58026535180047e-44	4.26327282057794e-41	microglia	FCRLS	Fc receptor-like S, scavenger receptor	2810439C17Rik, 9330158F12, FcRH2sc, Fcrh2, IFGP2
C4b	3165.30371256763	5.99435187421501	0.431475464208074	13.8926830641853	7.0157201202641e-44	6.26896687066319e-41	astrocyte	C4B	complement component 4B (Chido blood group)	C4, Ss
Cd300a	293.213687415263	3.65776104102052	0.263758688249286	13.867831483767	9.92316574506221e-44	8.52590767611326e-41	microglia	CD300A	CD300A molecule	B230315M08Rik, Clm8, LMIR1, MAIR-1, MAIR-I
Msr1	289.974590184566	9.27430445459675	0.673298845648746	13.7744250038936	3.63263808764731e-43	3.00553711999827e-40	microglia	MSR1	macrophage scavenger receptor 1	MRS-A, MSR, MSR-A, SR-AI, SR-AII
Rac2	908.457766584349	3.71340669880887	0.271868643129102	13.658826763061	1.78841939912318e-42	1.42683931989331e-39	microglia	RAC2	Rac family small GTPase 2	AI323801, AI452260
Ctss	27650.3298309561	4.23870565557283	0.31227359952435	13.573691986864	5.73585121329336e-42	4.41838552599174e-39	microglia	CTSS	cathepsin S	Cats
Cebpd	1965.64899370354	3.32152431980309	0.248189156974007	13.3830355858413	7.59797208880391e-41	5.65770328305969e-38	endothelial	CEBPD	CCAAT/enhancer binding protein (C/EBP), delta	c/EBPdelta
Lag3	243.482549853039	6.97127940850803	0.521728474925543	13.3618917570158	1.00965158838181e-40	7.27567962350362e-38	microglia	LAG3	lymphocyte-activation gene 3	CD223, LAG-3, Ly66
Gusb	2040.10934994355	2.23577706392317	0.169083296912596	13.2229327482235	6.46914998582031e-40	4.51607317291375e-37	microglia	GUSB	glucuronidase, beta	AI747421, Gur, Gus, Gus-r, Gus-s
Ccl3	304.943418411339	7.46073508117791	0.565429550207992	13.1948092886788	9.39924410630289e-40	6.3627186088091e-37	microglia	CCL3	chemokine (C-C motif) ligand 3	AI323804, G0S19-1, LD78alpha, MIP-1alpha, MIP1-(a)
Vim	4299.026578417	3.95436929160486	0.302706430376593	13.0633805389773	5.33069895122484e-39	3.50242599621799e-36	astrocyte	VIM	vimentin	NA
Ctsz	13168.8062199143	3.6486038944051	0.280123030117952	13.0250050946142	8.81951969838883e-39	5.47275695950856e-36	microglia	CTSZ	cathepsin Z	AI787083, AU019819, CTSX, D2Wsu143e
Serpina3i	201.351095819975	6.74992478459739	0.522565147831026	12.9169057917732	3.61384140828363e-38	2.18188116809859e-35	endothelial	SERPINA3I	serine (or cysteine) peptidase inhibitor, clade A, member 3I	2B2, EG628900, Gm6930
Fcgr3	2711.66897667602	3.81352668279117	0.298241533416066	12.7867055909717	1.94547419409701e-37	1.14368284268245e-34	microglia	FCGR3	Fc receptor, IgG, low affinity III	CD16
Cd84	1156.93280971174	6.36804040856095	0.50841489004682	12.525283057651	5.42972909674625e-36	3.11012098185165e-33	microglia	CD84	CD84 antigen	A130013D22Rik, CDw84, SLAMF5
Tmem176b	3703.2726220132	2.16142411713939	0.172751912235559	12.5117232519669	6.44115255101748e-36	3.59722267092949e-33	microglia	TMEM176B	transmembrane protein 176B	1810009M01Rik, Clast1, Lr8
Ly86	3821.43768484075	4.35087091944794	0.351211895002301	12.3881650404222	3.02894869731682e-35	1.6503337792527e-32	microglia	LY86	lymphocyte antigen 86	MD-1, MD1, ly86_tv2
Clec7a	850.291136510223	12.3682468686194	0.999288005552521	12.377059266093	3.47856426424938e-35	1.85018207378731e-32	microglia	CLEC7A	C-type lectin domain family 7, member a	BGR, Clecsf12, beta-GR
Laptm5	4354.23637156893	3.21941788362171	0.261918299376649	12.2916874891283	1.00388278092223e-34	5.2152877774469e-32	microglia	LAPTM5	lysosomal-associated protein transmembrane 5	E3, Stra13
Unc93b1	1851.4870596983	3.37370095263215	0.27524571784189	12.2570515504627	1.54001954883688e-34	7.81874925033342e-32	microglia	UNC93B1	unc-93 homolog B1, TLR signaling regulator	Unc-93B1, Unc93b
Cd63-ps	1357.40838205844	2.54230719649915	0.209383151158933	12.1418900347402	6.33456918767768e-34	3.14462091296737e-31	microglia	CD63-PS	CD63 antigen, pseudogene	Cd63-rs1, EG626721, Gm6699
Lyz2	27626.3763399654	9.56340142691843	0.796818362956736	12.0019842306743	3.46879195078636e-33	1.68455094323079e-30	microglia	LYZ2	lysozyme 2	AI326280, Lys, Lysm, Lyzf2, Lyzs
Cd48	756.740915311923	6.36389229857323	0.530925645354245	11.9864096870422	4.18661104910604e-33	1.98988732395702e-30	microglia	CD48	CD48 antigen	AI449234, AW610730, BCM1, BLAST, BLAST-1
Ly9	183.441900046499	8.85616770113555	0.742869292300096	11.9215692355714	9.13711282947586e-33	4.25237423953461e-30	microglia	LY9	lymphocyte antigen 9	AI893573, CD229, Lgp100, Ly-9, SLAMF3
Fcgr1	645.444846548832	3.10640808746085	0.263083060936335	11.8077084720122	3.56135529623995e-32	1.62361461148376e-29	microglia	FCGR1	Fc receptor, IgG, high affinity I	AI323638, AV092959, CD64, FcgammaRI, IGGHAFC
Cd63	16193.8768559734	2.8321130761466	0.240307615245733	11.7853654918532	4.64401225510702e-32	2.07485179533671e-29	astrocyte	CD63	CD63 antigen	C75951, ME491, Tspan30
Ctsc	1308.61482018962	3.34794874157285	0.287865400677632	11.6302575220635	2.89223714230338e-31	1.26685657886108e-28	microglia	CTSC	cathepsin C	AI047818, CatC, DPP1, DPPI
Cxcl16	763.786687092299	5.54495849138232	0.480928293058071	11.5296990662032	9.34698630486198e-31	4.01542936662138e-28	microglia	CXCL16	chemokine (C-X-C motif) ligand 16	0910001K24Rik, AV290116, BB024863, CXCL16v1, CXCL16v2
Hspb6	1462.83353475784	3.34234153718253	0.290878209239057	11.4905188186016	1.47225057843429e-30	6.09048253178587e-28	astrocyte	HSPB6	heat shock protein, alpha-crystallin-related, B6	AA387366, Gm479, Hsp20
Serpina3m	93.4973557947409	5.87212318457314	0.514191934672723	11.4200997499323	3.31852843359684e-30	1.34786557596581e-27	opc	SERPINA3M	serine (or cysteine) peptidase inhibitor, clade A, member 3M	3e46, AI195004, MMCM7, MMSPi2.4, Spi-2l
H2-Ab1	951.588106368038	5.44489356699475	0.477421232770533	11.4047997727235	3.95686665856966e-30	1.57843650510335e-27	microglia	H2-AB1	histocompatibility 2, class II antigen A, beta 1	AI845868, Abeta, H-2Ab, H2-Ab, I-Abeta
Cnih3	9400.76267895307	-1.89013961330761	0.16599365584122	-11.3868183921174	4.86428299440027e-30	1.90637224231417e-27	neuron	CNIH3	cornichon family AMPA receptor auxiliary protein 3	2900075G08Rik, CNIH-3
Ncf1	366.032726647762	3.55927623124376	0.316473663304006	11.2466743490902	2.40489559969389e-29	9.26257979337272e-27	microglia	NCF1	neutrophil cytosolic factor 1	NCF-47K, NOXO2, Ncf-1, p47-phox, p47<phox>
Ms4a6d	562.942803013224	5.83175307086347	0.523098692358384	11.1484757198897	7.28434908638117e-29	2.75805210577405e-26	microglia	MS4A6D	membrane-spanning 4-domains, subfamily A, member 6D	1110058E16Rik, AI447446, Ms4a11
Cd300lb	144.647901148636	10.9678084584438	0.987040945380849	11.1118069719102	1.09912534933032e-28	4.02514117683444e-26	microglia	CD300LB	CD300 molecule like family member B	CLM-7, Clm7, Gm253, LMIR5
Mpeg1	2397.97158591077	5.64261883386832	0.510765320341002	11.0473804879727	2.25704806083204e-28	8.12476809558584e-26	microglia	MPEG1	macrophage expressed gene 1	MPS1, Mpg-1, P-2
Cyba	1385.98571743387	3.80025193099132	0.344037907766982	11.0460267464632	2.29133081168319e-28	8.12476809558584e-26	microglia	CYBA	cytochrome b-245, alpha polypeptide	b558, nmf333, p22-phox, p22phox
Renbp	1030.89832570491	2.48995293765457	0.225852032113808	11.0247090289622	2.90456289227205e-28	1.01382860078852e-25	microglia	RENBP	renin binding protein	Age, Rnbp
Hpgd	546.641223072889	4.87032759962175	0.443475651115578	10.982175881292	4.65572681335064e-28	1.60006586589908e-25	microglia	HPGD	hydroxyprostaglandin dehydrogenase 15 (NAD)	15-PGDH, AV026552
Prrx2	154.587298414044	4.73501997337443	0.434057645590531	10.9087353292268	1.04702765615907e-27	3.54387133499051e-25	astrocyte	PRRX2	paired related homeobox 2	Prx2, S8
Serpina3h	558.932067287497	6.24489458019719	0.574115474181632	10.8774190228872	1.47685472278106e-27	4.92409815704569e-25	endothelial	SERPINA3H	serine (or cysteine) peptidase inhibitor, clade A, member 3H	6C28, Spi2
Man2b1	3457.29208438364	2.17663460034327	0.202253899725088	10.7618918760125	5.20896456332568e-27	1.71122146147254e-24	microglia	MAN2B1	mannosidase 2, alpha B1	AW107687, LAMAN
Arpc1b	4179.9478055049	3.15094721864836	0.294802086215524	10.688347762725	1.15408553479032e-26	3.73639373357697e-24	microglia	ARPC1B	actin related protein 2/3 complex, subunit 1B	41kDa, AA408064, AA408534, AA571392, AF007010
Cd72	197.741523883919	8.48692744037761	0.79879645502436	10.6246433456177	2.28885387896444e-26	7.30438668602666e-24	microglia	CD72	CD72 antigen	CD72c, Ly-19, Ly-32, Ly-m19, Lyb-2
Lpl	1239.28263387965	3.94686759881758	0.373862847164649	10.5569933700296	4.71523286834992e-26	1.48357164853618e-23	microglia	LPL	lipoprotein lipase	NA
Emp3	247.300999608583	3.39645045605579	0.324577707762596	10.46421357606	1.26119429023582e-25	3.91303045133027e-23	microglia	EMP3	epithelial membrane protein 3	H-4, H4, HNMP-1, MI-35, Ymp
Ctsh	2911.07321952085	3.12666474652059	0.29989786651784	10.4257652207559	1.89130721917311e-25	5.78765917385043e-23	microglia	CTSH	cathepsin H	AL022844
Arhgdib	882.531512613452	2.74093210502768	0.263329867876464	10.4087399091148	2.26195781931462e-25	6.82836158454991e-23	microglia	ARHGDIB	Rho, GDP dissociation inhibitor (GDI) beta	D4, Gdid4, Ly-GDI
Itgb2	1072.86227626387	3.71817501329932	0.358418443372153	10.3738384060741	3.26154678958278e-25	9.71462583099862e-23	microglia	ITGB2	integrin beta 2	2E6, AI528527, Cd18, LAD, LCAMB
Ccl2	182.374423920236	7.36288071555419	0.713633543365067	10.3174532419472	5.87611163787883e-25	1.72719023524441e-22	microglia	CCL2	chemokine (C-C motif) ligand 2	AI323594, HC11, JE, MCAF, MCP-1
S100a10	539.494259709708	3.16430605824278	0.306981528975703	10.3078060390182	6.49674930247453e-25	1.8848166580257e-22	endothelial	S100A10	S100 calcium binding protein A10 (calpactin)	42C, AA409961, AL024248, CAL12, CLP11
Aqp4	8560.87924533883	3.28275535066112	0.318634686019796	10.3025674689326	6.8605360418869e-25	1.96483993127835e-22	astrocyte	AQP4	aquaporin 4	WCH4
Hpgds	860.772365383082	3.70717772542374	0.361938803610324	10.2425539578647	1.27816983581001e-24	3.61430834964049e-22	microglia	HPGDS	hematopoietic prostaglandin D synthase	H-PGDS, Ptgds2
Ms4a6c	119.761369453407	10.6959051840938	1.04639220974193	10.2216980253817	1.58539065959047e-24	4.42700524307395e-22	microglia	MS4A6C	membrane-spanning 4-domains, subfamily A, member 6C	2200009H22Rik, 2210417N07Rik
Lair1	827.407289296896	3.91751363408631	0.38626519562682	10.1420311186181	3.59544867973204e-24	9.91589235265851e-22	microglia	LAIR1	leukocyte-associated Ig-like receptor 1	5133400O11Rik, BB115266, D7Bwg0421e, Lair-1
Cd52	654.813455826051	5.48027263465811	0.542399178426059	10.1037627869586	5.31623382283673e-24	1.44828472400427e-21	microglia	CD52	CD52 antigen	AI463198, B7, B7-Ag, CAMPATH-1, CLS1
Dhrs1	10985.0945911235	2.09417259033465	0.208648210268639	10.0368586322325	1.04963699562763e-23	2.82504106570189e-21	astrocyte	DHRS1	dehydrogenase/reductase (SDR family) member 1	1110029G07Rik, AW112170, D14Ertd484e
Cd53	2179.52191308853	4.37959878059271	0.436436854707972	10.0348967630682	1.07071349974799e-23	2.82831365346941e-21	microglia	CD53	CD53 antigen	AI323659, Ox-44, Tspan25
Lyn	663.652630427139	2.83848929908967	0.282908535005024	10.0332402450823	1.08883555306133e-23	2.82831365346941e-21	microglia	LYN	LYN proto-oncogene, Src family tyrosine kinase	AA407514, Hck-2, p53Lyn, p56Lyn
Arl11	246.946941090749	5.9368797615325	0.591716674562531	10.0333149575711	1.08801170727329e-23	2.82831365346941e-21	microglia	ARL11	ADP-ribosylation factor-like 11	ARLTS1, C730007L20Rik
Serpinf2	120.350831715142	8.02006335065739	0.802144879004926	9.99827283146956	1.55078119430884e-23	3.98194265513394e-21	microglia	SERPINF2	serine (or cysteine) peptidase inhibitor, clade F, member 2	AI747498, Pli, Serpimf2
Mafb	499.103928829695	4.17118308069662	0.417382774984594	9.99366368401422	1.62463632986814e-23	4.12417624692322e-21	microglia	MAFB	v-maf musculoaponeurotic fibrosarcoma oncogene family, protein B (avian)	Kreisler, Krml, Krml1, kr
Ctsa	12999.5618845006	1.76717407875189	0.17686333145551	9.99174935928662	1.65632483510846e-23	4.14248311883518e-21	microglia	CTSA	cathepsin A	AU019505, PPCA, Ppgb
Pdcd1	347.468452281347	5.79343504059461	0.579865521264401	9.99099761607136	1.66893540756151e-23	4.14248311883518e-21	microglia	PDCD1	programmed cell death 1	Ly101, PD-1, Pdc1
Bcl2a1d	295.616170232025	4.36157449807516	0.436719552403421	9.98712898030758	1.73535131028834e-23	4.26000141983859e-21	microglia	BCL2A1D	B cell leukemia/lymphoma 2 related protein A1d	A1-d
Lat2	398.270029117845	4.91938660163364	0.494540951683972	9.94737965558268	2.58910688115678e-23	6.28674550197406e-21	microglia	LAT2	linker for activation of T cells family, member 2	AW125574, LAB, NTAL, WSCR5, Wbscr15
Rgs10	1611.78554109021	2.3074172973321	0.234724806838326	9.83030864275633	8.33628938740347e-23	1.98111030452347e-20	microglia	RGS10	regulator of G-protein signalling 10	2310010N19Rik
Tmem176a	2801.90099372739	2.35233189016318	0.239274309147298	9.83110931777921	8.27026998430624e-23	1.98111030452347e-20	astrocyte	TMEM176A	transmembrane protein 176A	0610011I04Rik, AU040201, AU041743, Keg2
Apobec1	490.992691207338	4.68381194711622	0.478968072018263	9.77896486373236	1.38620974979905e-22	3.25963574744853e-20	microglia	APOBEC1	apolipoprotein B mRNA editing enzyme, catalytic polypeptide 1	Cdar1
Gpr65	99.1378801403959	10.4217281251287	1.0694768455426	9.74469729621983	1.94357238035643e-22	4.52265243799816e-20	microglia	GPR65	G-protein coupled receptor 65	Dig1, Gpcr25, TDAG8
Grn	8692.112114711	2.40713942507872	0.249349751080584	9.65366684605506	4.74287917848167e-22	1.09228018523817e-19	microglia	GRN	granulin	GP88, PCDGF, PEPI, Pgrn, epithelin
Tlr1	206.322777085785	4.83239368610464	0.502934624726347	9.60839331500393	7.36898243795945e-22	1.67975202736302e-19	microglia	TLR1	toll-like receptor 1	NA
Slc7a7	192.617673756661	3.18106962265137	0.332735905769497	9.56034370650415	1.17366271618781e-21	2.64832842595146e-19	microglia	SLC7A7	solute carrier family 7 (cationic amino acid transporter, y+ system), member 7	AI790233, my+lat1
Bcl3	201.606292552691	4.00259677353259	0.419677426035383	9.53731729472419	1.46574833472259e-21	3.2743352049368e-19	microglia	BCL3	B cell leukemia/lymphoma 3	AI528691, Bcl-3
Edem1	1097.75228976089	1.72062145019167	0.18173777745229	9.4676047782271	2.86333926241383e-21	6.33308275079828e-19	microglia	EDEM1	ER degradation enhancer, mannosidase alpha-like 1	A130059K23Rik, EDEM, mKIAA0212
Chil1	4501.39977943617	2.38302471564435	0.252232525040003	9.44772969015956	3.46259188597342e-21	7.58341570007454e-19	astrocyte	CHIL1	chitinase-like 1	AW208766, Brp39, Chi3l1, Gp39
H2-DMb2	194.096528588091	3.45600962862463	0.36679139595739	9.42227562237069	4.41415744621323e-21	9.57357895057838e-19	microglia	H2-DMB2	histocompatibility 2, class II, locus Mb2	H-2Mb2, H2-Mb2
Anxa4	643.510300111252	2.80966178247848	0.298519826608932	9.411977135305	4.86890635898464e-21	1.04583172262844e-18	endothelial	ANXA4	annexin A4	AI265406, AIV, AW106930, Anx4, Xanx-4
Tagln2	943.786282292009	2.17365134353274	0.231377974644259	9.39437449426511	5.75587995290745e-21	1.22457716445714e-18	endothelial	TAGLN2	transgelin 2	2700094C18Rik, SM22beta, Sm22B, Sm22a
Fxyd5	935.724989707913	2.18565842273452	0.233994590789486	9.34063653078569	9.57566882865627e-21	2.01802703739012e-18	endothelial	FXYD5	FXYD domain-containing ion transport regulator 5	EF-8, Oit2, RIC
Npc2	6020.45782347347	1.51617423265355	0.16440771334231	9.22203832065196	2.91505241710071e-20	6.0859211164124e-18	microglia	NPC2	NPC intracellular cholesterol transporter 2	2700012J19Rik, AA408070, AU045843, HE1
Myo1f	483.288867406346	4.13569921568754	0.449184043579357	9.20713741906749	3.34937762318242e-20	6.92793951150668e-18	microglia	MYO1F	myosin IF	C330006B10Rik
Capg	1184.65037529022	3.88758349984631	0.424164217700241	9.16527924237514	4.94188587586666e-20	1.01281457413748e-17	microglia	CAPG	capping protein (actin filament), gelsolin-like	gCap39, mbh1
Ctse	725.264083874565	9.87864030979069	1.0823824472788	9.12675582889065	7.05826811168644e-20	1.43340592133603e-17	microglia	CTSE	cathepsin E	A430072O03Rik, C920004C08Rik, CE, CatE
Plaur	379.281748815937	5.47961913035905	0.601947116950963	9.10315703165904	8.77434275481938e-20	1.76585624144063e-17	microglia	PLAUR	plasminogen activator, urokinase receptor	Cd87, u-PAR, uPAR
Fcgr4	157.095536197027	5.73514148249039	0.630457603043105	9.09679168719338	9.3039577375697e-20	1.85572421338901e-17	microglia	FCGR4	Fc receptor, IgG, low affinity IV	4833442P21Rik, CD16-2, FcgRIV, FcgammaRIV, Fcgr3a
Atp6v0d2	109.910619060128	9.41325766667419	1.0370911635211	9.07659615449292	1.12023345569162e-19	2.21459249262788e-17	microglia	ATP6V0D2	ATPase, H+ transporting, lysosomal V0 subunit D2	1620401A02Rik, AI324824, V-ATPase
Lcp1	825.948250840185	2.61883797080998	0.288902625195974	9.06477734161646	1.2485900069163e-19	2.44668878635993e-17	microglia	LCP1	lymphocyte cytosolic protein 1	AW536232, D14Ertd310e, LCP-1, Pls2, pp65
Clic1	1196.14699766964	2.44253366317172	0.269761734068055	9.05441118848799	1.37306567544446e-19	2.66720992380468e-17	microglia	CLIC1	chloride intracellular channel 1	Clcp, G6
Hspb8	710.755572762061	2.09255138695511	0.231508501106635	9.03876694355712	1.58448973946612e-19	3.05137209395979e-17	astrocyte	HSPB8	heat shock protein 8	AU018630, AW413033, Cryac, D5Ucla4, E2IG1
Glipr1	111.687307223305	5.49011711413015	0.609231444215582	9.01154588499444	2.03172053249355e-19	3.87919700644217e-17	microglia	GLIPR1	GLI pathogenesis-related 1 (glioma)	2410114O14Rik, RTVP-1, RTVP1, mRTVP-1
Ebi3	92.6010649185722	5.37928891913185	0.598852380132442	8.98266266879022	2.64291838944772e-19	5.00340287304006e-17	microglia	EBI3	Epstein-Barr virus induced gene 3	EBI-3, IL-27
Cd34	2358.27221308408	2.43980402450603	0.271948495716949	8.97156653900172	2.92326780994111e-19	5.48763694170373e-17	endothelial	CD34	CD34 antigen	AU040960
Lgals9	1611.72279628716	2.61569503482568	0.292239928893191	8.9505053081972	3.53858761332294e-19	6.58737572450176e-17	microglia	LGALS9	lectin, galactose binding, soluble 9	AA407335, AI194909, AI265545, LGALS35, Lgals5
Ncf4	701.022013537425	4.08611973230105	0.456653497581242	8.94796547917407	3.62094238270262e-19	6.68497784191685e-17	microglia	NCF4	neutrophil cytosolic factor 4	AI451400, p40phox
Nupr1	690.238492225975	3.18196375596668	0.355737301661029	8.94470088210958	3.72958439286624e-19	6.8291135862491e-17	microglia	NUPR1	nuclear protein transcription regulator 1	2310032H04Rik, Com1, p8
Samsn1	441.11374860397	4.58045851144068	0.515328459664295	8.88842528593233	6.19810418240282e-19	1.12568657992436e-16	microglia	SAMSN1	SAM domain, SH3 domain and nuclear localization signals, 1	4930571B16Rik, 930571B16Rik, Hacs1, SLy2
Slamf9	423.555706003495	4.85637548130053	0.546672175767979	8.88352416048644	6.47749034288713e-19	1.16694078040125e-16	microglia	SLAMF9	SLAM family member 9	2310026I04Rik, AI462096, CD2F-10, CD84-H1, Cd2f10
Cd86	528.475026673115	5.25032298781296	0.593199422141956	8.85085654475996	8.68501355371662e-19	1.5521161422118e-16	microglia	CD86	CD86 antigen	B7, B7-2, B7.2, B70, CLS1
Slc11a1	763.251238404627	4.94216694687117	0.558732501031354	8.84531853391116	9.12675865024951e-19	1.61811636101527e-16	microglia	SLC11A1	solute carrier family 11 (proton-coupled divalent metal ion transporters), member 1	Bcg, Ity, Ity1, Lsh, Nramp
Anxa2	1500.1027067604	2.44493009723254	0.277805413979164	8.80087274834722	1.35756216753288e-18	2.38791978429269e-16	endothelial	ANXA2	annexin A2	AW215814, Cal1h
Sgpl1	1388.66839789472	2.32557049744409	0.264382238841381	8.79624330150009	1.41472673681475e-18	2.46902973232067e-16	microglia	SGPL1	sphingosine phosphate lyase 1	AI428538, D10Xrf456, S1PL, Spl
Fcgr2b	569.320324065969	4.15087969336645	0.474216109626882	8.75313935798682	2.07498200288415e-18	3.59325759398674e-16	microglia	FCGR2B	Fc receptor, IgG, low affinity IIb	AI528646, CD32, F630109E10Rik, Fc[g]RII, FcgRII
Itga5	163.085599457932	3.14417707750376	0.360811778284094	8.71417527569766	2.92882941578511e-18	5.03285540917105e-16	microglia	ITGA5	integrin alpha 5 (fibronectin receptor alpha)	Cd49e, Fnra, VLA5
Tbxas1	400.286443107207	3.66660481833972	0.421559564240472	8.69771469886084	3.38634627503688e-18	5.77462514794267e-16	microglia	TBXAS1	thromboxane A synthase 1, platelet	CYP5, CYP5A1, THAS, TS, TXAS
Il18bp	208.924894014456	3.05769144976012	0.352598117954537	8.67188817540532	4.25012950463642e-18	7.19270022758129e-16	astrocyte	IL18BP	interleukin 18 binding protein	IL-18BP, Igifbp, MC54L
H2-Ob	130.012548943136	5.24914666522561	0.606928507818289	8.64870672180911	5.20863305007473e-18	8.74854539139995e-16	microglia	H2-OB	histocompatibility 2, O region beta locus	A-beta-2, A-beta2, H-2Ab, H-2I, H-2Ob
Csf1	935.314159605349	2.20649402411355	0.255392788359516	8.63960974891538	5.64053578748404e-18	9.40327828034373e-16	microglia	CSF1	colony stimulating factor 1 (macrophage)	C87615, Csfm, MCSF, op
Thbs3	293.5399047841	2.29411350221842	0.265664198530694	8.63538826423148	5.85279056183396e-18	9.68485098968954e-16	astrocyte	THBS3	thrombospondin 3	TSP3, Thbs-3
Clec4a3	119.192600995092	5.05144741086229	0.586256146198285	8.61645109159124	6.90612764580997e-18	1.13438224617463e-15	microglia	CLEC4A3	C-type lectin domain family 4, member a3	3110037K17Rik, Dcir3
Rnase4	1376.1358513071	2.78655205089863	0.323916186570673	8.60269466740789	7.78659264854267e-18	1.26966929325398e-15	microglia	RNASE4	ribonuclease, RNase A family 4	C730049F20Rik, Rab1
Olfml3	1591.91663616024	3.84695596458749	0.447845124764731	8.58992484647106	8.70262299534018e-18	1.40875286299206e-15	microglia	OLFML3	olfactomedin-like 3	2810002E22Rik, AI115209, AW550633, HNOEL-iso, ONT3
Srgn	671.018827151343	2.50259168060581	0.292302473324517	8.56165071797873	1.11262843139693e-17	1.78812996611339e-15	microglia	SRGN	serglycin	Prg, Prg1, Sgc
Cx3cr1	2436.80351960368	2.43390193934995	0.285668782572612	8.52001369359039	1.59534457829334e-17	2.54560018103535e-15	microglia	CX3CR1	chemokine (C-X3-C motif) receptor 1	mCX3CR1
Xlr	278.683349249621	3.64850177677996	0.428789429429764	8.508842630827	1.75678081429616e-17	2.78331394401148e-15	microglia	XLR	X-linked lymphocyte-regulated	NA
Hvcn1	149.562935536455	4.57525405797329	0.538628223808916	8.4942709195952	1.99179221021594e-17	3.13342578760662e-15	microglia	HVCN1	hydrogen voltage-gated channel 1	0610039P13Rik, AI450555, BTS, HV1, Vsop.
Cdkn1a	748.492478613201	2.18935618969976	0.258268755736231	8.47704625926854	2.30983123467838e-17	3.59448654818064e-15	microglia	CDKN1A	cyclin-dependent kinase inhibitor 1A (P21)	CAP20, CDKI, CIP1, Cdkn1, P21
Runx1	73.9869959657603	4.40079800571601	0.519165102169632	8.47668301918739	2.31705117927397e-17	3.59448654818064e-15	microglia	RUNX1	runt related transcription factor 1	AML1, CBF-alpha-2, Cbfa2, Pebp2a2, Pebpa2b
Csf1r	3266.67018299326	2.13022849638055	0.251397932713955	8.47353227364985	2.3806184558621e-17	3.6676300472761e-15	microglia	CSF1R	colony stimulating factor 1 receptor	AI323359, CD115, CSF-1R, Csfmr, Fim-2
Pros1	823.561471453418	2.70235068091125	0.319295969828186	8.46346630170557	2.59545431393734e-17	3.97122287116755e-15	microglia	PROS1	protein S (alpha)	AW214361
Gngt2	235.233808787486	2.85085814688549	0.337694068483511	8.44213272589565	3.11599245287835e-17	4.73524866699657e-15	microglia	GNGT2	guanine nucleotide binding protein (G protein), gamma transducing activity polypeptide 2	AV096488, Hg3i
Cd37	543.439348420508	3.32471196143079	0.394079159146251	8.43666020967354	3.2653398325239e-17	4.9286774674832e-15	microglia	CD37	CD37 antigen	Tspan26
Tmem37	356.408302090469	2.4629407688387	0.293051361785412	8.40446791932058	4.29805765404563e-17	6.44391341837083e-15	microglia	TMEM37	transmembrane protein 37	AI173373, AW540203, Pr, Pr1
Tubb6	487.195866352404	2.68132616537549	0.321333620698893	8.34436857103115	7.15953781808065e-17	1.06624610212069e-14	microglia	TUBB6	tubulin, beta 6 class V	2310057H16Rik, BB220206
Pon3	543.048612895456	3.75574828584913	0.451084672117711	8.32603836485285	8.35927231744145e-17	1.23667406820745e-14	microglia	PON3	paraoxonase 3	2810004E20, AI786302
Eif4ebp1	292.762931789214	2.84489405713364	0.342053963904354	8.31709132869205	9.01482877278928e-17	1.31622392127673e-14	microglia	EIF4EBP1	eukaryotic translation initiation factor 4E binding protein 1	4e-bp1, AA959816, PHAS-I
H2-DMb1	225.160825623822	3.24049922446914	0.391692866081132	8.27306163854904	1.30562156914467e-16	1.89391430085213e-14	microglia	H2-DMB1	histocompatibility 2, class II, locus Mb1	AI385589, H-2Mb1, H2-Mb1
Ptprc	424.67860330765	4.94574926214891	0.598051656747473	8.26976935244449	1.34218416040035e-16	1.93439044897957e-14	microglia	PTPRC	protein tyrosine phosphatase, receptor type, C	B220, CD45R, Cd45, L-CA, Ly-5
Fyb	388.766014762087	3.12955611807291	0.378468689002995	8.26899611251103	1.3509167376147e-16	1.93449544881889e-14	microglia	FYB	FYN binding protein	ADAP, B630013F22Rik, FYB-120/130, Fyb1, Slap130
Hexa	5244.58178202054	1.53031139551617	0.185175771631625	8.26410162642909	1.40750669414917e-16	2.00269376054766e-14	microglia	HEXA	hexosaminidase A	Hex-1
Apoe	488919.398995517	2.22323057245124	0.26920828092539	8.25840336266402	1.47633921030778e-16	2.08733807715604e-14	astrocyte	APOE	apolipoprotein E	AI255918, Apo-E
Osmr	167.978874837279	3.77652216480696	0.458183554186602	8.24237825714039	1.68820860066939e-16	2.37187999561971e-14	endothelial	OSMR	oncostatin M receptor	OSMRB
H2-D1	23944.6776655126	3.44971947068086	0.419817188030114	8.21719445758712	2.0831913204283e-16	2.90852568169048e-14	microglia	H2-D1	histocompatibility 2, D region locus 1	H-2D, H2-D, H2-K1
Vav1	410.979930434514	2.97065305409628	0.361797051454874	8.21082715337385	2.19669915274947e-16	3.04795418467518e-14	microglia	VAV1	vav 1 oncogene	Vav, vav-T
Pycard	355.686425933734	3.16828537718647	0.388499307742302	8.15518924756501	3.4863352909776e-16	4.80748420155238e-14	microglia	PYCARD	PYD and CARD domain containing	9130417A21Rik, Asc, CARD5, TMS-1, TNS1
Gpr183	359.465141956581	3.38948270033703	0.41652918439433	8.13744349094202	4.03711715896005e-16	5.53283191496985e-14	microglia	GPR183	G protein-coupled receptor 183	Ebi2
Lpcat2	969.537954155746	2.22486522965234	0.274461407761907	8.10629533599998	5.21865069129929e-16	7.10850230444725e-14	microglia	LPCAT2	lysophosphatidylcholine acyltransferase 2	1-AGPAT 11, A330042H22, Aytl1, Aytl1a, lpafat1
P2ry6	351.1197264353	3.114868826661	0.386981432975973	8.04914283020497	8.33759010246575e-16	1.12880863817565e-13	microglia	P2RY6	pyrimidinergic receptor P2Y, G-protein coupled, 6	2010204J23Rik, P2Y6
Plek	1082.29607844751	3.56098829756328	0.442850642016844	8.04105935433608	8.90651008304499e-16	1.19856945027194e-13	microglia	PLEK	pleckstrin	2010300B13Rik
Hfe	565.789226471086	3.6827671258316	0.459690434760868	8.01140691071239	1.1340355646938e-15	1.51695931016136e-13	microglia	HFE	homeostatic iron regulator	MR2
Glipr2	595.860187108716	2.78875878611435	0.349541960555192	7.97832335117893	1.48334384289896e-15	1.9724058396738e-13	astrocyte	GLIPR2	GLI pathogenesis-related 2	5730414A08Rik, C77180, GAPR-1
Clu	60224.2238401444	1.68839948166874	0.213042173803542	7.92518894979781	2.27799680767254e-15	3.01113436015367e-13	astrocyte	CLU	clusterin	AI893575, ApoJ, Cli, D14Ucla3, SP-40
Arhgap25	292.894794107549	2.93175830822202	0.372312990589886	7.87444537881152	3.42257686585629e-15	4.4974673297861e-13	microglia	ARHGAP25	Rho GTPase activating protein 25	A130039I20Rik
Lgmn	9189.60696566512	1.42270903608723	0.181113169445744	7.85535938905551	3.9862746905213e-15	5.20756668488627e-13	microglia	LGMN	legumain	AEP, AI746452, AU022324, Prsc1
Apbb1ip	176.454213656274	4.01264978093028	0.511534259774104	7.84434220046627	4.35228793005623e-15	5.65266046915849e-13	microglia	APBB1IP	amyloid beta (A4) precursor protein-binding, family B, member 1 interacting protein	9930118P07Rik, Prp48
Tnfsf8	34.7323662102707	8.90886419951007	1.13953683837051	7.81796945875783	5.36822105320073e-15	6.93183179811856e-13	microglia	TNFSF8	tumor necrosis factor (ligand) superfamily, member 8	CD153, CD30LG, Cd30l, Tnlg3a
S100a6	829.355538887013	2.82815242118457	0.361967044982962	7.81328703920463	5.57155149398711e-15	7.15303958759644e-13	oligodendrocyte	S100A6	S100 calcium binding protein A6 (calcyclin)	2A9, 5B10, CALCYCLIN, Cacy, PRA
Abca1	1558.5896266859	2.32227837423864	0.298228622394621	7.78690641961843	6.86697734999839e-15	8.76579468694937e-13	microglia	ABCA1	ATP-binding cassette, sub-family A (ABC1), member 1	ABC-1, Abc1
Itgb5	4132.97717943667	1.84461563139404	0.237986993902847	7.75090941376008	9.12367571635904e-15	1.15149034930929e-12	microglia	ITGB5	integrin beta 5	AA475909, AI874634, ESTM23, [b]-5, [b]5
Nek6	2248.341435324	1.51302699644171	0.195231039559117	7.7499305431069	9.19428253442262e-15	1.15388245807004e-12	microglia	NEK6	NIMA (never in mitosis gene a)-related expressed kinase 6	1300007C09Rik
Antxr1	251.721747518371	2.63361510077613	0.340217519474219	7.74097437676398	9.86577820228393e-15	1.23123809642917e-12	astrocyte	ANTXR1	anthrax toxin receptor 1	2310008J16Rik, 2810405N18Rik, Antrx1, Tem8
Bcl2a1b	86.6824042469818	5.25354335037618	0.680533838386542	7.71973861407341	1.16568504577103e-14	1.44667990208217e-12	microglia	BCL2A1B	B cell leukemia/lymphoma 2 related protein A1b	A1-b
Gadd45b	1178.79543593501	2.09532824792182	0.27184763385193	7.70773031286747	1.28075035912257e-14	1.5807006780353e-12	microglia	GADD45B	growth arrest and DNA-damage-inducible 45 beta	AI323528, Myd118
H2-M2	39.8753830760815	8.52566859259417	1.10632603248136	7.70628941404562	1.29528698786266e-14	1.58985802317933e-12	microglia	H2-M2	histocompatibility 2, M region locus 2	H-2M2, Thy19.4
Plin2	1047.99496838526	1.78237345896329	0.231593593768387	7.69612591592586	1.40253605220266e-14	1.71209032077351e-12	microglia	PLIN2	perilipin 2	AA407157, ADPH, Adfp, Adrp
Gpr34	1461.14485138255	3.56771448259516	0.463767550948998	7.6928937250884	1.4384399111703e-14	1.74637549867572e-12	microglia	GPR34	G protein-coupled receptor 34	Lypsr1
Gpr12	2877.47617140024	-1.47325629453431	0.191999330470134	-7.67323662497603	1.67709691607261e-14	2.02511718962952e-12	neuron	GPR12	G-protein coupled receptor 12	Gpcr01, Gpcr12, Gpcr20, Gpcr21
Scarb2	2295.06542277688	1.22634134407458	0.160341133717072	7.64832651263714	2.03611676326895e-14	2.44542002014329e-12	oligodendrocyte	SCARB2	scavenger receptor class B, member 2	9330185J12Rik, Cd36l2, LGP85, LIMP II, LIMP-2
Lmo2	1141.75243034346	1.81908472094454	0.237896672405443	7.64653285206238	2.06470730136178e-14	2.46649713396367e-12	microglia	LMO2	LIM domain only 2	Rbtn-2, Rbtn2, Rhom-2, Ttg2
Slc12a8	1415.3405678175	-1.64406207443471	0.216028839879446	-7.61038237002138	2.73286194122863e-14	3.24730866516524e-12	neuron	SLC12A8	solute carrier family 12 (potassium/chloride transporters), member 8	CCC9, E330020C02Rik
Csrp3	37.879930740151	9.03534409215924	1.18766629858191	7.60764543285231	2.79134346698514e-14	3.29924982587201e-12	NA	CSRP3	cysteine and glycine-rich protein 3	CRP3, MLP, MMLP
Elk3	135.137947686984	2.36237615106142	0.310611186546805	7.60557331281255	2.83643656977483e-14	3.33490297537895e-12	microglia	ELK3	ELK3, member of ETS oncogene family	D430049E23Rik, Erp, Etrp, Net, Sap-2
Kif2c	31.3158358955074	8.76070248124736	1.15250368484209	7.60145290333514	2.9282434178811e-14	3.4248183095312e-12	opc	KIF2C	kinesin family member 2C	4930402F02Rik, ESTM5, Knsl6, MCAK, X83316
Plat	3609.81342226556	1.45700368521252	0.19189959472385	7.59253133029904	3.13715595875141e-14	3.65004827929936e-12	endothelial	PLAT	plasminogen activator, tissue	AU020998, AW212668, D8Ertd2e, tPA
C1ql2	546.782684753948	3.17020956506295	0.418746972885067	7.5707044357144	3.71205755710848e-14	4.29656237141173e-12	opc	C1QL2	complement component 1, q subcomponent-like 2	Adii, BC040774, CTRP10
Crhbp	76.705872686096	7.8902498615445	1.04230852956148	7.56997533625107	3.73295095217732e-14	4.29847377941697e-12	neuron	CRHBP	corticotropin releasing hormone binding protein	CRH-BP
Marcksl1	1539.72535777282	1.4563631457898	0.192408192489643	7.56913272218488	3.75724135382397e-14	4.30425715913198e-12	oligodendrocyte	MARCKSL1	MARCKS-like 1	AL022768, AW215397, AW536807, D4Bc1, F52
Gsap	332.5124377365	2.72643293780303	0.362454636838591	7.52213562939511	5.38886375194627e-14	6.14192996707794e-12	astrocyte	GSAP	gamma-secretase activating protein	A530088I07Rik, Pion
Slc5a3	422.235932295689	2.56204048554093	0.341455004200091	7.503303375339	6.22293009335701e-14	7.0565500180458e-12	opc	SLC5A3	solute carrier family 5 (inositol transporters), member 3	AA623876, BF642829, Smit1
Casp4	37.8256138492534	4.9179812256036	0.655637669631948	7.50106568520442	6.33010576336355e-14	7.14182993170597e-12	microglia	CASP4	caspase 4, apoptosis-related cysteine peptidase	CASP-11, CASP-4, Casp11, Caspl, ich-3
Tgfb1	203.552140660861	3.5910993864792	0.481725126905721	7.45466488232825	9.00965390349213e-14	1.01139024397041e-11	microglia	TGFB1	transforming growth factor, beta 1	TGF-beta1, TGFbeta1, Tgfb, Tgfb-1
Fxyd1	1328.56318488891	1.73473219086525	0.232858358560846	7.44973125116298	9.35305615558916e-14	1.04468960729853e-11	astrocyte	FXYD1	FXYD domain-containing ion transport regulator 1	0610012C17Rik, 1110006M24Rik, Plm, Pml
Scimp	32.0922636095005	8.79396653329693	1.18143334181068	7.44347245170783	9.80725616157235e-14	1.08997161887246e-11	microglia	SCIMP	SLP adaptor and CSK interacting membrane protein	A430084P05Rik
Timp1	339.213319342133	8.44339814427956	1.13708439570317	7.4254806205991	1.1237112097501e-13	1.24270221359444e-11	endothelial	TIMP1	tissue inhibitor of metalloproteinase 1	Clgi, EPA, TIMP-1, TPA-S1, Timp
B2m	7230.2245918345	3.12427905351825	0.421450202384103	7.41316301628164	1.23322142802645e-13	1.35709031924546e-11	microglia	B2M	beta-2 microglobulin	Ly-m11, beta2-m, beta2m
Trim47	851.37267773075	2.17159248878925	0.293348639719838	7.40276992885745	1.33372714544465e-13	1.46049660304353e-11	microglia	TRIM47	tripartite motif-containing 47	2210023F24Rik
Tgif1	137.185552028378	2.68792467167381	0.363598610413718	7.3925603527895	1.44028089235533e-13	1.56948462704028e-11	microglia	TGIF1	TGFB-induced factor homeobox 1	AA959811, AI462167, Tgif
Icam1	382.027870998692	3.59705387525619	0.487137095998172	7.38406888903752	1.53523947003062e-13	1.66484051072884e-11	microglia	ICAM1	intercellular adhesion molecule 1	CD54, Icam-1, Ly-47, MALA-2
Crym	124.200878313147	5.08070085503677	0.688348941112037	7.38099610762651	1.57109601116e-13	1.69549341996634e-11	neuron	CRYM	crystallin, mu	NA
H2-Aa	631.008967243612	4.52123919733541	0.613761581541669	7.36644217120725	1.75241908494249e-13	1.88208124704472e-11	microglia	H2-AA	histocompatibility 2, class II antigen A, alpha	Aalpha, H-2Aa, H2Aa, I-Aalpha, IAalpha
Cldn11	555.451304237617	1.56368700962476	0.212313925723927	7.36497619877292	1.77178476685309e-13	1.8937751151546e-11	oligodendrocyte	CLDN11	claudin 11	Claudin-11, Claudin11, Osp, Otm
H2-K2	68.6758002016753	3.84969197048233	0.523084682988215	7.35959605716282	1.84467576893213e-13	1.96229580962738e-11	microglia	H2-K2	histocompatibility 2, K region locus 2	EG630499, Gm7035, H-2K1, H-2K1K, H-2K2
Rhoh	149.128151645156	2.88230125488657	0.39242151771295	7.34491133841168	2.05895536944604e-13	2.1798580093865e-11	microglia	RHOH	ras homolog family member H	5830400A04Rik, AU019774, Arhh
Vsir	1060.11556833594	1.65469772239991	0.225478482416166	7.338605904513	2.15830094644302e-13	2.27425871899012e-11	microglia	VSIR	V-set immunoregulatory receptor	4632428N05Rik, Dies1, PD-1H, VISTA
Sdc4	1337.95819394667	1.49777304246473	0.205004417070922	7.30605254201216	2.75104635417104e-13	2.8584011398059e-11	astrocyte	SDC4	syndecan 4	AA959608, AW108331, S4, Synd4, ryudocan
Fermt3	629.276555868867	2.8972533579532	0.39654026700685	7.30632825720861	2.74541010332117e-13	2.8584011398059e-11	microglia	FERMT3	fermitin family member 3	C79673, Kindlin3
Havcr2	440.12838594878	3.37317264871521	0.461621482209583	7.30722632874296	2.72712998830276e-13	2.8584011398059e-11	microglia	HAVCR2	hepatitis A virus cellular receptor 2	TIM-3, Tim3, Timd3
Slc39a4	61.6619786473412	7.6568880439933	1.05087740977179	7.28618578417829	3.18853210687805e-13	3.29762123775688e-11	microglia	SLC39A4	solute carrier family 39 (zinc transporter), member 4	1600025H15Rik, AU041686, AWMS2, ZIP4
Il1a	138.523875580712	3.64902245801268	0.501111705338885	7.28185436328007	3.29262429936274e-13	3.38958222227946e-11	microglia	IL1A	interleukin 1 alpha	Il-1a
Olfr111	40.2704790116575	7.95891727271991	1.09538804160212	7.2658427611453	3.70719620098287e-13	3.79885577677781e-11	microglia	OLFR111	olfactory receptor 111	NA
Spi1	661.006681123818	2.77529206858762	0.38201876345479	7.26480564328634	3.7357501393256e-13	3.81063572431026e-11	microglia	SPI1	spleen focus forming virus (SFFV) proviral integration oncogene	Dis-1, Dis1, PU.1, Sfpi-1, Sfpi1
Mmp19	124.999280598228	4.92356595633778	0.679987340004823	7.24067297532755	4.46463762864964e-13	4.53343363574565e-11	microglia	MMP19	matrix metallopeptidase 19	NA
Cmtm3	1156.29229189256	1.78087707747174	0.246273229576556	7.23130597886662	4.78371169276101e-13	4.83544504545648e-11	microglia	CMTM3	CKLF-like MARVEL transmembrane domain containing 3	9430096L06Rik, AI413895, BNAS2, Cklfsf3
Gcnt1	129.266315554614	4.87854928389712	0.675069042886084	7.22674122789001	4.94721483224876e-13	4.97819063682906e-11	microglia	GCNT1	glucosaminyl (N-acetyl) transferase 1, core 2	5630400D21Rik, B130048E03, C2 GlcNAcT, C2GNT, IGnT
Arhgap9	279.67598003622	3.5812968155902	0.495787583670175	7.22344998855935	5.06849446356825e-13	5.07735864671082e-11	microglia	ARHGAP9	Rho GTPase activating protein 9	AU043488
Tgfbr1	632.630406942768	3.11068852578018	0.431151203222027	7.21484366165224	5.39959755578225e-13	5.38489329458124e-11	microglia	TGFBR1	transforming growth factor, beta receptor I	ALK5, AU017191, Alk-5, ESK2, TGFR-1
Fas	382.450277681734	3.20425596910306	0.44444174735234	7.2096196817506	5.61083642330436e-13	5.57068777156427e-11	astrocyte	FAS	Fas (TNF receptor superfamily member 6)	AI196731, APO1, APT1, CD95, TNFR6
Tnc	1064.04422300424	-2.20782301071269	0.306366317702084	-7.20648087972783	5.74163813884055e-13	5.67532983998049e-11	astrocyte	TNC	tenascin C	AI528729, C130033P17Rik, Hxb, TN, TN-C
Prdx6	37828.6175475234	1.56103718146757	0.21836317236232	7.14881160856836	8.75323602523938e-13	8.53880085449006e-11	astrocyte	PRDX6	peroxiredoxin 6	1-Cys Prx, 1-cysPrx, 9430088D19Rik, AA690119, Aop2
Gpx3	1186.03093106278	2.89735022858572	0.407514013413719	7.10981741293949	1.16196572944725e-12	1.12857184478792e-10	opc	GPX3	glutathione peroxidase 3	AA960521, EGPx, GPx, GSHPx-3, GSHPx-P
Rassf4	502.709753040758	2.70706382463098	0.380823670951599	7.10844422529354	1.17358305934425e-12	1.13492086418577e-10	microglia	RASSF4	Ras association (RalGDS/AF-6) domain family member 4	3830411C14Rik, AD037, AI586137
Thbs2	582.556805360833	2.55238067725843	0.359307634045602	7.10360826047602	1.21541056564464e-12	1.17030416491102e-10	oligodendrocyte	THBS2	thrombospondin 2	TSP2, Thbs-2
Nrros	549.847153487859	2.40927929814398	0.339940716639294	7.08735135338445	1.36703006919037e-12	1.31064741268857e-10	microglia	NRROS	negative regulator of reactive oxygen species	E430025L02Rik, Lrcc33, Lrrc33
Cyth4	997.693927357568	2.83083986010156	0.399885808699345	7.07912058522169	1.45072111630296e-12	1.37904931987625e-10	microglia	CYTH4	cytohesin 4	2510004M07Rik, 5830469K17Rik, AI467541, Pscd4, mFLJ00017
Snap23	597.918336725473	1.80627924943185	0.255219171089131	7.07736508085843	1.46921114261933e-12	1.39070795402429e-10	endothelial	SNAP23	synaptosomal-associated protein 23	23kDa, AA408749, SNAP-23, Sndt, Syndet
Ptx3	45.4426948158188	8.13657293552629	1.15687966087273	7.03320596836164	2.01841067121518e-12	1.89450739429731e-10	astrocyte	PTX3	pentraxin related gene	AI607804, TSG-14
Hpca	3203.69834212648	-2.23023103140884	0.317334000134693	-7.02802419678387	2.09478577117477e-12	1.95796733649679e-10	neuron	HPCA	hippocalcin	NA
Cfh	521.745338806614	3.10369329814234	0.441859382387971	7.02416520244254	2.15349888030475e-12	2.00445881196366e-10	microglia	CFH	complement component factor h	Mud-1, NOM, Sas-1, Sas1
Csf2rb2	46.4768629185727	5.9518392070833	0.848346979042162	7.01580762838727	2.28624439027445e-12	2.11918727943323e-10	microglia	CSF2RB2	colony stimulating factor 2 receptor, beta 2, low-affinity (granulocyte-macrophage)	AIC2A, BetaIl3, Bil3, Csfgmrb, Il3r
Vwa5a	573.296124630437	2.7514765397938	0.39239218454609	7.01205744700713	2.34838734115189e-12	2.16779441380133e-10	microglia	VWA5A	von Willebrand factor A domain containing 5A	5830475I06Rik, AW552491, BCSC-1, E130119J22, Loh11cr2a
Ifi202b	53.8909243807059	5.63580760045814	0.804042835555956	7.00933750197681	2.39449212597504e-12	2.20125759679656e-10	microglia	IFI202B	interferon activated gene 202B	Ifbip-1, Ifi202, Ifi202a, Ifi202c, p202
Gas7	448.723623879626	1.83960380124828	0.263142289134234	6.99090901466567	2.73110844988012e-12	2.50041933040459e-10	oligodendrocyte	GAS7	growth arrest specific 7	AW124766, B230343A10Rik, Gas7-cb
S1pr3	967.620341565754	2.40101317187063	0.343490818982186	6.99003594618681	2.74815822899289e-12	2.50575945622336e-10	endothelial	S1PR3	sphingosine-1-phosphate receptor 3	AI132464, Edg3, Lpb3, S1p3
Dnase2a	297.198853816901	2.81413004594357	0.402777486718539	6.98681068018602	2.8120528847395e-12	2.55359550374779e-10	microglia	DNASE2A	deoxyribonuclease II alpha	Dnase2
Apod	27617.0966941048	2.39722326218584	0.343881164545447	6.97108044680076	3.14516047098796e-12	2.8330540226371e-10	endothelial	APOD	apolipoprotein D	NA
Sprr1a	28.4347420871046	8.62046104861714	1.23762413740466	6.9653304166276	3.27633869788489e-12	2.93936265751207e-10	NA	SPRR1A	small proline-rich protein 1A	AI528815, SPR1a, mSPRR1A
Sat1	8263.51599683136	1.69009409769295	0.243721744886195	6.93452321409454	4.07593474621207e-12	3.64209225182525e-10	microglia	SAT1	spermidine/spermine N1-acetyl transferase 1	AA617398, SSAT, Sat
Cxcr6	31.5685740418289	8.7697812877805	1.27113048458087	6.89919830745946	5.229682521539e-12	4.63594753367697e-10	microglia	CXCR6	chemokine (C-X-C motif) receptor 6	BB217514, BONZO, STRL33
Anxa3	2037.80375063223	2.75507061087054	0.400932856909573	6.87165085971469	6.34631278838465e-12	5.60356843398121e-10	microglia	ANXA3	annexin A3	Anx3
Slc7a10	2968.49939148998	-1.69260074362889	0.246466921702946	-6.86745601370757	6.53568946897381e-12	5.74806169477976e-10	astrocyte	SLC7A10	solute carrier family 7 (cationic amino acid transporter, y+ system), member 10	AL024237, Asc-1, D7Bwg0847e
Apoc1	348.23062631076	2.95470869387543	0.430836369707629	6.85807629444221	6.9793984644117e-12	6.11422675672521e-10	microglia	APOC1	apolipoprotein C-I	Apo-CIB, ApoC-IB, apo-CI, apoC-I
Clec5a	436.825998644812	4.26999705414146	0.624409951584941	6.83845131440157	8.0053860019331e-12	6.95845594930675e-10	microglia	CLEC5A	C-type lectin domain family 5, member a	Clecsf5, Ly100, MDL-1, Mdl1
Arhgap30	150.306750275859	3.20952367074129	0.470313251177067	6.82422547676197	8.84009447806807e-12	7.6542197885877e-10	microglia	ARHGAP30	Rho GTPase activating protein 30	6030405P05Rik, Gm102, mFLJ00267
Il10rb	604.569226254663	1.78467921915254	0.261553898605308	6.8233707418205	8.89287577821072e-12	7.67019119727603e-10	microglia	IL10RB	interleukin 10 receptor, beta	6620401D04Rik, AI528744, CRF2-4, Crfb4, D16H21S58
Dok1	80.274667773921	4.22484945186442	0.619425062736512	6.82059817405478	9.06622050622138e-12	7.78962691878766e-10	microglia	DOK1	docking protein 1	AW557123, p62DOK
Galnt3	56.0877890998468	4.22062031314525	0.619481037287894	6.81315497827544	9.54811822603589e-12	8.17223804794697e-10	opc	GALNT3	polypeptide N-acetylgalactosaminyltransferase 3	NA
Ctsl	11354.792407522	1.29904109126394	0.190794640280585	6.80858272199654	9.85649084395576e-12	8.40397515126442e-10	microglia	CTSL	cathepsin L	1190035F06Rik, CatL, Ctsl1, MEP, fs
Serpina3c	28.8655980480303	5.31090933468389	0.781230730352944	6.79813162531961	1.05984605042912e-11	9.0022436960213e-10	astrocyte	SERPINA3C	serine (or cysteine) peptidase inhibitor, clade A, member 3C	1A1, Kalbp, Klkbp, spi2
Il1rl2	59.5023551236104	3.55634008448888	0.525992235484607	6.7612026272828	1.36850967683883e-11	1.15799763904934e-09	microglia	IL1RL2	interleukin 1 receptor-like 2	AI481289, AW551444, IL-1Rrp2
Gng12	1444.23230286269	1.60632774689555	0.237807263997852	6.75474634328267	1.43085362475724e-11	1.20618260843215e-09	astrocyte	GNG12	guanine nucleotide binding protein (G protein), gamma 12	2010305F15Rik, AA536815, AI115529, AI314170, AI842738
Fgd2	510.289291145044	2.36795513898117	0.35078962856212	6.75035675566399	1.47482063329961e-11	1.23857211004812e-09	microglia	FGD2	FYVE, RhoGEF and PH domain containing 2	Tcd-2, Tcd2, ZFYVE4, tcs-2, tcs2
Nckap1l	478.062438639642	3.10385469022572	0.460304642561232	6.74304450408152	1.5510167419919e-11	1.29768400746655e-09	microglia	NCKAP1L	NCK associated protein 1 like	4930568P13Rik, AI463083, Hem1, Hemp1
Rxrg	175.360010019278	3.3311036751624	0.494114125705376	6.74156738669849	1.56687033964476e-11	1.30605658646732e-09	neuron	RXRG	retinoid X receptor gamma	Nr2b3
Trem2	828.560906477961	2.92870704226657	0.435973800536386	6.7176216521803	1.84714541245221e-11	1.53395469772379e-09	microglia	TREM2	triggering receptor expressed on myeloid cells 2	TREM-2, Trem2a, Trem2b, Trem2c
Csf2ra	691.878829713873	2.58694060523231	0.38535476190422	6.71314036045387	1.90479723580605e-11	1.57597279446931e-09	microglia	CSF2RA	colony stimulating factor 2 receptor, alpha, low-affinity (granulocyte-macrophage)	CD116, Csfgmra, GM-CSF-Ra, GM-CSFR
Gpr137b	731.101142161178	1.58280765453273	0.236107607675513	6.70375541946965	2.03130149620262e-11	1.67443705253396e-09	microglia	GPR137B	G protein-coupled receptor 137B	AI788917, AU016435, AW546472, C730041E01, C80550
St8sia6	325.189485001736	2.72858699084478	0.408280899549593	6.68311202864228	2.33920609606854e-11	1.92115900662041e-09	endothelial	ST8SIA6	ST8 alpha-N-acetyl-neuraminide alpha-2,8-sialyltransferase 6	1700007J08Rik, AI314453, AI875066, ST8SiaVI, Siat8f
Lyz1	56.8692957958993	6.9472326445951	1.04437681331336	6.65203646426666	2.89065058162268e-11	2.36535689900619e-09	microglia	LYZ1	lysozyme 1	Lyz, Lyzf3, Lzp-s
Tcn2	2239.68357794981	1.55484963400825	0.233878162976776	6.64811803811989	2.96864199058172e-11	2.42030997910967e-09	endothelial	TCN2	transcobalamin 2	AW208754, Tcn-2
Abhd4	7538.10595975949	0.984055313187568	0.148229740813009	6.63871708734181	3.16425062105614e-11	2.57040707722812e-09	astrocyte	ABHD4	abhydrolase domain containing 4	1110035H23Rik, AI429574, Abh4
Baiap2l2	28.9770290538361	5.16211445912794	0.782219393801947	6.59931791519215	4.13053712758551e-11	3.3431909019251e-09	neuron	BAIAP2L2	BAI1-associated protein 2-like 2	BC048937
Pqlc3	156.686461631421	2.75810538561266	0.418329259167186	6.59314481397625	4.30606176185794e-11	3.47267558477056e-09	microglia	PQLC3	PQ loop repeat containing	C78076, E030024M05Rik, Slc66a3
Clec4n	23.9036209927505	8.36912651246232	1.26952772510138	6.59231487976682	4.33020957022141e-11	3.47958818666101e-09	microglia	CLEC4N	C-type lectin domain family 4, member n	Clec6a, Clecsf10, Nkcl
Ubash3b	449.352322685038	1.68277606166315	0.255488993791579	6.58649140493276	4.50341612813927e-11	3.59292188880368e-09	microglia	UBASH3B	ubiquitin associated and SH3 domain containing, B	2810457I06Rik, BB125008, STS-1, TULA-2, p70
Calhm2	54.7506096141626	3.86130205711843	0.587761773741578	6.56950184517466	5.04838692627955e-11	4.01337777744338e-09	microglia	CALHM2	calcium homeostasis modulator family member 2	2810048G17Rik, Fam26b
mt-Ts1	362.869366305537	2.50085797286194	0.381041160857755	6.56322263776518	5.26571348084161e-11	4.17130402299719e-09	NA	MT-TS1	mitochondrially encoded tRNA serine 1	NA
Foxb1	161.772895597502	-3.6723010421441	0.560635158483686	-6.55025106180701	5.74404329593306e-11	4.53414074868723e-09	NA	FOXB1	forkhead box B1	C43, Fkh5, Foxb1a, Foxb1b, Hfh-e5.1
Angptl7	127.47056787178	2.98436212133263	0.456237243489509	6.54125055312643	6.10065238523566e-11	4.79867864907674e-09	microglia	ANGPTL7	angiopoietin-like 7	NA
Irgm1	442.883997450785	2.15032258580313	0.329326292936143	6.52945917749749	6.60075988427928e-11	5.17383772122508e-09	microglia	IRGM1	immunity-related GTPase family M member 1	Ifggd3, Ifi1, Iigp3, Iipg3, Irgm
Il10ra	341.176085391058	2.4944259140365	0.382672568957911	6.51843407754384	7.10451478749744e-11	5.5492222320946e-09	microglia	IL10RA	interleukin 10 receptor, alpha	AW553859, CDw210, CDw210a, IL-10R1, IL-10RA
Csf3r	539.371096425051	3.4086373870515	0.523742605853609	6.50823009042013	7.60413862706721e-11	5.91877535853848e-09	microglia	CSF3R	colony stimulating factor 3 receptor (granulocyte)	Cd114, Csfgr, G-CSF-R, G-CSFR
Rnf125	254.138150572095	2.69008873942887	0.414016341412064	6.49754241645131	8.16426782403239e-11	6.33269371253679e-09	endothelial	RNF125	ring finger protein 125	4930553F04Rik, C730049O14Rik
Skap2	1269.37939139504	1.74062533582398	0.267952451562198	6.49602317752984	8.24709570882509e-11	6.37480522627832e-09	microglia	SKAP2	src family associated phosphoprotein 2	2610021A10Rik, AA960083, BB137539, RA70, SKAP-HOM
Eya4	69.9257475054816	4.62576709871602	0.713379692834814	6.48429881755428	8.91453873025969e-11	6.86696140328521e-09	neuron	EYA4	EYA transcriptional coactivator and phosphatase 4	B130023L16Rik
Agpat2	149.328197947877	2.87161637673267	0.443123846005501	6.4803923386624	9.14844139954692e-11	7.02292207644256e-09	microglia	AGPAT2	1-acylglycerol-3-phosphate O-acyltransferase 2 (lysophosphatidic acid acyltransferase, beta)	2510002J07Rik, AV000834, BSCL, BSCL1, LPAAB
Hmox1	551.459377436701	2.79933412754334	0.433189784921816	6.46214251808496	1.03230802853282e-10	7.87055598955446e-09	microglia	HMOX1	heme oxygenase 1	D8Wsu38e, HO-1, HO1, Hemox, Hmox
Pank1	1145.80498683311	-1.23686635349856	0.191536462992195	-6.45760255867812	1.0637466154344e-10	8.08266518441802e-09	astrocyte	PANK1	pantothenate kinase 1	Pank, Pank1b
Rnaset2a	1103.61103121364	1.63624004762881	0.253527533769861	6.45389486222077	1.0901145310384e-10	8.25493847758196e-09	microglia	RNASET2A	ribonuclease T2A	0610007O07Rik, 4833423A10Rik, 4930532K22Rik, C79750, RNASE6PL
Tnfaip2	193.836463061683	3.02997285477756	0.470479461045636	6.44018093381478	1.19331161415178e-10	9.00587437450562e-09	microglia	TNFAIP2	tumor necrosis factor, alpha-induced protein 2	B94, Exoc3l3, M-sec, Tnfip2, tnfb94
Msn	1430.54204606977	2.1843894550268	0.339466457420536	6.43477258880027	1.23658329816685e-10	9.3010216490738e-09	microglia	MSN	moesin	C78546
S100a11	242.186997182963	2.3745606386475	0.369288854254179	6.43009018900178	1.2752825563546e-10	9.55991175382736e-09	endothelial	S100A11	S100 calcium binding protein A11	EMAPI, Emap1, S100a14, S100c, cal
Klk8	182.934421773629	3.05178585780627	0.475203488328106	6.42206114383393	1.3444139663218e-10	1.00444359845026e-08	microglia	KLK8	kallikrein related-peptidase 8	BSP1, NP, Nrpn, Prss19
Serping1	354.034946416263	2.1237931403069	0.330963545337584	6.41700021112784	1.38985730407561e-10	1.0349340771915e-08	endothelial	SERPING1	serine (or cysteine) peptidase inhibitor, clade G, member 1	C1INH, C1nh
Fosl2	83.4110192333157	2.47729891595932	0.386203912655464	6.41448425244034	1.41300395025215e-10	1.04867426062069e-08	endothelial	FOSL2	fos-like antigen 2	Fra-2
Ptpn6	877.160184147767	3.67658429243669	0.573515729385429	6.41060759811498	1.44940816554367e-10	1.07213009967153e-08	microglia	PTPN6	protein tyrosine phosphatase, non-receptor type 6	70Z-SHP, Hcph, PTPTY-42, Ptp1C, SH-PTP1
Nts	103.305992100692	4.10916287772308	0.64265195154044	6.39407204455443	1.6152526241345e-10	1.19086232246009e-08	endothelial	NTS	neurotensin	5033428E16Rik, NMN-125, NN, NT, NT/N
Rgs8	4296.09065731596	-1.27685819626086	0.199940145061808	-6.38620220999714	1.70056104391573e-10	1.24963266973795e-08	neuron	RGS8	regulator of G-protein signaling 8	6530413N01Rik
Golm1	750.403482306303	2.05671565438398	0.322362517075944	6.3801327556313	1.76934535867452e-10	1.29591494975181e-08	microglia	GOLM1	golgi membrane protein 1	2310001L02Rik, AW125446, D030064E01Rik, GP73, Golph2
Cyp7b1	741.727582853304	1.48430334651523	0.233464737210774	6.35771964643719	2.04770753687673e-10	1.49002406079118e-08	astrocyte	CYP7B1	cytochrome P450, family 7, subfamily b, polypeptide 1	AW261589, D3Ertd552e, hct-1
Pcdhac1	92.2801073613078	-2.94361938322918	0.464010364055493	-6.34386559278909	2.24070335703431e-10	1.62516468483083e-08	neuron	PCDHAC1	protocadherin alpha subfamily C, 1	CNRc1
Pilra	106.844965295548	3.34161231037723	0.527390808439107	6.33612163296368	2.3562080510054e-10	1.70340879130776e-08	microglia	PILRA	paired immunoglobin-like type 2 receptor alpha	AV021745, FDF03
Pmp22	3212.92257482884	1.6393025295953	0.259860075508613	6.30840473045643	2.81926183649505e-10	2.03159645695042e-08	oligodendrocyte	PMP22	peripheral myelin protein 22	22kDa, Gas-3, HNPP, TRE002, Tr
Itgax	586.232625971961	9.08440960112649	1.44405895552529	6.29088553924167	3.15660029552411e-10	2.26737279748273e-08	microglia	ITGAX	integrin alpha X	AI449405, Cd11c, Cr4, N418
Sema3d	83.0007459312357	2.41481397069397	0.384782059009535	6.27579668581724	3.47848489858504e-10	2.49057288940677e-08	oligodendrocyte	SEMA3D	sema domain, immunoglobulin domain (Ig), short basic domain, secreted, (semaphorin) 3D	4631426B19Rik
Ppp1r18	279.955968197964	1.57254670932574	0.250986784662791	6.26545621291778	3.7173545155445e-10	2.65309848315491e-08	microglia	PPP1R18	protein phosphatase 1, regulatory subunit 18	2310014H01Rik, AA407849, AI450394
Slamf8	128.236563891405	3.80323667138729	0.607662619579943	6.2587964914089	3.87959742265475e-10	2.76007410269696e-08	microglia	SLAMF8	SLAM family member 8	5830408F06Rik, Blame, SBBI42
Ctsb	53184.0919780712	1.90745603830218	0.304894723434615	6.256113640849	3.94689195154591e-10	2.79903553351061e-08	microglia	CTSB	cathepsin B	CB
Tmem106a	195.747223365276	4.5064061377617	0.721208671523821	6.24840814550973	4.14656962349573e-10	2.93133603858453e-08	microglia	TMEM106A	transmembrane protein 106A	0610008L10Rik, AI043106, BC022145
Milr1	116.727493002926	4.96979712534148	0.797857271178539	6.22893004158556	4.69631426691639e-10	3.30949414538313e-08	microglia	MILR1	mast cell immunoglobulin like receptor 1	Allergin-1, Gm885, Mca32
Pdlim4	1884.02470160038	1.62658454375551	0.261436852165734	6.22171101847707	4.91762181327445e-10	3.44372268610464e-08	microglia	PDLIM4	PDZ and LIM domain 4	Ril
Itpkb	544.621910031822	1.69043247491915	0.272030523931565	6.21412792391054	5.16104706211746e-10	3.60289469752006e-08	astrocyte	ITPKB	inositol 1,4,5-trisphosphate 3-kinase B	1110033J02Rik, E130307H12Rik
Cnn3	12013.5473243881	1.6020161488188	0.257964667616677	6.2102153896491	5.29120264418085e-10	3.68224846941919e-08	astrocyte	CNN3	calponin 3, acidic	1600014M03Rik, C85854, Calpo3
Il6ra	160.913452043828	2.10105553337058	0.340308673469586	6.1739699783419	6.65961919258279e-10	4.62016251997226e-08	microglia	IL6RA	interleukin 6 receptor, alpha	CD126, IL-6R, IL-6R-alpha, IL-6RA, Il6r
Plcg2	229.049206995705	1.62686847335252	0.263761672916429	6.16794872190538	6.91815698701584e-10	4.7731011039058e-08	microglia	PLCG2	phospholipase C, gamma 2	PLC-gamma-2, PLCgamma2, Plcg-2
Hacd4	153.123115600503	2.92240875105603	0.473813772511536	6.16784255882912	6.9228020845404e-10	4.7731011039058e-08	microglia	HACD4	3-hydroxyacyl-CoA dehydratase 4	4933428I03Rik, Hcad4, Ptplad2
Inpp5d	284.033012656219	2.74579126931021	0.445730497279302	6.16020507026166	7.26508017118207e-10	4.97836275901952e-08	microglia	INPP5D	inositol polyphosphate-5-phosphatase D	SHIP, SHIP-1, SHIP1, SIP-145, p150Ship
Atf3	1220.47034489501	6.91609142437985	1.1252382533304	6.14633514627687	7.92936517206327e-10	5.41694460485387e-08	microglia	ATF3	activating transcription factor 3	LRG-21
Lgals1	1078.91893380586	1.88624565987386	0.307294033230916	6.13824368811107	8.34388013937573e-10	5.68274202541202e-08	endothelial	LGALS1	lectin, galactose binding, soluble 1	AA410090, Gal-1, Galbp, L-14.5, L14
Tnnt1	11369.2435170738	-1.57343390614328	0.257059239472399	-6.12090002822958	9.30482720949354e-10	6.31794939309654e-08	astrocyte	TNNT1	troponin T1, skeletal, slow	AW146156, Tnt, sTnT, ssTnT
Tspo	749.186191283551	2.07170306982838	0.338621919306848	6.11804183872419	9.47321980228973e-10	6.41279567161667e-08	microglia	TSPO	translocator protein	Bzrp, IBP, PBR, Tspo1
Sorl1	1914.85349379049	1.08782691391193	0.178099289718505	6.107980080276	1.00899942760084e-09	6.8096792184819e-08	astrocyte	SORL1	sortilin-related receptor, LDLR class A repeats-containing	2900010L19Rik, AI596264, AW261561, LR11, SorLA
Zfp385b	1960.17543217206	-1.25463311996456	0.20587192206832	-6.09424105705976	1.09957861553432e-09	7.39864057000639e-08	neuron	ZFP385B	zinc finger protein 385B	B830010L13Rik, C130013B13Rik, Zfp533, Znf385b
Nfatc1	180.826747904055	2.18375230854314	0.360710067996349	6.05403758390589	1.41259629850541e-09	9.47627288658028e-08	microglia	NFATC1	nuclear factor of activated T cells, cytoplasmic, calcineurin dependent 1	2210017P03Rik, AI449492, AV076380, NF-ATc, NFAT2
Tifab	146.189636311184	2.88853659700351	0.479136952770865	6.02862413407902	1.65361361869731e-09	1.10268879486804e-07	microglia	TIFAB	TRAF-interacting protein with forkhead-associated domain, family member B	NA
Ptges	360.262188999563	1.85600534051312	0.307893066653056	6.02808423290847	1.65914578048437e-09	1.10308504732858e-07	endothelial	PTGES	prostaglandin E synthase	2410099E23Rik, D2Ertd369e, Pges, mPGES, mPGES-1
Zdhhc22	6058.51572919738	-1.35577376125794	0.224949079342145	-6.02702516152919	1.67005011953862e-09	1.10704004808229e-07	opc	ZDHHC22	zinc finger, DHHC-type containing 22	Gm262
Galnt14	1592.22660375202	-1.57160048638781	0.260846437090991	-6.02500269474483	1.69106806289518e-09	1.11765590109513e-07	neuron	GALNT14	polypeptide N-acetylgalactosaminyltransferase 14	0610033M06Rik
Ggt5	215.173805120205	2.77799791450505	0.46234783895836	6.00845874128815	1.87295264235329e-09	1.23058497286853e-07	endothelial	GGT5	gamma-glutamyltransferase 5	AI551243, GGL, GGT-REL, Ggtla1
Axl	1763.58473759132	1.5293863027587	0.254958411398412	5.99857166653271	1.99060664447027e-09	1.304051666593e-07	astrocyte	AXL	AXL receptor tyrosine kinase	AI323647, Ark, Tyro7, Ufo
Gm10309	17.5547162646887	7.92612870202346	1.32169509045221	5.99694192653133	2.01067924150538e-09	1.31334981216341e-07	NA	GM10309	predicted gene 10309	NA
Klrb1c	25.1746490141513	5.24294736175213	0.876124171325995	5.9842514718171	2.17387236129118e-09	1.41580567576921e-07	endothelial	KLRB1C	killer cell lectin-like receptor subfamily B member 1C	AI462337, CD161, Klrb1b, Ly-59, Ly55c
Cdsn	23.9741128097204	8.37499563745622	1.39993021968674	5.98243792417761	2.19822298137287e-09	1.42750299944444e-07	NA	CDSN	corneodesmosin	AI747712
Ddx58	179.519731285582	2.26037164399871	0.37791749824575	5.98112459595307	2.21602279535946e-09	1.43489081813145e-07	endothelial	DDX58	DEAD/H box helicase 58	6430573D20Rik, C330021E21, RIG-I, RLR-1
Procr	133.881245485326	2.83368695779907	0.474417264844331	5.97298447544668	2.32952075699498e-09	1.50402208643095e-07	endothelial	PROCR	protein C receptor, endothelial	AI325044, Ccca, Ccd41, Epcr
Naglu	1273.70773270337	1.2840655051526	0.215332843437195	5.96316606726606	2.47396756329096e-09	1.59267900277685e-07	microglia	NAGLU	alpha-N-acetylglucosaminidase (Sanfilippo disease IIIB)	NA
Lgr6	301.557041089796	-2.59364793653432	0.435041589749906	-5.96183904629749	2.49414762769476e-09	1.60105643261705e-07	astrocyte	LGR6	leucine-rich repeat-containing G protein-coupled receptor 6	A530037C04Rik, D830026M09
Sox13	440.318590896932	-2.51679347658457	0.422502829117824	-5.95686774888485	2.57118143801642e-09	1.64577713879223e-07	endothelial	SOX13	SRY (sex determining region Y)-box 13	AA407916, AW259412, AW540933, Sox-13
Cd83	5607.09266469795	2.11677746968496	0.356135530662813	5.94374132158445	2.7858911630809e-09	1.77304907954599e-07	microglia	CD83	CD83 antigen	NA
Parp14	73.0270858623411	2.51071373427649	0.423086818817397	5.93427547871707	2.95145914457997e-09	1.87308652928329e-07	microglia	PARP14	poly (ADP-ribose) polymerase family, member 14	1600029O10Rik, ARTD8, BC021340, CoaSt6, mKIAA1268
Wnt4	2712.94607838927	-2.32410499284278	0.39194166462858	-5.92972169734797	3.03448552204624e-09	1.92032215515555e-07	opc	WNT4	wingless-type MMTV integration site family, member 4	Wnt-4
Mcemp1	21.7938964666442	8.23550030651025	1.39119578023751	5.91972777915145	3.22474931925293e-09	2.03496257183026e-07	microglia	MCEMP1	mast cell expressed membrane protein 1	1810033B17Rik
Gpr84	50.6183540987638	3.43655773426183	0.581005055117919	5.91484997245739	3.32178221534689e-09	2.09028994108829e-07	microglia	GPR84	G protein-coupled receptor 84	EX33
Cbfb	305.35453669066	2.15386320998411	0.364808083749914	5.90409945921223	3.54578211853742e-09	2.22497827938223e-07	microglia	CBFB	core binding factor beta	AI893578, PEA2, PEBP2b, Pebp2, Pebpb2
Rnaset2b	301.553348147132	1.99420651604604	0.338247724971968	5.89569823776733	3.73100276592054e-09	2.33464624055739e-07	microglia	RNASET2B	ribonuclease T2B	0610007O07Rik, 4833423A10Rik, 4930532K22Rik, C79750, RNASE6PL
Pdlim2	2292.55289092521	1.43928949382032	0.245643030449949	5.85927266563986	4.64898828417508e-09	2.90094271732367e-07	oligodendrocyte	PDLIM2	PDZ and LIM domain 2	4732462F18Rik, Slim
Dkk3	349.63512218112	3.29466364446105	0.562848364984624	5.85355461510677	4.81176141798182e-09	2.99414869961827e-07	astrocyte	DKK3	dickkopf WNT signaling pathway inhibitor 3	AW061014, C87148, dkk-3, mDkk-3
Ccr6	229.799730988137	2.45011373742983	0.418763277178669	5.85083236987008	4.89118993087325e-09	3.03511921849382e-07	microglia	CCR6	chemokine (C-C motif) receptor 6	CC-CKR-6, CCR-6, Cmkbr6, KY411
Fgfrl1	676.191459338651	1.38049912772155	0.236087424744025	5.84740643945071	4.99296497332587e-09	3.08969098446334e-07	astrocyte	FGFRL1	fibroblast growth factor receptor-like 1	FGFR5, FGFR5beta, FGFR5gamma
Mmp12	462.67831862078	7.7974816267602	1.3338146548693	5.84600086548327	5.03531424203584e-09	3.09872961027104e-07	microglia	MMP12	matrix metallopeptidase 12	AV378681, MME, Mmel
Serpina3e-ps	38.2185052944644	4.97650519111658	0.851208556341453	5.84639939770566	5.02327128766134e-09	3.09872961027104e-07	astrocyte	SERPINA3E-PS	serine (or cysteine) peptidase inhibitor, clade A, member 3E, pseudogene	2B2, Gm6926, Serpina3e, spi2
Cck	20569.0938222519	-1.34805926844324	0.231274182990814	-5.82883593408602	5.58153441282833e-09	3.42543673758715e-07	neuron	CCK	cholecystokinin	NA
Hcls1	199.681679097808	2.63461886158447	0.452809434727106	5.81838331874041	5.94195152188334e-09	3.63663712458499e-07	microglia	HCLS1	hematopoietic cell specific Lyn substrate 1	AW213261, HS1
Gla	706.096507085244	1.4807561347168	0.254982726633884	5.80728018036664	6.34958328838514e-09	3.87550112238349e-07	astrocyte	GLA	galactosidase, alpha	Ags
Arhgef26	472.732639518761	1.62745685796861	0.281292547560083	5.78563802022162	7.22376198057203e-09	4.36139510497293e-07	astrocyte	ARHGEF26	Rho guanine nucleotide exchange factor (GEF) 26	4631416L12Rik, 8430436L14Rik, AI303572, AW491953, SGEF
Nrxn3	6096.76488422654	-0.870431035143226	0.150479595893121	-5.78437913776335	7.27806277668187e-09	4.38233542771688e-07	neuron	NRXN3	neurexin III	NA
Mdfic	97.9142934129169	2.69230006192696	0.466071250900038	5.77658471044463	7.62321306115219e-09	4.57782141325481e-07	endothelial	MDFIC	MyoD family inhibitor domain containing	Kdt1, Mdfid
Lxn	2885.2025263409	1.62060142954447	0.281350972069321	5.76007048287425	8.40788195914942e-09	5.02202339800639e-07	astrocyte	LXN	latexin	NA
Ucp2	7334.64194966685	1.85510098365585	0.322203327326926	5.75754756800992	8.53447243087596e-09	5.08404212355568e-07	microglia	UCP2	uncoupling protein 2 (mitochondrial, proton carrier)	Slc25a8, UCP 2, UCPH
Rras2	197.137155125706	1.47650483246238	0.256645157922601	5.75309834174883	8.76224782502258e-09	5.20584718519094e-07	endothelial	RRAS2	related RAS viral (r-ras) oncogene 2	2610016H24Rik, C86394, TC21
Myh7b	1325.49753362067	-1.34533991436977	0.234005105380568	-5.74919043831037	8.96717712107276e-09	5.28542927988508e-07	neuron	MYH7B	myosin, heavy chain 7B, cardiac muscle, beta	Myh14
Bin2	686.493757612292	1.73409923130581	0.301598187173215	5.74970044601056	8.94017044950565e-09	5.28542927988508e-07	microglia	BIN2	bridging integrator 2	NA
Ncf2	494.633583170297	3.32414820523246	0.578159609833055	5.7495337770003	8.94898744045131e-09	5.28542927988508e-07	microglia	NCF2	neutrophil cytosolic factor 2	NOXA2, Ncf-2, p67phox
Myof	126.214901541911	3.02874612896984	0.52714335888936	5.74558339376809	9.16045953788638e-09	5.38514488465378e-07	endothelial	MYOF	myoferlin	2310004N10Rik, 2310051D19Rik, E030042N20Rik, Fer1l3
Leprot	1733.36943914646	1.63254258971746	0.284464498739137	5.7390029228728	9.52355766582477e-09	5.58390432275222e-07	microglia	LEPROT	leptin receptor overlapping transcript	LEPR, OB-RGRP, Obrgrp, VPS55
Lpp	263.518877062785	1.52215382001627	0.266013109717005	5.72210077028008	1.05214867338524e-08	6.15286628658451e-07	astrocyte	LPP	LIM domain containing preferred translocation partner in lipoma	9430020K16Rik, AA959454, AU024130, B130055L10Rik, C79715
Ankrd34c	519.248053680583	-1.27372691791251	0.222748142136146	-5.71823812175274	1.07634239011921e-08	6.27791453077626e-07	neuron	ANKRD34C	ankyrin repeat domain 34C	B230218L05Rik, BB276295, Gm771
Pbk	25.1286652233246	6.76406054328753	1.18593818953116	5.70355234614847	1.17335982095378e-08	6.82595964590796e-07	opc	PBK	PDZ binding kinase	2810434B10Rik, AW538537, D14Ertd732e, TOPK
Mtmr7	3246.89464874755	-1.0077836013192	0.176818204895123	-5.69954661578514	1.20126474441368e-08	6.97014366894993e-07	neuron	MTMR7	myotubularin related protein 7	NA
Stra6l	31.6043166785708	5.99545990722601	1.05242637989216	5.69679744044456	1.22078822865374e-08	7.06507467354815e-07	NA	STRA6L	STRA6-like	1300002K09Rik, Rbpr2
Dclk2	3361.50972695034	-1.29674804725102	0.228024720036539	-5.68687485744187	1.29385195967669e-08	7.4665502969843e-07	astrocyte	DCLK2	doublecortin-like kinase 2	6330415M09Rik, AU044875, CL2, CLICK2, Click-II
Hspb1	2020.59937642069	1.74237194695366	0.306406056271939	5.6864801177666	1.29684476262586e-08	7.4665502969843e-07	endothelial	HSPB1	heat shock protein 1	27kDa, Hsp25
Il12b	38.0862357070859	5.93470509357102	1.04419874070184	5.68350148515036	1.31964577881139e-08	7.57829487220246e-07	microglia	IL12B	interleukin 12b	Il-12b, Il-12p40, Il12p40, p40
Itgam	91.2851480402815	2.40759045485941	0.424158233341933	5.67616107764797	1.37751075145387e-08	7.89031094275079e-07	microglia	ITGAM	integrin alpha M	CD11b/CD18, CR3, CR3A, Cd11b, F730045J24Rik
Wipf1	160.561602947202	2.13942528399765	0.377397222450101	5.66889515007102	1.43721280023587e-08	8.19027978175233e-07	microglia	WIPF1	WAS/WASL interacting protein family, member 1	AI115543, D2Ertd120e, WIP, Waspip
Ipcef1	60.6772745354836	3.12528105705442	0.551444395377378	5.66744549995046	1.44942135518613e-08	8.23883553524249e-07	microglia	IPCEF1	interaction protein for cytohesin exchange factors 1	A130090K04Rik
Rgs16	5640.56489781955	-1.61183021074877	0.284608701645788	-5.66332020570049	1.48471727450902e-08	8.41804548102969e-07	oligodendrocyte	RGS16	regulator of G-protein signaling 16	Rgs14, Rgsr
Phf11b	95.43506801981	3.39740659792598	0.601738730701444	5.64598292346187	1.6424014843575e-08	9.28850804026892e-07	microglia	PHF11B	PHD finger protein 11B	EG236451, Gm4902
Sla	291.625450977428	2.74149216197423	0.485993575661677	5.64100494176637	1.69060509299263e-08	9.53697655867738e-07	microglia	SLA	src-like adaptor	Slap, Slap-1
Sash3	209.642161318345	2.63720548198979	0.467591441351332	5.63997808507425	1.70071808434278e-08	9.56985926602854e-07	microglia	SASH3	SAM and SH3 domain containing 3	1200013B08Rik, AW413946, SLY1
Lpxn	339.767516799485	3.06311922219504	0.543616066108589	5.63471062237365	1.7535253125629e-08	9.842211547071e-07	microglia	LPXN	leupaxin	4933402K05Rik, A530083L21Rik, AV278559, LDPL
Pabpc1	2815.34087135031	1.07347437036333	0.190865682961174	5.62423979894646	1.86326671216073e-08	1.04058787707397e-06	microglia	PABPC1	poly(A) binding protein, cytoplasmic 1	PABP, Pabp1, PabpI, Pabpl1, ePAB
Pon2	1885.72024540648	1.38951727995439	0.247771154699752	5.60806717649681	2.04598618588852e-08	1.13978267846792e-06	astrocyte	PON2	paraoxonase 2	6330405I24Rik, AI481612
Il13ra1	311.627319555952	2.3285061638299	0.415307108682048	5.60670914403384	2.06209759521027e-08	1.14590045222394e-06	microglia	IL13RA1	interleukin 13 receptor, alpha 1	AI882074, CD213a1, IL-13R-alpha-1, IL-13r[a], Il13ra
Tlr2	724.521794616151	5.85084137513816	1.04442944216051	5.60194986751339	2.11953864211272e-08	1.17489761107087e-06	microglia	TLR2	toll-like receptor 2	Ly105
Camkk2	2201.22492167667	-1.26929373258916	0.227309696597069	-5.58398410446661	2.35070199955448e-08	1.2998101972289e-06	neuron	CAMKK2	calcium/calmodulin-dependent protein kinase kinase 2, beta	6330570N16Rik, AW061083, mKIAA0787
Ramp3	14189.8855936295	-1.5773512760068	0.282974528153301	-5.5741811331947	2.48696871560798e-08	1.36838409206814e-06	endothelial	RAMP3	receptor (calcitonin) activity modifying protein 3	AI850306
Xylt2	5216.29338249472	-1.39051066255613	0.24992864736554	-5.56363056901758	2.64218999911809e-08	1.45021824054789e-06	astrocyte	XYLT2	xylosyltransferase II	E030002B02Rik, XT-II, XT2, xylT-II
Cd24a	122.284267463776	3.84124005447239	0.69112578261002	5.55794639865125	2.72967178194502e-08	1.49456220433505e-06	neuron	CD24A	CD24a antigen	Cd24, HSA, Ly-52, nectadrin
Tmod1	791.304596337343	1.36166375141887	0.24514788143456	5.55445857190633	2.78473546210584e-08	1.52098301926607e-06	oligodendrocyte	TMOD1	tropomodulin 1	E-Tmod, Tmod
Lpar6	515.800452291167	1.57736451821259	0.284181179804805	5.5505593976914	2.84756938279552e-08	1.54773363606494e-06	microglia	LPAR6	lysophosphatidic acid receptor 6	2610302I02Rik, P2ry5, P2y5
Relb	480.969447844502	1.56111592838077	0.282105708889889	5.533797719032	3.13370357067786e-08	1.6991214578974e-06	microglia	RELB	avian reticuloendotheliosis viral (v-rel) oncogene related B	shep
Tmem198b	220.912855128693	1.67589392968963	0.303065259376534	5.52981207129211	3.2057403007077e-08	1.73397173311161e-06	opc	TMEM198B	transmembrane protein 198b	1110012D08Rik
Il1rn	39.4092379347201	6.29074122210979	1.13783391517385	5.52869899395522	3.22614338541094e-08	1.7407926832535e-06	microglia	IL1RN	interleukin 1 receptor antagonist	F630041P17Rik, IL-1ra
Psme1	1140.71123764205	1.09411541878674	0.199038986229483	5.49699051182502	3.86327477793138e-08	2.07455998231272e-06	endothelial	PSME1	proteasome (prosome, macropain) activator subunit 1 (PA28 alpha)	AW413925, PA28a
Rgs7bp	32601.989748549	-1.25484136508818	0.228307395567561	-5.49627996924368	3.87886531481825e-08	2.07793698483753e-06	neuron	RGS7BP	regulator of G-protein signalling 7 binding protein	A930030I01Rik, AI842293, D13Bwg1146e, R7bp
Spire2	995.357150726466	-1.42812482737745	0.2601957975108	-5.48865447113215	4.05006996432407e-08	2.1644620318908e-06	neuron	SPIRE2	spire type actin nucleation factor 2	BC026502, Spir-2, Spir2
Naip5	36.5512105569079	4.22639130859156	0.771061176170277	5.48126586995768	4.22293306268923e-08	2.25145827416264e-06	microglia	NAIP5	NLR family, apoptosis inhibitory protein 5	Birc1e, Lgn1, Naip-rs3
Syngr2	1262.87978086512	1.62393582561814	0.29671605566554	5.4730298364732	4.42405591020434e-08	2.34091299021367e-06	microglia	SYNGR2	synaptogyrin 2	Clast2, cellugyrin
Cd180	167.40999819494	4.25688966541103	0.777842752690314	5.47268667180839	4.43263438318806e-08	2.34091299021367e-06	microglia	CD180	CD180 antigen	F630107B15, Ly-78, Ly78, RP105
H2-K1	2801.68903843653	2.97879107202863	0.545999371561567	5.45566758347952	4.87891919858958e-08	2.56447472887747e-06	microglia	H2-K1	histocompatibility 2, K1, K region	H-2K, H-2K(d), H2-D1, H2-K, K-f
Fabp7	2420.22571762378	1.72869536139547	0.316953268812401	5.45410169730306	4.92210280836325e-08	2.58109987408513e-06	astrocyte	FABP7	fatty acid binding protein 7, brain	B-FABP, BFABP, Blbp, MRG
Lor	134.55413470794	-1.96913615201021	0.361086629994928	-5.45336212542091	4.94262712515258e-08	2.58579267795746e-06	neuron	LOR	loricrin	AI036317, S77319
Wfdc17	248.413571871527	7.9499540853923	1.45877994517061	5.44972811815185	5.04468796013638e-08	2.63302066218427e-06	microglia	WFDC17	WAP four-disulfide core domain 17	Amwap, Gm11428
Dock8	208.496228966669	2.78515491494611	0.511370122713973	5.44645608187778	5.13832826756681e-08	2.67564371023718e-06	microglia	DOCK8	dedicator of cytokinesis 8	1200017A24Rik, 5830472H07Rik, A130095G14Rik, AI461977
Grm1	9422.63454592903	-1.0824086218246	0.199214519424819	-5.43338218996176	5.52957960976184e-08	2.86484840135848e-06	neuron	GRM1	glutamate receptor, metabotropic 1	4930455H15Rik, Gm10828, Gprc1a, mGluR1, nmf373
Cd109	129.183127673757	4.80081505559566	0.883633055271093	5.43304149494815	5.54015179456046e-08	2.86484840135848e-06	endothelial	CD109	CD109 antigen	9930012E15Rik, AI480638, GARP
Gna15	251.191835395326	2.31042693401197	0.426171127682512	5.42135959931379	5.91474421376231e-08	3.04798987349208e-06	microglia	GNA15	guanine nucleotide binding protein, alpha 15	G[a]15, Galpha15, Hg1l
Ang	45.0640948566657	3.51185112104527	0.647805279589115	5.4211523612045	5.9216061824413e-08	3.04798987349208e-06	microglia	ANG	angiogenin, ribonuclease, RNase A family, 5	AI385586, Ang1, Rnase5, Rnase5a
Spc25	38.565875220156	5.27502060646272	0.976079291950512	5.40429517352179	6.50637246864261e-08	3.34128401326454e-06	opc	SPC25	SPC25, NDC80 kinetochore complex component, homolog (S. cerevisiae)	2600017H08Rik, 2610205L13Rik, Spbc25
Cpne3	327.989365088329	1.67527503754766	0.310050076990586	5.40324019206265	6.54477261637569e-08	3.35329530911047e-06	endothelial	CPNE3	copine III	5430428M23Rik, 5730450C07Rik, C85108, CPN3
Parvg	246.942715233141	2.2787560845797	0.422975807094067	5.38743835075398	7.14689780076956e-08	3.64508104957514e-06	microglia	PARVG	parvin, gamma	AI413459
Sulf2	1854.58162648607	1.32977822003692	0.246896121725405	5.38598261788773	7.20499261512772e-08	3.66634009178447e-06	oligodendrocyte	SULF2	sulfatase 2	2010004N24Rik, AU020235, MSulf-2, mKIAA1247
Kcnj2	165.810384078467	3.40758832869262	0.633250988022606	5.38110226931217	7.40311187796602e-08	3.75859355095188e-06	endothelial	KCNJ2	potassium inwardly-rectifying channel, subfamily J, member 2	IRK1, Kcnf1, Kir2.1
Lgals3bp	1435.3847359838	2.59604531034354	0.483249637026341	5.37205847958461	7.78428533481503e-08	3.94315533093952e-06	endothelial	LGALS3BP	lectin, galactoside-binding, soluble, 3 binding protein	90K, CyCAP, MAC-2BP, Ppicap, Tango10b
Ccl4	289.242609014986	8.00802804179218	1.49232319201899	5.36614862291188	8.04356700345337e-08	4.06527699751459e-06	microglia	CCL4	chemokine (C-C motif) ligand 4	AT744.1, Act-2, MIP-1B, Mip1b, Scya4
Polr3e	1268.40423959667	1.35989898123833	0.253480827581957	5.36489877443942	8.09946291514896e-08	4.08428672825085e-06	oligodendrocyte	POLR3E	polymerase (RNA) III (DNA directed) polypeptide E	RPC5, Sin
Capns1	3832.88363454478	1.10100861106962	0.205655011782552	5.35366778337388	8.61890403651298e-08	4.33643462323566e-06	endothelial	CAPNS1	calpain, small subunit 1	Capa-4, Capa4, Capn4, Cdps, Css1
Lonrf1	1080.81704313499	-1.12432613161928	0.21057279727038	-5.33937026146648	9.32699866076423e-08	4.68215332770364e-06	neuron	LONRF1	LON peptidase N-terminal domain and ring finger 1	NA
Rhoc	557.293157507138	1.18522682539123	0.222001780027009	5.33881676645578	9.35551357982251e-08	4.68593762017164e-06	endothelial	RHOC	ras homolog family member C	AI324259, Arh9, Arhc
Qpct	1301.15507759604	1.77398325888567	0.332831968613525	5.3299665482121	9.82308585492984e-08	4.90634880209708e-06	opc	QPCT	glutaminyl-peptide cyclotransferase (glutaminyl cyclase)	5730422A13Rik
Ccl9	252.10425441462	5.79331016657407	1.08699361799448	5.32966345953604	9.83949265114595e-08	4.90634880209708e-06	microglia	CCL9	chemokine (C-C motif) ligand 9	CCF18, MRP-2, Scya10, Scya9
Jph3	4946.60517381801	-1.25717132012087	0.236387378410184	-5.31826753431566	1.04759955037181e-07	5.20995504825621e-06	neuron	JPH3	junctophilin 3	JP-3, Jp3
Ms4a4a	19.6054476515755	6.91017942693526	1.29940966132669	5.31793754702425	1.04950077072174e-07	5.20995504825621e-06	microglia	MS4A4A	membrane-spanning 4-domains, subfamily A, member 4A	EG666907
Adamtsl3	84.9822364075971	3.46652148788358	0.652753578903438	5.31061276401884	1.092572571671e-07	5.41174693537882e-06	opc	ADAMTSL3	ADAMTS-like 3	9230119C12Rik, C130057K09, mKIAA1233
Lrrtm1	19732.3196017259	-1.4184135190482	0.267131869854954	-5.30978770828939	1.09753000162318e-07	5.42427493501334e-06	opc	LRRTM1	leucine rich repeat transmembrane neuronal 1	4632401D06Rik, AW125451
Traf3ip3	61.8755600707287	3.76991974711409	0.711004499245997	5.30224457244926	1.14387452012068e-07	5.64084170087768e-06	microglia	TRAF3IP3	TRAF3 interacting protein 3	6030423D04Rik, AI115021, T3jam
Ptpro	597.736790335308	1.64845514843045	0.311668523078844	5.28912939987023	1.2289992473212e-07	6.04727184711636e-06	microglia	PTPRO	protein tyrosine phosphatase, receptor type, O	D28, GLEPP1, PTPBK, PTPROt, PTPU2
Plppr3	2860.50183292128	-1.34759928936108	0.25512854051218	-5.28204052222353	1.2775293139855e-07	6.27224776815869e-06	oligodendrocyte	PLPPR3	phospholipid phosphatase related 3	Lppr3, Prg2
Wnt9b	1101.66646804601	-1.74527882230225	0.330543602332551	-5.28002602375699	1.29165539624575e-07	6.3276951527925e-06	opc	WNT9B	wingless-type MMTV integration site family, member 9B	Wnt14b, Wnt15, clf, clf1, wnt-14b
Tnfrsf13b	149.53926177392	2.33964792549559	0.443855912628645	5.27118792141239	1.35543601404362e-07	6.62562037586879e-06	microglia	TNFRSF13B	tumor necrosis factor receptor superfamily, member 13b	1200009E08Rik, Taci
Rgs1	295.604802196722	8.18555431760062	1.55306052222847	5.27059583348062	1.35981603704539e-07	6.63251756584212e-06	microglia	RGS1	regulator of G-protein signaling 1	BL34
Irf9	386.178818648553	1.94283089751224	0.36906241201054	5.26423400022856	1.40775056269522e-07	6.85135943791906e-06	endothelial	IRF9	interferon regulatory factor 9	Irf-9, Isgf3g, p48
Zfp689	315.247127999086	-1.49520448325008	0.284394671276545	-5.25749823841161	1.46028292908104e-07	7.09157833755248e-06	opc	ZFP689	zinc finger protein 689	4933416E05Rik, Znf689
Trib2	2076.05694685157	-1.04875959864045	0.199548257194405	-5.2556690466042	1.47487307625516e-07	7.14689580270371e-06	astrocyte	TRIB2	tribbles pseudokinase 2	AW319517, TRB-2, TRB2
Serpina3f	55.9512396810596	4.74365754137666	0.904507764359592	5.24446304198976	1.56738118526189e-07	7.56236032344823e-06	endothelial	SERPINA3F	serine (or cysteine) peptidase inhibitor, clade A, member 3F	2A1, BC049975
Mycn	788.650989397419	-1.54523241678835	0.294928529685684	-5.23934533710645	1.61147235369506e-07	7.74165180842879e-06	opc	MYCN	v-myc avian myelocytomatosis viral related oncogene, neuroblastoma derived	N-myc, Nmyc, Nmyc-1, Nmyc1, bHLHe37
Hpcal1	432.063032578112	1.90103397273081	0.362868832272798	5.23890123277837	1.61535455503057e-07	7.74364922850384e-06	endothelial	HPCAL1	hippocalcin-like 1	NVL-3, NVP-3, Nvp3, VILIP3, Vnsl3
Tst	1347.81111806159	0.95950886402526	0.183252913134001	5.23598150564535	1.64110386431563e-07	7.85023966272953e-06	astrocyte	TST	thiosulfate sulfurtransferase, mitochondrial	rhodanese
Sp140	70.417365725396	3.2582018866132	0.623523646010021	5.22546643974564	1.7371662828196e-07	8.27431931597164e-06	microglia	SP140	Sp140 nuclear body protein	NA
Ormdl1	421.822458290803	1.68604202880489	0.322863509398177	5.22215109396443	1.76856569736387e-07	8.40595513051309e-06	opc	ORMDL1	ORM1-like 1 (S. cerevisiae)	C730042F17Rik
Soga3	6891.70566408784	-1.25781731692842	0.241197722872904	-5.21488056332607	1.83935710471655e-07	8.72386377118112e-06	opc	SOGA3	SOGA family member 3	6330407J23Rik
Adcy7	420.365317816161	3.28340148215317	0.630154850451147	5.21046768076526	1.88365193182086e-07	8.91502129342082e-06	microglia	ADCY7	adenylate cyclase 7	AA407758
Naprt	703.821975271684	1.34933258436123	0.259227603669926	5.20520409577731	1.93783505525328e-07	9.14193445955403e-06	astrocyte	NAPRT	nicotinate phosphoribosyltransferase	9130210N20Rik, Naprt1
Zc3hav1	178.185348619892	2.18717456552506	0.420205019051969	5.20501770887835	1.93978107069636e-07	9.14193445955403e-06	microglia	ZC3HAV1	zinc finger CCCH type, antiviral 1	1200014N16Rik, 2900058M19Rik, 9130009D18Rik, 9830115L13Rik, ARTD13
Rab3il1	1259.13933526525	1.7902947839628	0.344509397791311	5.19665006365744	2.02911811611667e-07	9.5428357044064e-06	microglia	RAB3IL1	RAB3A interacting protein (rabin3)-like 1	1200014K04Rik, AI115013, C76746, Rab3ail1
Slc44a3	34.8131632569097	3.61215068579671	0.695603293106977	5.19283149115454	2.07119636174332e-07	9.72026376575296e-06	astrocyte	SLC44A3	solute carrier family 44, member 3	BC010552
Gnal	7571.76373295165	-0.840786753326669	0.162231377869975	-5.18263953845317	2.18767583024378e-07	1.02453858221836e-05	neuron	GNAL	guanine nucleotide binding protein, alpha stimulating, olfactory type	2610011C15Rik, 9630020G10Rik, Galphaolf, Gna10, Golf
Cmtm6	1102.5371610687	0.933961960605143	0.180385337211557	5.17759356188573	2.24766230853746e-07	1.05042946256105e-05	microglia	CMTM6	CKLF-like MARVEL transmembrane domain containing 6	2810051A14Rik, AA536733, Cklfsf6
Nkx3-1	294.595107773969	-1.42515894956082	0.275838431005571	-5.16664390949945	2.38334710702912e-07	1.11151547022805e-05	microglia	NKX3-1	NK3 homeobox 1	Bax, NKX3.1, NKX3A, Nkx-3.1, bagpipe
Adgrf5	766.809861228038	-1.01267166960247	0.196315031469468	-5.15840107618031	2.4906764207971e-07	1.15915042842055e-05	endothelial	ADGRF5	adhesion G protein-coupled receptor F5	8430401C09Rik, 9330185D23, AI528491, Gpr116, mKIAA0758
Tlr3	246.934140657256	1.62881720435157	0.315816951576618	5.15747237828812	2.50305760339455e-07	1.1624907235391e-05	microglia	TLR3	toll-like receptor 3	AI957183
Cela1	1246.87415053981	2.1271407279164	0.412781710071648	5.15318551189486	2.56098391069001e-07	1.18692571744614e-05	oligodendrocyte	CELA1	chymotrypsin-like elastase family, member 1	1810009A17Rik, 1810062B19Rik, Ela-1, Ela1, PC-TsF
Tcirg1	773.829158654459	1.59943426054404	0.310551524542249	5.15030239475268	2.60066807855286e-07	1.2028224473456e-05	microglia	TCIRG1	T cell, immune regulator 1, ATPase, H+ transporting, lysosomal V0 protein A3	ATP6N1C, ATP6a3, Atp6i, OC-116, OPTB1
Dock11	143.690208782651	2.19618899141459	0.427037649259291	5.14284629288294	2.7060701551279e-07	1.24641033392582e-05	microglia	DOCK11	dedicator of cytokinesis 11	5033414A21Rik, 8030476J24, Zizimin2, sph238
Pbxip1	2520.73991568303	1.27049060602101	0.247417940507501	5.13499790441627	2.82147167925791e-07	1.29689003792063e-05	astrocyte	PBXIP1	pre B cell leukemia transcription factor interacting protein 1	4732463H20Rik
Sgk1	8561.20440905085	1.56392916873929	0.304775574964992	5.13141241360607	2.8757603544983e-07	1.31912958026976e-05	microglia	SGK1	serum/glucocorticoid regulated kinase 1	Sgk
Ptgs1	694.540996968291	1.59986521649272	0.312051704320517	5.1269235012716	2.94515113479017e-07	1.34819121311635e-05	microglia	PTGS1	prostaglandin-endoperoxide synthase 1	COX1, Cox-1, Cox-3, PGHS-1, PHS 1
Adra1d	55.6891416349379	-3.07415369467562	0.600011667421572	-5.12348986126581	2.99931781010307e-07	1.37017915255404e-05	oligodendrocyte	ADRA1D	adrenergic receptor, alpha 1d	Adra-1, Adra1, Adra1a, Gpcr8, Spr8
Hacd2	1907.28755063262	0.830559608569294	0.162325664164729	5.11662535214665	3.1105059130836e-07	1.41807329780356e-05	astrocyte	HACD2	3-hydroxyacyl-CoA dehydratase 2	6330408J20Rik, AI255777, AI481689, Hcad2, Ptplb
Psmb8	552.441128603259	2.65428260892643	0.519298524087623	5.11128471545311	3.19975320015201e-07	1.45578995393474e-05	microglia	PSMB8	proteasome (prosome, macropain) subunit, beta type 8 (large multifunctional peptidase 7)	Lmp-7, Lmp7
Fam163a	1060.21128595406	-1.27989616450191	0.250500481970046	-5.10935609559009	3.23258591812623e-07	1.4677385533541e-05	astrocyte	FAM163A	family with sequence similarity 163, member A	A230106N23Rik
Rgs4	69007.2544830092	-1.06104007023964	0.207774716118215	-5.10668521205415	3.27859245933334e-07	1.48560805170482e-05	endothelial	RGS4	regulator of G-protein signaling 4	AA004315, AA597169, ESTM48, ESTM50
Rlbp1	919.532296310903	1.62697880153337	0.318790773362149	5.10359438692133	3.33262174230192e-07	1.50703313970208e-05	astrocyte	RLBP1	retinaldehyde binding protein 1	3110056M11Rik, CRALBP
Lox	84.5191195696976	4.8888695012025	0.95955233322735	5.09494827109566	3.4883649138165e-07	1.57427442039893e-05	astrocyte	LOX	lysyl oxidase	AI893619, TSC-160, rrg
Tmem178	122.137955964607	2.22779041257593	0.437577624104659	5.0911890596195	3.55825012037584e-07	1.60257559352975e-05	neuron	TMEM178	transmembrane protein 178	2810417M05Rik, Tmem178a
Rims3	9651.67823451987	-0.952585176042115	0.187415432033373	-5.08274673919321	3.72015583752853e-07	1.66600308036065e-05	neuron	RIMS3	regulating synaptic membrane exocytosis 3	A730060M23Rik, Nim3, Rim3, mKIAA0237
Tpm4	1993.52161279993	1.50437407557757	0.295977875256301	5.08272476202779	3.72058644930018e-07	1.66600308036065e-05	endothelial	TPM4	tropomyosin 4	2610528G24Rik, Tpm4.2, Tpm4.2cy
H2-Q4	49.4968752719912	2.72508343360043	0.536150841854722	5.08268050866706	3.72145367787261e-07	1.66600308036065e-05	microglia	H2-Q4	histocompatibility 2, Q region locus 4	H-2Q4, H2-D1, H2-Gs10, Qa-4, Qa4
Ldlrap1	313.351730814359	2.12768291429844	0.420294203117937	5.0623655965614	4.14085977383131e-07	1.84268259935493e-05	oligodendrocyte	LDLRAP1	low density lipoprotein receptor adaptor protein 1	AA691260, ARH2, Arh, Arh1, FHCB1
Tgfbr2	889.990529217718	1.23726896294934	0.244699931537675	5.0562701639287	4.27535563294392e-07	1.8987508843804e-05	microglia	TGFBR2	transforming growth factor, beta receptor II	1110020H15Rik, AU042018, DNIIR, RIIDN, TBR-II
Lcp2	93.8041069762336	2.93709979316471	0.581865139492241	5.0477328745416	4.470836527763e-07	1.98162732527178e-05	microglia	LCP2	lymphocyte cytosolic protein 2	AI323664, BB161688, SLP-76, SLP76, m1Khoe
Snrk	5971.01085419638	-1.18285480060351	0.234597545326784	-5.04205957890924	4.60547838031375e-07	2.03726300074909e-05	endothelial	SNRK	SNF related kinase	2010012F07Rik, AI448042, AW547029, E030034B15, R74830
Rftn1	926.045632930901	1.40081291628799	0.277869596458732	5.04126012395903	4.62476309552251e-07	2.04175064804106e-05	oligodendrocyte	RFTN1	raftlin lipid raft linker 1	2310015N21Rik, AI853526
Dlgap3	2239.24765425598	-1.03963888707037	0.206648509660331	-5.0309527456996	4.88048437639046e-07	2.1503972482088e-05	neuron	DLGAP3	DLG associated protein 3	BC058433, DAP-3, DAP3, Prpl8, Sapap3
Enpp6	672.064603125816	1.62361268700737	0.32334869985285	5.02124390092256	5.13379201434535e-07	2.25755472063899e-05	oligodendrocyte	ENPP6	ectonucleotide pyrophosphatase/phosphodiesterase 6	4833421B01Rik, B830047L21Rik, D8Ertd514e, E-NPP 6, GPC-Cpde
Capza1	1115.29742967111	1.66369715296233	0.33177318515926	5.01456183737005	5.31544560661379e-07	2.33284360326416e-05	microglia	CAPZA1	capping protein (actin filament) muscle Z-line, alpha 1	CAPZ, CAZ1, Cappa1, capZ alpha-1
Tapbp	1693.52782019712	1.33099569770802	0.265795173065314	5.00759920640455	5.51131467484921e-07	2.41406389257758e-05	microglia	TAPBP	TAP binding protein	D17Wsu91e, TPN
Tcf7l2	9126.64942877729	-0.979729314925954	0.195789093043278	-5.00400354124625	5.61517246473869e-07	2.44994800175386e-05	astrocyte	TCF7L2	transcription factor 7 like 2, T cell specific, HMG box	TCF4B, TCF4E, Tcf-4, Tcf4
Tep1	236.618461172458	2.11683662548918	0.424319036544128	4.98878542600819	6.07600887441916e-07	2.64584721726413e-05	microglia	TEP1	telomerase associated protein 1	Tp1
Cst3	151319.050035555	1.00249385636248	0.201173900730548	4.98322025233886	6.25346992019324e-07	2.71782615850577e-05	microglia	CST3	cystatin C	CysC
Hebp1	988.558843294105	1.10183991452055	0.221277136653483	4.97945667222736	6.37630253540759e-07	2.76582955997029e-05	oligodendrocyte	HEBP1	heme binding protein 1	Hebp, p22HBP
Caly	7330.36688438326	-0.813481360065799	0.163433892667186	-4.97743366929623	6.44328515670489e-07	2.78946796735718e-05	opc	CALY	calcyon neuron-specific vesicular protein	0710001P07Rik, 1110004A22Rik, Calcyon, Drd1ip
Insig1	1536.84396922462	-1.62537922917318	0.326591006724663	-4.97680338927236	6.46429222966173e-07	2.78973689440027e-05	oligodendrocyte	INSIG1	insulin induced gene 1	1810013C12Rik, Insig-1
Wnt5a	104.467122012067	2.2080086574327	0.443672268103755	4.97666592250554	6.46888272214218e-07	2.78973689440027e-05	neuron	WNT5A	wingless-type MMTV integration site family, member 5A	8030457G12Rik, Wnt-5a
Homer2	1894.41383202327	-1.21833139204252	0.245341216062894	-4.96586513914644	6.83954736824548e-07	2.94390459844385e-05	neuron	HOMER2	homer scaffolding protein 2	9330120H11Rik, AW539445, CPD, Vesl-2
Trim30a	166.634355270415	3.27928771856662	0.660880335095527	4.96199923711244	6.97712697056511e-07	2.99116678523647e-05	microglia	TRIM30A	tripartite motif-containing 30A	Rpt-1, Rpt1, Trim30
Ptpn18	76.4144315988684	2.24983222162084	0.453443942963533	4.96165459156167	6.98952084647226e-07	2.99116678523647e-05	microglia	PTPN18	protein tyrosine phosphatase, non-receptor type 18	FLP1, HSCF, PTP-HSCF, PTP-K1, Ptpk1
Myo1e	377.857114345778	1.59910748006974	0.322769817509834	4.95432780055719	7.25807600485469e-07	3.10015602050572e-05	endothelial	MYO1E	myosin IE	2310020N23Rik, 9130023P14Rik, AA407778, myosin-1e, myr 3
Il21r	71.6727198130128	3.72671967281908	0.753794486477819	4.94394657916981	7.65566900488989e-07	3.26374026527167e-05	microglia	IL21R	interleukin 21 receptor	NILR
F3	6131.93129923134	1.1472123207119	0.232140962464102	4.94187802331226	7.73736199334853e-07	3.29228437275072e-05	astrocyte	F3	coagulation factor III	AA409063, CD142, Cf-3, Cf3, TF
Pik3cg	134.209133246483	3.01725278634606	0.610822710777439	4.93965390138454	7.82613540393333e-07	3.31893825295685e-05	microglia	PIK3CG	phosphatidylinositol-4,5-bisphosphate 3-kinase catalytic subunit gamma	5830428L06Rik, PI3Kgamma, p110gamma, p120-PI3K
C1s1	30.6124480640994	4.01676644758308	0.813182275463808	4.93956468159869	7.82971690455374e-07	3.31893825295685e-05	astrocyte	C1S1	complement component 1, s subcomponent 1	AA959438, AI255193, AI327365, C1s, C1sa
Hcn4	925.971688031652	-1.44192770785924	0.292324921165658	-4.9326198468112	8.11339667106327e-07	3.43267364081217e-05	neuron	HCN4	hyperpolarization-activated, cyclic nucleotide-gated K+ 4	Bcng3, Hcn3
Glis3	39.5986019282474	5.07621926572504	1.02943771093069	4.93106014266347	8.17845472117064e-07	3.45365784529737e-05	astrocyte	GLIS3	GLIS family zinc finger 3	4833409N03Rik, E330013K21Rik
Atp2a1	1103.57499564445	-1.65931757863367	0.336703561132701	-4.92812601402724	8.30220667868799e-07	3.49930179236247e-05	NA	ATP2A1	ATPase, Ca++ transporting, cardiac muscle, fast twitch 1	SERCA1
Pcsk1n	11557.0167405951	-1.23901377772734	0.251542375569863	-4.92566620204799	8.40734138573267e-07	3.53694160481887e-05	opc	PCSK1N	proprotein convertase subtilisin/kexin type 1 inhibitor	AI848336, KEP, PEN, PEN19, PEN20
Aspg	648.346844129088	5.52217314665421	1.12144439353202	4.92416135699956	8.47229078927451e-07	3.55756586356397e-05	astrocyte	ASPG	asparaginase	A530050D06Rik, AI429460, Gm690
Mapk13	34.0122171706927	5.45638756269487	1.10908899720102	4.91970218482467	8.66759931661745e-07	3.63274861414479e-05	neuron	MAPK13	mitogen-activated protein kinase 13	SAPK4, Serk4
Mgst1	1269.08769855622	1.48030276223887	0.300962126070212	4.91856826494348	8.71795142093427e-07	3.6470096777575e-05	astrocyte	MGST1	microsomal glutathione S-transferase 1	1500002K10Rik, Gst
Vwa1	3291.01596812209	1.31843023262705	0.268190465536393	4.91602201439239	8.83204702394087e-07	3.68783361622085e-05	endothelial	VWA1	von Willebrand factor A domain containing 1	4932416A11Rik, WARP
Myt1l	5945.24335208263	-0.979168033608679	0.19920936710831	-4.91527104283357	8.86597116703154e-07	3.69509197575219e-05	neuron	MYT1L	myelin transcription factor 1-like	2900046C06Rik, 2900093J19Rik, C630034G21Rik, Nztf1, Pmng1
Nrp2	172.102641345441	2.38007953814652	0.484419740274762	4.9132587718175	8.95749252426707e-07	3.72628352885665e-05	microglia	NRP2	neuropilin 2	1110048P06Rik, Np-2, Np2, Npn-2, Npn2
Tfcp2l1	71.2361404785437	4.38360132328099	0.892284953636561	4.91278184778904	8.97931678361181e-07	3.72841928678632e-05	astrocyte	TFCP2L1	transcription factor CP2-like 1	1810030F05Rik, 4932442M07Rik, AA575098, Cp2l1, Crtr-1
Klhl6	349.123564785853	3.5411660844898	0.721844537454929	4.90571847641212	9.30859604587221e-07	3.85797267288941e-05	microglia	KLHL6	kelch-like 6	NA
Coro2a	951.673222622111	-1.73627475065385	0.355651971657447	-4.88194889673262	1.05042481532737e-06	4.33741958402922e-05	neuron	CORO2A	coronin, actin binding protein 2A	9030208C03Rik, AI563590, IR10
Arhgap45	396.661773689694	2.36520312805629	0.485455110688486	4.872135602202	1.10398350899508e-06	4.55016376521052e-05	microglia	ARHGAP45	Rho GTPase activating protein 45	6330406L22Rik, AW539505, Ha-1, Hmha1
Plekha2	205.118414615075	1.60100800597946	0.328673511262124	4.87111967079885	1.10967600091129e-06	4.56520298054461e-05	opc	PLEKHA2	pleckstrin homology domain-containing, family A (phosphoinositide binding specific) member 2	6430512N22Rik, AI851530, AU041791, TAPP2, W91773
Cfap221	261.2014473575	-1.28470423062907	0.263882297882682	-4.86847447114557	1.12463047637636e-06	4.61822062716388e-05	neuron	CFAP221	cilia and flagella associated protein 221	Gm101, Pcdp1
Cd5l	116.511040397407	10.6555431149824	2.18975345586293	4.86609261259655	1.13826194673327e-06	4.66562084918797e-05	microglia	CD5L	CD5 antigen-like	1/6, AAC-11, AI047839, AIM, Api6
Fgf21	26.9203795437812	7.37627189807091	1.51602725663429	4.86552722966662	1.14152092713986e-06	4.67040952223028e-05	NA	FGF21	fibroblast growth factor 21	Fgf8c
Ltbr	473.238443394052	1.34158670554479	0.27580876656595	4.86419167254423	1.14925503914599e-06	4.69345673116676e-05	microglia	LTBR	lymphotoxin B receptor	AI256028, LTbetaR, Ltar, TNF-R-III, TNFCR
Pirb	51.6530190785584	4.22187036521656	0.86821518294166	4.86270045510163	1.15795014531683e-06	4.72033728033444e-05	microglia	PIRB	paired Ig-like receptor B	Gp91, LIR-3, Lilrb3, PIR-B
Rhod	104.641926232354	1.63159218412131	0.335575597644146	4.86207041148295	1.16164284312e-06	4.7267649312309e-05	endothelial	RHOD	ras homolog family member D	AI326383, Arhd, Rho, RhoHP1, RhoM
Gli1	36.3384666235086	-3.23059158659345	0.665165465549585	-4.85682398427617	1.19283538173448e-06	4.84486356228482e-05	astrocyte	GLI1	GLI-Kruppel family member GLI1	AV235269, Zfp-5, Zfp5
Rab32	328.925449247858	2.1062857771843	0.434540086452479	4.84716103957107	1.25240762041559e-06	5.06839381022896e-05	microglia	RAB32	RAB32, member RAS oncogene family	2810011A17Rik, AU022057
Rnf213	127.574783217785	2.22063839509947	0.458212247306184	4.84630956102665	1.25779208227618e-06	5.08097962494894e-05	endothelial	RNF213	ring finger protein 213	6030403J01, D11Ertd759e, mysterin
Fn1	402.582483327664	1.34688043515313	0.278066132293832	4.84374139361165	1.27416751193738e-06	5.12858163048091e-05	endothelial	FN1	fibronectin 1	E330027I09, Fn, Fn-1
Rhobtb2	1469.07187497604	-1.17568641049212	0.242799262810259	-4.84221573362387	1.28399248871882e-06	5.15883241105929e-05	opc	RHOBTB2	Rho-related BTB domain containing 2	Dbc2, E130206H14Rik, mKIAA0717
Fezf2	26.1691692517014	5.38345160217518	1.11255990774597	4.83879705236005	1.30627348074339e-06	5.2295418075854e-05	astrocyte	FEZF2	Fez family zinc finger 2	AI451466, AI852056, Fez, Fezl, Zfp312
Maf	114.167165554213	2.36041041216198	0.488079651791628	4.83611722696789	1.32399858154687e-06	5.29102044958419e-05	microglia	MAF	avian musculoaponeurotic fibrosarcoma oncogene homolog	2810401A20Rik, A230108G15Rik, AW047063, c-maf
Fam167b	70.2492699087938	2.34664481585751	0.486056196125882	4.8279290225317	1.37960243654938e-06	5.49357198397088e-05	microglia	FAM167B	family with sequence similarity 167, member B	SEC
Slc37a2	103.159606014942	4.13784280867977	0.858280881391105	4.82108235007301	1.42781395272694e-06	5.6754334323785e-05	microglia	SLC37A2	solute carrier family 37 (glycerol-3-phosphate transporter), member 2	G3PP, Slc37a1, cI-2, ci2
Lin7b	1232.85068662263	-0.914326576253654	0.189803557186777	-4.81722571381476	1.45567990387219e-06	5.77592067008895e-05	neuron	LIN7B	lin-7 homolog B, crumbs cell polarity complex component	LIN-7B, MALS-2, Veli2
Fam83d	170.724479421727	3.06941013689633	0.637558133492501	4.81432198203214	1.47700500543175e-06	5.85014447098224e-05	oligodendrocyte	FAM83D	family with sequence similarity 83, member D	2310007D09Rik, BB104611
Myc	249.092443243569	2.2093351319785	0.458961667239101	4.81376831592238	1.48110510261421e-06	5.85600121899093e-05	microglia	MYC	myelocytomatosis oncogene	AU016757, Myc2, Niard, Nird, bHLHe39
Fgl2	62.590022340654	3.89663162364442	0.809777490455288	4.81197819101342	1.49443664835041e-06	5.89827213560067e-05	microglia	FGL2	fibrinogen-like protein 2	AI385601, musfiblp
Sbno2	642.427609439997	2.050180090753	0.426292812084248	4.80932362131365	1.51441855518919e-06	5.96659543286972e-05	microglia	SBNO2	strawberry notch 2	BC019206, F730040C21, Sno, Stno
Tnfsf9	104.154791904023	3.1798261788601	0.661621815060993	4.80610842398987	1.53896460125901e-06	6.052628561184e-05	microglia	TNFSF9	tumor necrosis factor (ligand) superfamily, member 9	4-1BB-L, 4-1BBL, AI848817, Cd137l, Ly63l
Abi3	72.0547884253515	1.99087624286863	0.414992053169737	4.79738401654246	1.60751233366008e-06	6.31111037287039e-05	microglia	ABI3	ABI family member 3	2210414K06Rik, AI987680, NESH
Trpc3	1992.40160737732	-1.12331422787539	0.234169872802388	-4.79700575668562	1.61054974639455e-06	6.31194224293119e-05	endothelial	TRPC3	transient receptor potential cation channel, subfamily C, member 3	Mwk, Trcp3, Trp3, Trrp3
Cfl2	3060.08895388948	1.09804714324908	0.228999745912201	4.7949710113219	1.626983566183e-06	6.35405347639196e-05	oligodendrocyte	CFL2	cofilin 2, muscle	NA
Olfr110	27.5730809961917	4.58126310890755	0.955398339727371	4.79513404870982	1.62566086087351e-06	6.35405347639196e-05	microglia	OLFR110	olfactory receptor 110	MOR249-2
Ostf1	2065.34903379234	1.08667844877094	0.226687800386177	4.79372267461994	1.63714553123745e-06	6.38258185380686e-05	opc	OSTF1	osteoclast stimulating factor 1	C78236, SH3P2, Sh3d3
Efemp1	255.44864495738	2.00792110874024	0.419196831732704	4.78992434279792	1.66844208894351e-06	6.4932626872664e-05	astrocyte	EFEMP1	epidermal growth factor-containing fibulin-like extracellular matrix protein 1	NA
Gyg	1352.71819282505	0.908849252165262	0.189797434611879	4.78852232130423	1.68013878085346e-06	6.52741221312792e-05	oligodendrocyte	GYG	glycogenin	AU017667, GN1, Gyg1
Brinp1	6065.61384212378	-0.900199619784447	0.188308182164326	-4.78045940138116	1.74895076144957e-06	6.77119775736948e-05	opc	BRINP1	bone morphogenic protein/retinoic acid inducible neural specific 1	BRINP, Dbc1, Dbccr1, Fam5a
Stap1	33.4338139652954	3.94995505801485	0.826382580356779	4.77981403759686	1.7545740966588e-06	6.78121639191365e-05	neuron	STAP1	signal transducing adaptor family member 1	AI586015, Brdg1, STAP-1
Dock4	614.985739738601	1.41732316787461	0.296734500139748	4.77640168974998	1.78459737395916e-06	6.88534036906282e-05	microglia	DOCK4	dedicator of cytokinesis 4	5330406C03, 6330411N01Rik, AF263288, C030023J22, mKIAA0716
Dbndd1	9271.16794242204	-1.16701909292592	0.24443178738532	-4.77441623043176	1.80229282672412e-06	6.94162404417072e-05	neuron	DBNDD1	dysbindin (dystrobrevin binding protein 1) domain containing 1	2810427I04Rik, D8Ertd590e
Asah1	2855.54012820671	1.45298666645457	0.304761256937581	4.76762263371343	1.86412527960379e-06	7.16211535814317e-05	microglia	ASAH1	N-acylsphingosine amidohydrolase 1	2310081N20Rik, AC, Asah
Tlr13	243.462892052452	3.80768224538789	0.798687360792954	4.76742519326653	1.86595243226614e-06	7.16211535814317e-05	microglia	TLR13	toll-like receptor 13	AI666735, Gm713
Klk6	4468.47998546379	2.53588980887559	0.532554259490167	4.76174918083143	1.91922128346682e-06	7.35096005323671e-05	oligodendrocyte	KLK6	kallikrein related-peptidase 6	AI849898, BSP, Bssp, Klk29, MSP
Mospd2	352.969274125651	1.73153740863371	0.36365489391227	4.76148523674601	1.92173359196483e-06	7.35096005323671e-05	oligodendrocyte	MOSPD2	motile sperm domain containing 2	2410013I23Rik
Alpl	814.835761239719	-1.21636201643336	0.255608360882431	-4.75869416882193	1.94849400144637e-06	7.42788523861952e-05	endothelial	ALPL	alkaline phosphatase, liver/bone/kidney	ALP, APTNAP, Akp-2, Akp2, TNAP
Plekho1	346.640501856045	1.82414758284988	0.383702929170626	4.75406217719728	1.99369679121569e-06	7.5872559827883e-05	microglia	PLEKHO1	pleckstrin homology domain containing, family O member 1	2810052M02Rik, CKIP-1, Ckip1, JZA-20, Jza2
Phf10	516.488554357106	1.0924647913799	0.229816728113582	4.75363477823064	1.99791809629741e-06	7.59038985598431e-05	endothelial	PHF10	PHD finger protein 10	1810055P05Rik, AV024533
Tax1bp3	533.102599662272	1.45607419053218	0.306433836911801	4.75167561522024	2.0173783535239e-06	7.6513098538829e-05	endothelial	TAX1BP3	Tax1 (human T cell leukemia virus type I) binding protein 3	1300011C24Rik, TIP-1
Ikzf1	121.179768495819	3.29575149589862	0.695265052596313	4.74028067942055	2.13422360163872e-06	8.06707631759852e-05	microglia	IKZF1	IKAROS family zinc finger 1	5832432G11Rik, Ikaros, LyF-1, Zfpn1a1, Znfn1a1
Hck	414.277177433467	1.69214814907651	0.357537791413249	4.73278123240597	2.21464143609426e-06	8.34281197991731e-05	microglia	HCK	hemopoietic cell kinase	AI849071, Bmk
Rab31	5298.76159764477	0.919927902235199	0.194754621558114	4.72352283542959	2.31793918349068e-06	8.70259553277282e-05	opc	RAB31	RAB31, member RAS oncogene family	1700093E07Rik, AI415285, Rab22B
B3gnt7	124.102680454604	2.31793942552163	0.49199297431416	4.71132627199168	2.46109847745216e-06	9.19372556652239e-05	opc	B3GNT7	UDP-GlcNAc:betaGal beta-1,3-N-acetylglucosaminyltransferase 7	C330001H22Rik, beta-3GnT7
Epb41l2	1491.16147970554	1.10243153339345	0.234053972990993	4.71015945299023	2.47523062956513e-06	9.23108130782226e-05	microglia	EPB41L2	erythrocyte membrane protein band 4.1 like 2	4.1G, AW555191, D10Ertd398e, Epb4.1l2, NBL2
Card11	20.0864521452402	6.94464149557435	1.47500512780115	4.70821515442932	2.49895259155102e-06	9.30401699044305e-05	microglia	CARD11	caspase recruitment domain family, member 11	0610008L17Rik, 2410011D02Rik, BIMP3, CARMA1
Lef1	3085.21581473204	-1.11964943600375	0.237871222272119	-4.70695624846496	2.51442846246887e-06	9.34605947139637e-05	endothelial	LEF1	lymphoid enhancer binding factor 1	3000002B05, AI451430, Lef-1
Lamp2	4749.75044948307	1.48906221755188	0.316397590066697	4.70630075670926	2.52252287570971e-06	9.36057118280386e-05	oligodendrocyte	LAMP2	lysosomal-associated membrane protein 2	CD107b, LGP-B, Lamp II, Lamp-2, Lamp-2a
Ly96	45.9527000661181	2.83070903574489	0.601687536115585	4.70461637616689	2.54343751607865e-06	9.42252913294876e-05	microglia	LY96	lymphocyte antigen 96	ESOP-1, MD-2, MD2
Nfe2l2	1536.77246869631	1.51041193499899	0.321130156755097	4.70342601972096	2.55831822296398e-06	9.46196536138944e-05	microglia	NFE2L2	nuclear factor, erythroid derived 2, like 2	Nrf2
Cideb	91.4837310067402	-2.09984404275209	0.446949041921616	-4.69817327211174	2.62498695767265e-06	9.69249316486766e-05	astrocyte	CIDEB	cell death-inducing DNA fragmentation factor, alpha subunit-like effector B	1110030C18Rik, AI790179, CIDE-B
Gns	2790.85903340135	1.31861172599311	0.280771519391706	4.69638704399182	2.6480356207107e-06	9.75357189484608e-05	microglia	GNS	glucosamine (N-acetyl)-6-sulfatase	2610016K11Rik, AU042285, C87209, G6S, N28088
Flrt1	383.3534398819	-1.32871536808656	0.282933226811645	-4.69621536876302	2.65026104130515e-06	9.75357189484608e-05	opc	FLRT1	fibronectin leucine rich transmembrane protein 1	AW742165, D630040I23Rik
Itgb8	742.453333309577	1.37016110651924	0.29196433232714	4.692905792972	2.69351545612052e-06	9.8964542391902e-05	astrocyte	ITGB8	integrin beta 8	4832412O06Rik
Coro1b	343.134302678953	1.96927128198164	0.420358067798284	4.68474720206067	2.80305678547877e-06	0.000102820173285403	microglia	CORO1B	coronin, actin binding protein 1B	NA
Spg21	2394.97384387417	1.17730144020506	0.251503886507356	4.68104670887711	2.85413894476292e-06	0.000104247519415666	microglia	SPG21	SPG21, maspardin	ACP33, BM-019, C78576, D9Wsu18e, GL010
Cxcl13	434.158224426184	6.27996524228779	1.34161051284563	4.68091534924518	2.85596856987277e-06	0.000104247519415666	microglia	CXCL13	chemokine (C-X-C motif) ligand 13	4631412M08Rik, ANGIE2, Angie, BCA-1, BLC
Padi2	1159.37074177701	1.36302413905945	0.291259754979539	4.6797544657524	2.8721867736766e-06	0.000104668483421144	microglia	PADI2	peptidyl arginine deiminase, type II	Pdi, Pdi2, mKIAA0994
Mlxipl	186.62589531783	3.60785092003737	0.771411889831031	4.67694492086145	2.91180426252124e-06	0.000105939406222251	microglia	MLXIPL	MLX interacting protein-like	ChREBP, Mlx, WS-bHLH, Wbscr14, bHLHd14
Tsc22d4	9426.12357333075	1.10077265264256	0.235425547054321	4.67567206029928	2.9299249971689e-06	0.000106425356929684	astrocyte	TSC22D4	TSC22 domain family, member 4	0610009M14Rik, 1700023B23Rik, AI415410, Thg-1pit, Tilz2
Nrp1	815.891475713214	1.18477004808586	0.253655060693117	4.67079207822014	3.0004052411954e-06	0.000108808527082896	endothelial	NRP1	neuropilin 1	C530029I03, NP-1, NPN-1, Npn1, Nrp
Rxfp1	104.731087542691	1.93177286947579	0.413712626688095	4.66935922391411	3.02140657951501e-06	0.000109392547130933	neuron	RXFP1	relaxin/insulin-like family peptide receptor 1	Gm1018, Lgr7
Rhoa	4602.93961531036	0.681281955538663	0.145922167620813	4.66880369615267	3.02958682317138e-06	0.00010951122984276	microglia	RHOA	ras homolog family member A	Arha, Arha1, Arha2
Itgad	34.5766826768091	3.33760196851927	0.715355293860317	4.66565634890092	3.07633474011877e-06	0.000111021392180151	oligodendrocyte	ITGAD	integrin, alpha D	Cd11d
Il33	5875.81226867451	1.46351560225658	0.313784443666508	4.66407953547886	3.10001474192069e-06	0.000111695531160913	astrocyte	IL33	interleukin 33	9230117N10Rik, Il-33, Il1f11, NF-HEV
Ms4a6b	119.830995239658	4.18857042146744	0.898278422425663	4.66288660274934	3.11804584150068e-06	0.000112164293161487	microglia	MS4A6B	membrane-spanning 4-domains, subfamily A, member 6B	1810027D10Rik
Nsf	40250.5434650837	-0.958223970449085	0.205619630230899	-4.66017748097812	3.15936844161965e-06	0.000113468057262607	neuron	NSF	N-ethylmaleimide sensitive fusion protein	AI316878, AU020090, AU067812, SKD2
Ddx24	12990.4851521942	-0.741212237742247	0.159114963936979	-4.6583440011074	3.18763226070948e-06	0.000114299385348297	neuron	DDX24	DEAD box helicase 24	1700055J08Rik, 2510027P10Rik, AI649272
Man1a	145.00354245571	3.7215509064997	0.800362146400898	4.64983373243591	3.32202729430254e-06	0.000118927512383693	oligodendrocyte	MAN1A	mannosidase 1, alpha	Man1a1, PCR1
Ifit1	232.513051103595	1.59422159260832	0.34295286921136	4.64851510434751	3.34333142922487e-06	0.000119498689275927	endothelial	IFIT1	interferon-induced protein with tetratricopeptide repeats 1	GARG-16, IFI-56K, ISG56, Ifi56, P56
Smoc1	238.044699200359	1.92119740721014	0.413704286430498	4.64389050397935	3.41908815750159e-06	0.000121928221157374	oligodendrocyte	SMOC1	SPARC related modular calcium binding 1	2600002F22Rik, AI848508, SRG
Met	30.6978798852315	4.62044029611722	0.994990830865971	4.64370138174631	3.4222209886599e-06	0.000121928221157374	neuron	MET	met proto-oncogene	AI838057, HGF, HGFR, Par4, c-Met
Rusc1	2641.34996278194	-1.10505900081654	0.238240543770251	-4.63841705248208	3.51087785399729e-06	0.000124887739459308	neuron	RUSC1	RUN and SH3 domain containing 1	2210403N08Rik, AA408288, NESCA
Lsp1	197.47711448762	1.78014540571994	0.383899101834425	4.63701372890345	3.53478941996319e-06	0.000125538411530298	microglia	LSP1	lymphocyte specific 1	Lsp-1, WP34, p50, pp52
C1ql1	894.036532530327	1.28879859111111	0.278589746315231	4.6261522836264	3.72521444500686e-06	0.000132091373788902	opc	C1QL1	complement component 1, q subcomponent-like 1	Adil, C1qrf, CRF, CTRP14, gliacolin
Crh	19.180865322549	5.97247929417685	1.29122216732022	4.62544668557853	3.73791949627045e-06	0.000132331828252275	neuron	CRH	corticotropin releasing hormone	CRF, Gm1347
Batf3	45.7342239943834	3.90389099823104	0.844099277003293	4.62491925368136	3.74744359374847e-06	0.000132459086140423	microglia	BATF3	basic leucine zipper transcription factor, ATF-like 3	9130211I03Rik, Snft
Igdcc4	585.448319672741	0.963402778677386	0.208876711481326	4.6123034580785	3.98231032474062e-06	0.000140316767104702	astrocyte	IGDCC4	immunoglobulin superfamily, DCC subclass, member 4	DDM36, Nope
Lingo1	6332.8925327545	-1.26834612350489	0.275368837445718	-4.60599004328116	4.10508031962135e-06	0.000144187718962298	neuron	LINGO1	leucine rich repeat and Ig domain containing 1	4930471K13Rik, AV148400, LERN1, LINGO-1, Lrrn6a
Apln	813.071028472619	-1.49269995218309	0.324172021096564	-4.60465387214415	4.13152443638691e-06	0.000144888735297405	astrocyte	APLN	apelin	6030430G11Rik, Apel
Mtus2	743.918981833408	-0.931284234297576	0.202400399909395	-4.6011975999774	4.20068682426797e-06	0.000147083296187026	neuron	MTUS2	microtubule associated tumor suppressor candidate 2	5730592G18Rik, A730013O20Rik, AU067634, C130038G02Rik, Cazip
Syp	26306.4407162995	-1.16279074725817	0.253006112976836	-4.59589981276314	4.30885712995977e-06	0.000150399311603393	neuron	SYP	synaptophysin	A230093K24Rik, AI848995, Syn, p38
Id3	7163.13252691626	1.2160236846736	0.264573765095947	4.59616124158269	4.3034572445866e-06	0.000150399311603393	astrocyte	ID3	inhibitor of DNA binding 3	Hlh462, Idb3, bHLHb25
Tmem266	132.444663830793	-1.66734640926756	0.363270688393352	-4.58981817839965	4.43632276069114e-06	0.000154606886351138	neuron	TMEM266	transmembrane protein 266	9630029F15, AI118078, HVRP1
Lrrc39	31.7926147494357	3.53490260677362	0.77267814725492	4.57487068753271	4.76514212840603e-06	0.000165036449622422	neuron	LRRC39	leucine rich repeat containing 39	2010005E21Rik, 9430028I06Rik, Myomasp
Arhgap19	80.9686665338112	2.296305998402	0.502098572392032	4.57341670473637	4.79834486270347e-06	0.000165672682979804	opc	ARHGAP19	Rho GTPase activating protein 19	4933411B03Rik, AI120128, AW546831, mFLJ00368
Adssl1	2153.18278393436	1.46734988126136	0.321197061007841	4.56837891560141	4.91510878850371e-06	0.000169442307448124	oligodendrocyte	ADSSL1	adenylosuccinate synthetase like 1	AI528595, Adss, Adss1
Sh3glb1	2277.22621504783	1.01581783226646	0.22245184229607	4.56646176440501	4.96025463572032e-06	0.000170735174587606	microglia	SH3GLB1	SH3-domain GRB2-like B1 (endophilin)	AA409932, AI314629, AU015566, Bif-1, mKIAA0491
Gabbr2	12774.358225508	-1.06351714175703	0.233072943654121	-4.56302273907558	5.04223511529947e-06	0.000173289984985654	neuron	GABBR2	gamma-aminobutyric acid (GABA) B receptor, 2	GABABR2, Gb2, Gm425, Gpr51
Btk	108.180659504431	3.19817326645417	0.70114779447857	4.56133969419756	5.08282737487035e-06	0.000174416713866711	microglia	BTK	Bruton agammaglobulinemia tyrosine kinase	AI528679, xid
Zfp943	463.442281667103	1.9065722448801	0.418173159115834	4.5592889053694	5.13271205436122e-06	0.000175858365923888	NA	ZFP943	zinc finger prtoein 943	4930432O21Rik
Rem2	223.674273676148	-2.14190426102815	0.470114870223502	-4.55612956894948	5.21048026120112e-06	0.000178249492427215	neuron	REM2	rad and gem related GTP binding protein 2	AW411893
Neb	140.889220963484	1.53019043047553	0.335986281254262	4.55432413717372	5.25542689275089e-06	0.000179293640700856	neuron	NEB	nebulin	AI595938
Car5b	98.880570059813	2.16375555367142	0.475105946175636	4.55425904703691	5.2570542396285e-06	0.000179293640700856	astrocyte	CAR5B	carbonic anhydrase 5b, mitochondrial	7330410H16Rik, CAVB, Ca5b, CarVb, D730005F19Rik
Cox8a	28925.8068806795	-0.926109025484621	0.203414879920313	-4.55280865316944	5.29344157647805e-06	0.000180259438074608	microglia	COX8A	cytochrome c oxidase subunit 8A	COX8L
Ankrd28	527.20889804465	1.42454008140896	0.313221572077489	4.54802672740731	5.41512596915095e-06	0.000184122525151999	oligodendrocyte	ANKRD28	ankyrin repeat domain 28	AI465466, AI604979, E430019N21Rik, mKIAA0379
Kcnab2	6771.25518578735	-0.936994163769938	0.206052475777306	-4.54735697901833	5.43238120804403e-06	0.000184428516423246	neuron	KCNAB2	potassium voltage-gated channel, shaker-related subfamily, beta member 2	F5, I2rf5, Kcnb3, kv-beta-2
Lamp1	18055.0585510174	0.866418726003258	0.19061887297898	4.54529350878493	5.48587551456166e-06	0.000185683151131621	oligodendrocyte	LAMP1	lysosomal-associated membrane protein 1	CD107a, LGP-120, LGP-A, Lamp-1, P2B
Cebpa	107.230019165681	2.12804637494591	0.468187126970603	4.54529023195362	5.48596086426743e-06	0.000185683151131621	microglia	CEBPA	CCAAT/enhancer binding protein (C/EBP), alpha	C/ebpalpha, CBF-A, Cebp
Cnnm2	1117.17642171586	-1.02736565365318	0.226230872983965	-4.54122658018472	5.59278845860611e-06	0.000189012558815131	microglia	CNNM2	cyclin M2	AU015877, AW048635, Acdp2, Clp2
Mgmt	89.7016629367701	1.60880921753413	0.354548364486482	4.53762978109992	5.68900198715154e-06	0.000191973739261297	microglia	MGMT	O-6-methylguanine-DNA methyltransferase	AGT, AI267024, Agat
Slc6a8	1400.89667711255	1.32793698357422	0.292789875922739	4.53546072721666	5.74778733844224e-06	0.000193664888919248	oligodendrocyte	SLC6A8	solute carrier family 6 (neurotransmitter transporter, creatine), member 8	AA589632, CRT, CRTR, CT1, CTR5
Dclre1b	276.539184043133	1.17359169916741	0.25880528179619	4.53465126763379	5.76987380071534e-06	0.000194116281376777	opc	DCLRE1B	DNA cross-link repair 1B	AI452214, Apollo, SNMIB, mSNM1B
Npl	816.591471360488	1.70593864836296	0.37649884913719	4.53105939705367	5.86886333207603e-06	0.000197149681165784	microglia	NPL	N-acetylneuraminate pyruvate lyase	0610033B02Rik
Rora	33921.142092365	-0.817104258640928	0.180349063082464	-4.53068202670567	5.87935725582429e-06	0.000197205648255043	astrocyte	RORA	RAR-related orphan receptor alpha	9530021D13Rik, Nr1f1, ROR1, ROR2, ROR3
Tnf	17.3117869536339	5.81899540037534	1.28458044022505	4.52988012129149	5.90171632029976e-06	0.000197658831902813	microglia	TNF	tumor necrosis factor	DIF, TNF-a, TNF-alpha, TNFSF2, TNFalpha
Cebpb	959.234610357174	1.8092461157576	0.400226999270618	4.52054988557695	6.16792079583389e-06	0.000205649526355423	microglia	CEBPB	CCAAT/enhancer binding protein (C/EBP), beta	C/EBPbeta, CRP2, IL-6DBP, LAP, LIP
Adam8	36.3453608396232	3.69827444444521	0.819357728293606	4.51362612048248	6.37285227192579e-06	0.000212165643669971	microglia	ADAM8	a disintegrin and metallopeptidase domain 8	ADAM 8, CD156, CD156a, E430039A18Rik, MS2
Vcam1	910.242073246767	1.3629431956078	0.302178978399677	4.5103838884686	6.47104136000544e-06	0.000215113977591014	astrocyte	VCAM1	vascular cell adhesion molecule 1	CD106, Vcam-1
Stbd1	70.1595827560377	2.79165634739775	0.620368296202798	4.4999984114036	6.79539703306878e-06	0.00022556073450479	neuron	STBD1	starch binding domain 1	D530019K15Rik, D5Ertd593e
Agk	2128.32916314971	-0.698915380423974	0.155356237168059	-4.49879189380668	6.83407152246698e-06	0.000226507898724614	neuron	AGK	acylglycerol kinase	2610037M15Rik, 6720408I04Rik, AI465370, Mulk
Lcorl	476.115670866144	1.50401205132249	0.334832703078998	4.49183140563077	7.06133139542964e-06	0.000233693454877782	oligodendrocyte	LCORL	ligand dependent nuclear receptor corepressor-like	Mlr1
Myrf	899.906481447751	1.09317237860646	0.243421271760575	4.49086626941004	7.09340799352791e-06	0.000234407753206242	oligodendrocyte	MYRF	myelin regulatory factor	6030439E18, Gm1804, Gm98, Mrf
Socs1	249.35208070932	-2.09967888472835	0.467682588071868	-4.48953828575226	7.13777180639677e-06	0.000235525383136038	microglia	SOCS1	suppressor of cytokine signaling 1	Cish1, Cish7, JAB, SOCS-1, SSI-1
Fam181b	348.147080917689	-1.27455362771134	0.284125701391878	-4.48587938883229	7.26138116900638e-06	0.000239250728516864	astrocyte	FAM181B	family with sequence similarity 181, member B	A830059I20Rik, AB041569
Crot	1331.6683931785	0.876614451019175	0.195449843070545	4.48511207401057	7.2875619500282e-06	0.000239407127061294	astrocyte	CROT	carnitine O-octanoyltransferase	1200003H03Rik
Ms4a4c	20.6297687798012	5.19345194912654	1.15952247706976	4.47895754660225	7.50084481439637e-06	0.000245691161743109	microglia	MS4A4C	membrane-spanning 4-domains, subfamily A, member 4C	5830413L19Rik, AI449185, Ms4a9
Ccdc80	451.016516434725	1.26270826303249	0.282444257474081	4.47064590487687	7.79837208046055e-06	0.000254183695314919	astrocyte	CCDC80	coiled-coil domain containing 80	2610001E17Rik, DRO1, Ssg1, Urb
Il2rg	89.0728526495564	2.69318158878481	0.602441242784333	4.47044690422853	7.8056320778027e-06	0.000254183695314919	endothelial	IL2RG	interleukin 2 receptor, gamma chain	CD132, [g]c, gamma(c), gc, p64
Cacnb3	2016.34000102975	-1.11428152304927	0.249407115036947	-4.46772147171582	7.90571464062233e-06	0.000257068063110425	neuron	CACNB3	calcium channel, voltage-dependent, beta 3 subunit	Beta3, CAB3, Ca(v)beta3, Cchb3
Mmp15	496.513058479156	-1.13419493215082	0.253882626324638	-4.4673987683605	7.9176457687297e-06	0.000257081815156472	opc	MMP15	matrix metallopeptidase 15	AI503551, MT-MMP 2, MT2-MMP
Fgf13	6437.14067453814	-0.787829927161798	0.176367993389028	-4.46696655114753	7.93365286091731e-06	0.000257227679622688	neuron	FGF13	fibroblast growth factor 13	Fgf1c, Fhf2
Cd200r1	41.5841890609473	4.3930968377341	0.98412667917501	4.46395462159081	8.04606120411542e-06	0.000260494146722803	microglia	CD200R1	CD200 receptor 1	CD200R, Mox2r, OX2R
Edem2	2264.29336396015	1.24651753241022	0.279846109244684	4.45429645520042	8.4168735509745e-06	0.000271319680021961	microglia	EDEM2	ER degradation enhancer, mannosidase alpha-like 2	9530090G24Rik, AI327354
Rarres1	75.1319757779803	2.39243691698521	0.537778206168451	4.44874278939414	8.63743760072752e-06	0.000278028412914484	astrocyte	RARRES1	retinoic acid receptor responder (tazarotene induced) 1	5430417P09Rik, AI662122
Stxbp3-ps	95.110394875992	2.03744695875536	0.458629075311426	4.44247229064545	8.89310890247883e-06	0.00028584627305392	oligodendrocyte	STXBP3-PS	syntaxin-binding protein 3, pseudogene	Munc18c(L), Stxbp3-1, Stxbp3b
Plscr2	297.244758605423	1.84938701922627	0.41707526101817	4.43418057141898	9.24231397490925e-06	0.000296218151916066	endothelial	PLSCR2	phospholipid scramblase 2	NA
Chga	17399.6446083379	-1.30807668766727	0.295116096623623	-4.43241389620145	9.31839195146203e-06	0.000298228592841992	opc	CHGA	chromogranin A	ChrA, cgA
Cnih2	6547.53036666808	-1.14568614942563	0.258535445579892	-4.43144709560371	9.36027800662552e-06	0.000298713214842868	neuron	CNIH2	cornichon family AMPA receptor auxiliary protein 2	CNIH-2, Cnil
Zscan4a	17.2961587901136	5.77918424437468	1.30519115278542	4.42784509536498	9.51792153264724e-06	0.000303310769069624	NA	ZSCAN4A	zinc finger and SCAN domain containing 4A	BQ559217
Prkcd	93664.0308725591	-1.08499334909187	0.245310198574721	-4.42294431864556	9.7364841066281e-06	0.000309833786977158	microglia	PRKCD	protein kinase C, delta	AI385711, D14Ertd420e, PKC[d], PKCdelta, Pkcd
Rarres2	274.856038647554	1.22900090890897	0.278031927607729	4.42035891159574	9.85371035694933e-06	0.000313118116164852	endothelial	RARRES2	retinoic acid receptor responder (tazarotene induced) 2	0610007L05Rik, AI303516
Rap1b	3084.94060596453	1.27153295054018	0.287866723769527	4.41708903998992	1.00039027948253e-05	0.00031698891423206	endothelial	RAP1B	RAS related protein 1b	2810443E11Rik
Nfkb2	147.877627007903	1.85405902708146	0.419975874604641	4.41467984042379	1.01159589965885e-05	0.000319632826060524	microglia	NFKB2	nuclear factor of kappa light polypeptide gene enhancer in B cells 2, p49/p100	NF-kappaB2, lyt, p49, p49/p100, p50B
Ccdc85b	7874.27723130696	-0.98330869978074	0.22279285218224	-4.41355586657875	1.01686461916294e-05	0.000320843767337302	endothelial	CCDC85B	coiled-coil domain containing 85B	AI842788, BB115872
Marcks	1757.48284255482	1.19574758665187	0.271073456966106	4.41115703483053	1.02819713004145e-05	0.000323961857376531	microglia	MARCKS	myristoylated alanine rich protein kinase C substrate	Macs, PKCSL
Scamp2	1883.13056415429	0.937953207208462	0.212752134932504	4.40866648650098	1.04009049776421e-05	0.000327247628585279	microglia	SCAMP2	secretory carrier membrane protein 2	AI875466, Sc2
Tmem119	1902.4154720651	1.18165247288248	0.268455478244519	4.40167017864389	1.07420764781837e-05	0.000337506675732975	microglia	TMEM119	transmembrane protein 119	AW208946, BC025600, obif
Ftl1	15493.9800352821	1.58638379684414	0.360605736380246	4.3992195264785	1.08640886159316e-05	0.000340860780324854	microglia	FTL1	ferritin light polypeptide 1	Ftl, Ftl-1, L-ferritin
Prkd3	432.643716308303	1.43642797851304	0.326611765107278	4.39796765447575	1.09269258407367e-05	0.000342351467540277	endothelial	PRKD3	protein kinase D3	4930557O20Rik, 5730497N19Rik, PKD3, Pkcnu, Prkcn
Frrs1l	6277.59249381271	-0.88044157008647	0.200240672569561	-4.39691676415348	1.09799426377359e-05	0.000343246784926686	neuron	FRRS1L	ferric-chelate reductase 1 like	6430704M03Rik
Ip6k3	293.469967424565	1.62306117421434	0.369146646984469	4.39679240614266	1.09862326524276e-05	0.000343246784926686	microglia	IP6K3	inositol hexaphosphate kinase 3	D830007E07Rik, Ihpk3
Mrps6	2035.66472574976	1.0258382899408	0.233339633498043	4.39633110998869	1.10095950244711e-05	0.000343496289457626	neuron	MRPS6	mitochondrial ribosomal protein S6	AW046321
Fam227b	50.6641944627005	-2.34190013978786	0.532833248240452	-4.39518394830164	1.10678989180211e-05	0.000344833743277089	astrocyte	FAM227B	family with sequence similarity 227, member B	4930525F21Rik
Zfp120	336.869668935038	1.30006023958962	0.296320561024948	4.38734401383697	1.14743228685654e-05	0.000355650836019725	endothelial	ZFP120	zinc finger protein 120	AI315103, E030042N05Rik, F80, MZF31, Zfp844
Xirp2	32.2882562419867	5.08325053962456	1.15863908058862	4.38725969526433	1.14787704360187e-05	0.000355650836019725	astrocyte	XIRP2	xin actin-binding repeat containing 2	2310003D02Rik, 2310008C07Rik, A530024P18Rik, AI452089, Cmya3
Rin2	1484.10133425362	1.55930795363994	0.355690346324266	4.38389169049417	1.16577749918092e-05	0.000360197836157713	microglia	RIN2	Ras and Rab interactor 2	2010003K16Rik, 4632403N06Rik, AW821980, RASSF4
Hhat	129.80285609165	1.78745587467528	0.407800940796261	4.38315780043358	1.1697132193494e-05	0.000360914690705058	endothelial	HHAT	hedgehog acyltransferase	2810432O22Rik, AI462858, AP-2CRE, Skn, Tg(TFAP2A-cre)1Will
Sh3bgrl	951.673936149682	1.47810137543226	0.337253999706916	4.38275417553767	1.1718831893261e-05	0.000361085497466976	endothelial	SH3BGRL	SH3-binding domain glutamic acid-rich protein like	1190008F14Rik
Ifitm2	82.2250387799293	1.87024796991137	0.426789003036346	4.38213720739214	1.1752075633648e-05	0.000361611043498708	endothelial	IFITM2	interferon induced transmembrane protein 2	DSPA2c, Ifitm3l, fragilis3, mil-3
Ccl12	42.0344227951838	3.36768055529094	0.769262263324364	4.37780548435786	1.19880266720305e-05	0.000368363862209753	microglia	CCL12	chemokine (C-C motif) ligand 12	MCP-5, Scya12
Prelid2	34.8515318580921	3.77933547662998	0.865265024438878	4.36783571493701	1.25483823450647e-05	0.000385052628030769	endothelial	PRELID2	PRELI domain containing 2	1700003A01Rik, C330008K14Rik
Epha8	281.974742215485	-2.91582416007739	0.667872046965471	-4.36584248932961	1.26633711251654e-05	0.000388048076220948	neuron	EPHA8	Eph receptor A8	AW047546, Eek, Hek3, mKIAA1459
Cpne4	4892.06975240023	-0.881226758621334	0.201923346377378	-4.36416479040711	1.27609358595484e-05	0.000390502118036236	neuron	CPNE4	copine IV	3632411M23Rik, 4933406O10Rik
Frs3	764.34352717411	-1.08858695785815	0.249576240433563	-4.36174114958642	1.29031473318352e-05	0.000394313827969722	neuron	FRS3	fibroblast growth factor receptor substrate 3	4930417B13Rik, AI449674, Frs2beta, Snt2
Hk2	76.568987637033	3.30549643021793	0.757944620543443	4.36113185663605	1.29391358233396e-05	0.000394873436007627	microglia	HK2	hexokinase 2	AI642394, HKII
Pfdn6	2588.12283324962	-0.89160664011463	0.204483671268175	-4.36028282642339	1.29894443701847e-05	0.000395867936951644	neuron	PFDN6	prefoldin subunit 6	H-2Ke2, H2-Ke2, Ke-2
Runx2	145.26437596707	-1.33317203371127	0.306089881860478	-4.35549200649159	1.32768362203219e-05	0.000404075264749007	microglia	RUNX2	runt related transcription factor 2	AML3, Cbf, Cbfa-1, Cbfa1, LS3
Mlph	153.811249648305	3.45057994291944	0.792377326594764	4.35471817164214	1.33238223612444e-05	0.000404953561534474	microglia	MLPH	melanophilin	2210418F23Rik, 5031433I09Rik, AW228792, D1Wsu84e, Slac-2a
Dnase1l1	220.541155222283	1.60999560044279	0.369874552219876	4.35281527420602	1.34400391443002e-05	0.000407930753321361	endothelial	DNASE1L1	deoxyribonuclease 1-like 1	2310005K03Rik, AI324885, Dnase1ll, Dnasex, Dnl1ll
Gdf15	21.2033488142304	4.64985741226187	1.06897350042726	4.34983412629344	1.36240548212358e-05	0.000412954899120198	microglia	GDF15	growth differentiation factor 15	MIC-1, NAG-1, SBF
Dpysl3	3122.31508776247	-0.914578961704072	0.210656716924868	-4.34156088186955	1.41474064444485e-05	0.000428237008892322	opc	DPYSL3	dihydropyrimidinase-like 3	CRMP-4, DRP-3, TUC4, ULIP-1, Ulip
Melk	19.1271438805698	4.51654902899844	1.04170035693945	4.33574683824457	1.4526605756558e-05	0.000439120224622123	opc	MELK	maternal embryonic leucine zipper kinase	AI327312, MPK38, mKIAA0175
Pcdhac2	760.030861436149	-0.880823837775323	0.203428698872071	-4.32988974839406	1.49184013648849e-05	0.000450354281202925	neuron	PCDHAC2	protocadherin alpha subfamily C, 2	CNRc2
Znrf2	620.200578706376	1.346135287059	0.311548117908459	4.32079415563835	1.55468653540071e-05	0.000468061219869495	microglia	ZNRF2	zinc and ring finger 2	1190002C14Rik, AU044205, D6Ertd365e
Acer3	983.771712509285	1.24018059268567	0.287106663364178	4.31958136447906	1.56325465678471e-05	0.000469375615294539	microglia	ACER3	alkaline ceramidase 3	1110057L18Rik, 5430429L08Rik, AV015045, Phca, aPHC
Rras	1054.41641652931	1.10970674130575	0.256984263477728	4.31818947311506	1.57314356179581e-05	0.000471710792308144	endothelial	RRAS	related RAS viral (r-ras) oncogene	AI573426, Rras1
Col16a1	685.474461690419	2.09812007473184	0.486282637200342	4.31461029908712	1.59884691839495e-05	0.000478775352681297	astrocyte	COL16A1	collagen, type XVI, alpha 1	2700007F12Rik, A530052M23Rik, AI838662, CA1F
Ddah2	842.281187317913	1.11538202496741	0.25860254751246	4.31311305977631	1.60971746967323e-05	0.000481385255087419	endothelial	DDAH2	dimethylarginine dimethylaminohydrolase 2	1110003M04Rik, AU019324, AW413173, DDAH-2, DDAHII
Vipr2	1190.33446929205	-1.33917792905526	0.310593975037851	-4.3116674394346	1.62028006844477e-05	0.000483896209211065	opc	VIPR2	vasoactive intestinal peptide receptor 2	VPAC2, VPAC2R, Vip2
Rps6kc1	818.44079863464	-0.978282477627776	0.22694454294568	-4.31066755309437	1.62762447189804e-05	0.000484147843911189	oligodendrocyte	RPS6KC1	ribosomal protein S6 kinase polypeptide 1	AA682037, B130003F20Rik, C80612, Rpk118
Ms4a7	471.061801642055	7.47400115166405	1.73429401054658	4.30953523809297	1.63597990703772e-05	0.000485986105629197	microglia	MS4A7	membrane-spanning 4-domains, subfamily A, member 7	9130422I10Rik, A430103C15Rik, CD20l4, CFFMA
Bhlhe40	5097.03436209709	-1.10096703704704	0.255589089107767	-4.30756665274873	1.65060365103841e-05	0.000489679083141394	astrocyte	BHLHE40	basic helix-loop-helix family, member e40	Bhlhb2, C130042M06Rik, CR8, Clast5, Dec1
Ydjc	1062.94710330729	-1.12081148346299	0.260268509163217	-4.30636609502427	1.65958312868968e-05	0.000491690020050383	neuron	YDJC	YdjC homolog (bacterial)	1810015A11Rik, 4930521M19Rik
Kctd12	262.951169825299	1.84089016519366	0.427706987269869	4.30409186659399	1.67672082407646e-05	0.000496109489921112	microglia	KCTD12	potassium channel tetramerisation domain containing 12	AU046135, AW538430, Pfet1, Pfetin
Epn3	2922.39521742914	-1.42454657465032	0.331557835573026	-4.29652513622036	1.73496303087521e-05	0.000512663216226472	NA	EPN3	epsin 3	2310022G12Rik
Cd82	2673.23077482669	1.20186280735967	0.279798821486108	4.29545342963264	1.74336633778294e-05	0.000514465794184056	oligodendrocyte	CD82	CD82 antigen	AA682076, AL023070, C33, IA4, Kai1
Prdx1	16398.2951290133	0.92592239883736	0.215651494335429	4.29360529909967	1.75794880555336e-05	0.00051740208652512	oligodendrocyte	PRDX1	peroxiredoxin 1	MSP23, NkefA, OSF-3, OSF3, PAG
Slc1a5	178.220719330817	3.00804516626247	0.701166897956212	4.29005586976572	1.78628174918097e-05	0.000525049315723074	microglia	SLC1A5	solute carrier family 1 (neutral amino acid transporter), member 5	AAAT, ASCT2, ATBO, M7V1, M7VS1
Hcfc1r1	5011.05942970781	-0.89773310150655	0.209386365187306	-4.28744775574802	1.80737747280134e-05	0.000530551975885798	neuron	HCFC1R1	host cell factor C1 regulator 1 (XPO1-dependent)	HPIP
Hipk3	600.616203027777	0.887806378593384	0.207088533865673	4.28708611732824	1.81032125409058e-05	0.000530718720408524	endothelial	HIPK3	homeodomain interacting protein kinase 3	DYRK6, FIST3, PKY, mir-1902
Mertk	439.362635509093	1.92442794769361	0.449266136225792	4.28349210528174	1.83982629756576e-05	0.000538661594512732	microglia	MERTK	MER proto-oncogene tyrosine kinase	Eyk, Mer, Nyk, nmf12
S100a1	7326.93254189765	1.0708726403941	0.250531978244286	4.27439502094191	1.91656980194643e-05	0.000560395979131954	astrocyte	S100A1	S100 calcium binding protein A1	AI266795, S100, S100a
Prorsd1	322.819310066444	1.23801984331133	0.289939260355146	4.26992826633716	1.95535846462258e-05	0.00057099023191116	oligodendrocyte	PRORSD1	prolyl-tRNA synthetase domain containing 1	2010316F05Rik, Ncrna00117, Prdxdd1
Plekha1	1689.25179876274	1.05041745340939	0.246061014379207	4.26893084245595	1.96412148838543e-05	0.000572800390718566	oligodendrocyte	PLEKHA1	pleckstrin homology domain containing, family A (phosphoinositide binding specific) member 1	AA960558, C920009D07Rik, TAPP1
Cflar	464.483429705394	1.13913405059099	0.267059451157419	4.26546990063095	1.99481907229402e-05	0.000580237802812189	microglia	CFLAR	CASP8 and FADD-like apoptosis regulator	2310024N18Rik, A430105C05Rik, CLARP, Cash, Casper
Aldh1l2	146.268147510991	2.89489061189179	0.679039118417039	4.26321626159079	2.01505324823634e-05	0.000584600967692878	opc	ALDH1L2	aldehyde dehydrogenase 1 family, member L2	D330038I09Rik, mtFDH
Hrk	110.802177134999	2.54913532230123	0.598853549824496	4.25669234664852	2.0747354489984e-05	0.000601135086837552	neuron	HRK	harakiri, BCL2 interacting protein (contains only BH3 domain)	AI838259, Bid3, DP5, harakiri
Cpne7	5686.54991360508	-1.2650985417835	0.297407544614039	-4.25375403110667	2.10216208189806e-05	0.000607505805271937	neuron	CPNE7	copine VII	AW047065
Liph	67.1832760107502	3.58892425506605	0.843680439392725	4.25389055795739	2.10088011172316e-05	0.000607505805271937	microglia	LIPH	lipase, member H	C130037N08Rik, D16Wsu119e, H06, Lpdlr, P3
Prcp	175.622226155104	1.32703813635098	0.312223417757114	4.25028380601264	2.13499822067737e-05	0.0006154029064737	microglia	PRCP	prolylcarboxypeptidase (angiotensinase C)	2510048K03Rik, 2610104A14Rik, AI451719, HUMPCP, PCP
Plpp2	608.635339618291	1.43719073590944	0.338128068642595	4.25043310269684	2.1335755429074e-05	0.0006154029064737	oligodendrocyte	PLPP2	phospholipid phosphatase 2	Lpp2, PAP2-G, PAP2-gamma, PAP2c, Ppap2c
Tubb5	24934.9414738117	-0.832039523633955	0.195934391463308	-4.246521079939	2.17115361743502e-05	0.000623411319535743	neuron	TUBB5	tubulin, beta 5 class I	AA408537, AI596182, B130022C14Rik, M(beta)5
Tmcc2	3262.54564923786	-1.13861035281918	0.268483080637638	-4.24090169896374	2.22623626961443e-05	0.000638406829613822	oligodendrocyte	TMCC2	transmembrane and coiled-coil domains 2	1110063G11Rik
Cyp4f15	431.976834365986	-1.32839949944477	0.313488900889846	-4.2374690002551	2.26053618810061e-05	0.000647411768025379	astrocyte	CYP4F15	cytochrome P450, family 4, subfamily f, polypeptide 15	AI787289, Cyp4f-15
Zfp251	908.246550780872	-0.789676130431962	0.186741200650704	-4.22871935962882	2.35025294309524e-05	0.000671005787480559	neuron	ZFP251	zinc finger protein 251	9130001M19Rik, AV339307
Stxbp3	1281.87312090142	1.44299896859105	0.34125076737682	4.22855889726878	2.35192950265132e-05	0.000671005787480559	oligodendrocyte	STXBP3	syntaxin binding protein 3	Munc-18c, Stxbp3a, Sxtbp3, Unc18-3
Sphk1	145.476700351622	1.40553275397754	0.332505712600352	4.22709355272607	2.36729260564628e-05	0.000674527417315461	microglia	SPHK1	sphingosine kinase 1	1110006G24Rik, Sk1, Spk1
Zbp1	33.9692798351465	3.3993438100913	0.804353199304433	4.22618299154014	2.37688724912224e-05	0.000676398525581422	microglia	ZBP1	Z-DNA binding protein 1	2010010H03Rik, Dai, Dlm1, mZaDLM
Stk3	354.046242468144	0.980273631499742	0.231982894421578	4.22562893675388	2.38274345547629e-05	0.000677202367072325	endothelial	STK3	serine/threonine kinase 3	0610042I06Rik, MST, Mst2, Mst3, Ste20
Asprv1	267.013997570232	-1.29634977875934	0.306859698624933	-4.22456837625926	2.39399159917379e-05	0.000679534667521517	neuron	ASPRV1	aspartic peptidase, retroviral-like 1	2300003P22Rik, AA986851, SASP, SASPase, Taps
Adra2b	422.190943887474	-0.955560970997267	0.226252476817973	-4.22342766999207	2.4061461418044e-05	0.000682118003321935	endothelial	ADRA2B	adrenergic receptor, alpha 2b	Adra-2b, [a]2B, a2b-AR, alpha2-C2, alpha2B
Mat2a	186.979643278699	1.3539027434919	0.320625775908047	4.22268839633215	2.41405463922671e-05	0.000683492605648739	microglia	MAT2A	methionine adenosyltransferase II, alpha	D630045P18Rik, MAT 2
Dusp5	909.565402645235	-1.08274365782753	0.256492331054127	-4.22134904921987	2.42844554678767e-05	0.000686696773034046	microglia	DUSP5	dual specificity phosphatase 5	Gm337
Ephx1	1465.08877395591	1.07315112066694	0.254370891313142	4.21884404747334	2.45558044076619e-05	0.000693491927512971	astrocyte	EPHX1	epoxide hydrolase 1, microsomal	EH, Eph-1, Eph1, Epxh1, mEH
Slc30a2	36.1160747932323	-4.30065176864169	1.0199530001683	-4.21651955328536	2.48101783917117e-05	0.000699791130167233	oligodendrocyte	SLC30A2	solute carrier family 30 (zinc transporter), member 2	ZnT-2, Znt2
Ighm	735.937295246612	1.4499719909424	0.344080265643033	4.21405159122574	2.50829950439699e-05	0.000705704063334059	microglia	IGHM	immunoglobulin heavy constant mu	AI326478, Igh-6, Igh-M, Igh6, Igm
Mob1a	576.920706999925	1.52777579436304	0.362743011476724	4.21173047040512	2.53421815045386e-05	0.000712099361798601	microglia	MOB1A	MOB kinase activator 1A	4022402H07Rik, MOB1, MOB4B, Mobk1b, Mobkl1b
Gas2l3	69.6602027062797	2.32143528484329	0.551830608782481	4.20678963416897	2.5902404948692e-05	0.000726926914759838	opc	GAS2L3	growth arrest-specific 2 like 3	8430435B07Rik, Gm240
Crlf1	54.9482551152052	3.46767245667063	0.825667610733348	4.19984072475688	2.67102806563015e-05	0.000747720500728218	neuron	CRLF1	cytokine receptor-like factor 1	CLF-1, CRLM-3, CRLM3, NR6, NR6.1
Kcnj9	9045.09646438355	-1.39382041006884	0.331901707812985	-4.19949755381857	2.6750792009215e-05	0.000747917325023598	neuron	KCNJ9	potassium inwardly-rectifying channel, subfamily J, member 9	1700085N21Rik, Girk3, Kir3.3, mbGIRK3
Crebzf	1939.73943350334	-0.671149130233436	0.159891125165408	-4.19753835329592	2.69831970825487e-05	0.000752531385302191	neuron	CREBZF	CREB/ATF bZIP transcription factor	1110034C16Rik, 6330417B10Rik, LAZip, LAZipII, SMILE
Nfib	989.577357122876	0.99264300522947	0.236553831181409	4.19626687199258	2.7135049203044e-05	0.000755822773250373	astrocyte	NFIB	nuclear factor I/B	6720429L07Rik, CTF, E030026I10Rik, NF-I/B, NF1-B
Rab7b	388.118089051612	5.31107829219771	1.26728771573308	4.19090173940922	2.77847978050268e-05	0.00077295715836425	microglia	RAB7B	RAB7B, member RAS oncogene family	5430435G22Rik
Cklf	160.875188102075	1.55570804631478	0.371367328543421	4.18913546438398	2.8001921288251e-05	0.000778028507037611	endothelial	CKLF	chemokine-like factor	1700001C14Rik, 1810018M11Rik, A730028G07Rik, C32, CKLF1
Ppp2r3a	758.661439069551	1.38817770200382	0.331794714198564	4.1838451385728	2.86619397385287e-05	0.000794105561515572	oligodendrocyte	PPP2R3A	protein phosphatase 2, regulatory subunit B'', alpha	3222402P14Rik, A730042E07, C530025M11Rik
Kcnn1	547.796422148574	-1.35890580905034	0.324845567006774	-4.18323642699425	2.87388240618371e-05	0.000794105561515572	opc	KCNN1	potassium intermediate/small conductance calcium-activated channel, subfamily N, member 1	AI854248, KCa2.1, SK1
Birc5	61.6341613063401	2.27404065127318	0.543627961648569	4.18308257061884	2.87582881626795e-05	0.000794105561515572	opc	BIRC5	baculoviral IAP repeat-containing 5	AAC-11, Api4, TIAP, survivin40
Hgf	19.635476507133	6.90986780919026	1.65161077337277	4.18371442024415	2.86784338289769e-05	0.000794105561515572	astrocyte	HGF	hepatocyte growth factor	C230052L06Rik, HGF/SF, NK1, NK2, SF
Ifi30	78.266804184352	2.60384032092342	0.622412325761808	4.18346522578328	2.8709902284258e-05	0.000794105561515572	microglia	IFI30	interferon gamma inducible protein 30	GILT, IP30
Spag5	300.917756157473	1.22870673683388	0.293821998555202	4.18180647764885	2.89202081436214e-05	0.000797590777432541	astrocyte	SPAG5	sperm associated antigen 5	AI874642, D11Bhm180e, Deepest, MAP126, Mastrin
Gjb2	117.262003185989	2.03462066157955	0.48684705296286	4.17917834604775	2.9256419070073e-05	0.000805868243657658	astrocyte	GJB2	gap junction protein, beta 2	AI325222, Cnx26, Cx26, Cxne, Gjb-2
Tnpo1	455.765695442046	1.48874290313868	0.356301003697747	4.17832924321929	2.93658346266467e-05	0.000807885935621502	opc	TNPO1	transportin 1	AU021749, D13Ertd688e, IPO2, Kpnb2, MIP
Gng5	1756.25999354075	1.03618971883414	0.248091708244836	4.17663986501131	2.95846860568473e-05	0.000811907004697679	endothelial	GNG5	guanine nucleotide binding protein (G protein), gamma 5	G(y)5
Rbm47	27.4345405656437	4.01325454352335	0.961617035071544	4.17344368616012	3.0002984548467e-05	0.000822376284451784	microglia	RBM47	RNA binding motif protein 47	9530077J19Rik
Sh3bp4	1348.71983006154	-1.14398686840846	0.274239986683234	-4.17148090708539	3.02626417733202e-05	0.000828476905115442	endothelial	SH3BP4	SH3-domain binding protein 4	AI594717, AW227605, BOG25
Mtm1	209.641815590556	1.51163336322578	0.362459475399183	4.1704892983167	3.03946329236978e-05	0.000831071854201327	astrocyte	MTM1	X-linked myotubular myopathy gene 1	AF073996, Mtm, mKIAA4176
Lrrc58	1379.50870161116	0.860216875151574	0.2063686102837	4.16835134940828	3.06810749953642e-05	0.000837878403815943	astrocyte	LRRC58	leucine rich repeat containing 58	1810012N18Rik, C330018J07Rik
Dnajb5	2313.89692783201	-1.21573229820309	0.291718494809322	-4.16748447505099	3.07979480832422e-05	0.000840043177327897	neuron	DNAJB5	DnaJ heat shock protein family (Hsp40) member B5	1110058L06Rik, AI462558, Hsc40, Hsp40-3
Svop	2809.65011484263	-1.01136365539164	0.242883587534581	-4.16398516531154	3.12740443070876e-05	0.000849915907270109	neuron	SVOP	SV2 related protein	1110030H18Rik, AI415691, msvop
Ercc3	724.198815233114	-1.01071692063788	0.242717598009396	-4.16416827179857	3.12489594497676e-05	0.000849915907270109	neuron	ERCC3	excision repair cross-complementing rodent repair deficiency, complementation group 3	BTF2 p89, Ercc-3, XPB
Afp	39.827474192393	3.21070923787628	0.771028392784008	4.16419066784705	3.12458925931475e-05	0.000849915907270109	microglia	AFP	alpha fetoprotein	NA
Mrps5	2563.38871364694	-0.660876078970371	0.158820640961184	-4.16114728520641	3.16652772818132e-05	0.000859502587118377	opc	MRPS5	mitochondrial ribosomal protein S5	1620401I16Rik, AI850294
Irf1	331.363482208912	1.40625712388092	0.338174848683405	4.15837289306349	3.20522499672266e-05	0.000868950500021693	microglia	IRF1	interferon regulatory factor 1	AU020929, Irf-1
Casp3	143.955370433351	1.848752211149	0.445125432830445	4.15332864580043	3.27673604733955e-05	0.00088726068559416	neuron	CASP3	caspase 3	A830040C14Rik, AC-3, CASP-3, CC3, CPP-32
Hlf	5490.60993739154	-0.885705254866425	0.213314633517783	-4.15210733675516	3.29427676735209e-05	0.000890930371741869	astrocyte	HLF	hepatic leukemia factor	E230015K02Rik
Rap1a	1487.22884360998	1.04275712084089	0.251182405365614	4.15139396138469	3.30456365664031e-05	0.000891553714078357	oligodendrocyte	RAP1A	RAS-related protein 1a	AI848598, G-22K, Krev-1, Rap1
Prkg2	1640.21466505318	-1.28702056190851	0.310000919861464	-4.15166691274226	3.30062409286307e-05	0.000891553714078357	opc	PRKG2	protein kinase, cGMP-dependent, type II	AW212535, CGKII, Prkgr2, cGK-II
Kcnip3	7364.90595380686	-1.08413473875954	0.261364179954996	-4.1479851559851	3.35414140721222e-05	0.000903837936015848	astrocyte	KCNIP3	Kv channel interacting protein 3, calsenilin	4933407H12Rik, AI413860, Csen, DREAM, KChIP3
Tgfb3	497.435566058603	-1.04743989197506	0.252659340476903	-4.14566067495459	3.38835299510413e-05	0.00091085941705934	oligodendrocyte	TGFB3	transforming growth factor, beta 3	TGF-beta-3, Tgfb-3
Hoga1	35.0407846015343	3.37700189700771	0.814917883344926	4.14397814310616	3.4133229117377e-05	0.000916468996698419	astrocyte	HOGA1	4-hydroxy-2-oxoglutarate aldolase 1	0610010D20Rik, Dhdpsl, Npl2
Ube2c	39.2621190581276	2.5536944184124	0.616460664894931	4.14250991804587	3.43525507595807e-05	0.000920145841029106	opc	UBE2C	ubiquitin-conjugating enzyme E2C	1110015A16Rik, D2Ertd695e
Prrt3	3038.73262476895	-1.21990325448383	0.294598775014859	-4.14089724039858	3.45949927869009e-05	0.000925529992654586	neuron	PRRT3	proline-rich transmembrane protein 3	6330505P20, B230206N24Rik
Dbp	2279.60119742403	-1.16447199205513	0.281257908290096	-4.14022844418677	3.46960122598099e-05	0.00092601459721851	astrocyte	DBP	D site albumin promoter binding protein	NA
Maml2	155.436455297156	1.64187807945434	0.39656487598879	4.14025088671937	3.46926178509731e-05	0.00092601459721851	opc	MAML2	mastermind like transcriptional coactivator 2	5930431H10, BC032967
H2-Q1	82.4669081946325	1.83628876163831	0.444274199661474	4.13323295171658	3.57695852784461e-05	0.000952391854034813	microglia	H2-Q1	histocompatibility 2, Q region locus 1	H-2Q1, H2-D1, Q1, Q1b, Q1d
Tmed3	2244.10748701198	0.910491488325865	0.220451081510586	4.13012937875809	3.62559141301267e-05	0.00096419150684869	microglia	TMED3	transmembrane p24 trafficking protein 3	1200002G13Rik, AW546672, P24b
Ern1	52.1892969119268	2.35871585864156	0.571263559680294	4.12894507040079	3.64431445852324e-05	0.00096801831972593	microglia	ERN1	endoplasmic reticulum (ER) to nucleus signalling 1	9030414B18Rik, AI225830, C85377, Ire1a, Ire1alpha
Pgap2	252.097716046167	1.17125061653573	0.283750986512056	4.12774112588315	3.66344201374983e-05	0.00097194336276909	oligodendrocyte	PGAP2	post-GPI attachment to proteins 2	1810006G21Rik, C76649, Frag1, clpex
Neat1	2520.79291546358	2.36983625487336	0.574552964892941	4.12466108379572	3.71281067966354e-05	0.00098387280869518	microglia	NEAT1	nuclear paraspeckle assembly transcript 1 (non-protein coding)	2310043N10Rik, VINC
Med9	2719.49027712706	-0.812215175116405	0.196942535637348	-4.12412266597414	3.72150534568545e-05	0.000985008387645346	endothelial	MED9	mediator complex subunit 9	BC019367, Med25
Hdac1	802.238438625567	0.802587902461629	0.19499032232534	4.11603967258701	3.85437989599616e-05	0.00101897032540424	astrocyte	HDAC1	histone deacetylase 1	HD1, Hdac1-ps, MommeD5, RPD3
Trf	2031.32351015673	1.11886074358946	0.271892951529044	4.1150781485777	3.87048258713427e-05	0.00102201785477532	oligodendrocyte	TRF	transferrin	AI266983, Cd176, HP, Tf, Tfn
Slc44a1	5223.6334156583	1.05038803305575	0.255274570972998	4.11473821717579	3.8761906977098e-05	0.0010223166941693	oligodendrocyte	SLC44A1	solute carrier family 44, member 1	2210409B22Rik, 4833416H08Rik, AW547365, CHTL1, CTL1
Pla2g4a	249.525360479207	1.53597291830788	0.373608912571872	4.1111784719868	3.9364476713106e-05	0.00103698472322415	microglia	PLA2G4A	phospholipase A2, group IVA (cytosolic, calcium-dependent)	Pla2g4, cPLA2, cPLA2-alpha, cPLA2alpha
Nt5e	341.514062319911	1.85203335198276	0.450699542271564	4.10924169713676	3.96960445288474e-05	0.00104448756034149	oligodendrocyte	NT5E	5' nucleotidase, ecto	2210401F01Rik, 5'-NT, AI447961, CD73, NT
Lpar5	39.9479868500851	3.38807297634072	0.825388835105823	4.10482045823449	4.04629012226352e-05	0.00106341264754406	microglia	LPAR5	lysophosphatidic acid receptor 5	GPR93, Gm1072, Gpr92, LPA5
Soat1	1029.61845335238	0.906490273368562	0.221205829659607	4.09794929348595	4.16826558739989e-05	0.00109418196189102	microglia	SOAT1	sterol O-acyltransferase 1	8430426K15Rik, ACAT-1, AW550831, Acact, ald
Gpr137b-ps	789.634035253866	1.02530611722617	0.250291644300898	4.09644564879503	4.19541930582798e-05	0.00110001727550342	microglia	GPR137B-PS	G protein-coupled receptor 137B, pseudogene	2310041G17Rik
Uchl1	26391.4372581532	-0.975786011694735	0.238345108194191	-4.0940047777264	4.23985567344393e-05	0.00110956346729151	neuron	UCHL1	ubiquitin carboxy-terminal hydrolase L1	AW822034, C88048, PGP 9.5, PGP9.5, R75593
Gstm1	24024.4129577666	0.841558383708075	0.20556395079513	4.09390061074859	4.24176194577623e-05	0.00110956346729151	astrocyte	GSTM1	glutathione S-transferase, mu 1	Gstb-1, Gstb1
Zfp26	144.532784157781	1.8031607795291	0.440905947220187	4.08967216454581	4.3198332461897e-05	0.00112866379984364	astrocyte	ZFP26	zinc finger protein 26	5033428C05Rik, KRAB15, Zfp-26, Zfp70, Zfp81-rs1
Mb21d2	3998.81505285574	-1.09340926726781	0.26754046531125	-4.08689304623794	4.37188536807285e-05	0.00113959798410011	opc	MB21D2	Mab-21 domain containing 2	1600021P15Rik, A430031N04, C87006
Capn3	712.934753037456	1.26250514963998	0.309032015475194	4.08535389997908	4.40096857797259e-05	0.00114584192381503	microglia	CAPN3	calpain 3	AI323605, Capa-3, Capa3, Lp82, p94
Rab3b	165.541919786548	2.80070050412302	0.685621105684667	4.08490999022881	4.40939058980191e-05	0.00114669821170646	neuron	RAB3B	RAB3B, member RAS oncogene family	2610528C18Rik
Fkbp7	281.21640870702	0.931241515099706	0.228085110894844	4.08286850222786	4.4483196142175e-05	0.00115428057157613	endothelial	FKBP7	FK506 binding protein 7	23kDa, FKBP-7, FKBP23
Zfp428	731.091222053214	-1.12897031845813	0.276621675881444	-4.08127929548801	4.47884953123655e-05	0.00116070788489899	neuron	ZFP428	zinc finger protein 428	2410005H09Rik, AV271806, AW047854, Znf428
L1cam	2662.99681593138	-1.02976820659125	0.252542220173843	-4.0776081159118	4.55013734822364e-05	0.0011764527571987	neuron	L1CAM	L1 cell adhesion molecule	CD171, L1, N-CAM-L1, NCAM-L1
Lpcat3	1063.16552700298	0.869414007324684	0.213362693868181	4.07481735238036	4.60504755672093e-05	0.00118927349560218	microglia	LPCAT3	lysophosphatidylcholine acyltransferase 3	C3f, Grcc3f, Lpcat, Lpeat, Lplat5
Mvp	747.071110221531	0.983531202506735	0.241664414241435	4.06982221852547	4.70490267375945e-05	0.00121225860241191	microglia	MVP	major vault protein	2310009M24Rik, LRP, VAULT1
Aim2	44.562597825271	3.19580150810755	0.785411201178236	4.06895331173449	4.72248082617225e-05	0.00121538593520578	microglia	AIM2	absent in melanoma 2	Gm1313, Ifi210
Ablim3	678.710751681907	-1.52259858110011	0.374356345191828	-4.06724395260323	4.7572433980802e-05	0.00122133935308857	neuron	ABLIM3	actin binding LIM protein family, member 3	AW990719, D930036B08Rik
Pdgfd	168.638703210903	2.22463441506193	0.547031018025602	4.06674272894305	4.76748250097691e-05	0.00122133935308857	endothelial	PDGFD	platelet-derived growth factor, D polypeptide	1110003I09Rik
Ppp3r2	19.2402959159101	6.31739968971126	1.55332337143301	4.0670215911856	4.76178326835891e-05	0.00122133935308857	opc	PPP3R2	protein phosphatase 3, regulatory subunit B, alpha isoform (calcineurin B, type II)	CaNB2, CnB2
Cx3cl1	25359.8965139582	-1.11899492451935	0.275194116673585	-4.06620220681031	4.77854781597827e-05	0.00122277181742427	neuron	CX3CL1	chemokine (C-X3-C motif) ligand 1	AB030188, ABCD-3, AI848747, CX3C, Cxc3
Krcc1	807.263745940853	1.08958798003924	0.26803488698774	4.06509761577819	4.80123625410261e-05	0.0012271718155652	oligodendrocyte	KRCC1	lysine-rich coiled-coil 1	AA792894
Chadl	1991.46504830506	-0.793586388247104	0.195273973477189	-4.06396394827192	4.82462810389893e-05	0.00123033524215751	oligodendrocyte	CHADL	chondroadherin-like	AY100452, D930017K21Rik
Phf24	5028.16586656349	-1.07962066761995	0.265901613400148	-4.06022608819323	4.90252206616112e-05	0.00124735125781291	neuron	PHF24	PHD finger protein 24	GINIP, N28178
Scg3	5780.06997547318	0.662124040063667	0.163193724458358	4.05728861364776	4.96457167903951e-05	0.00126026780384163	astrocyte	SCG3	secretogranin III	1B1075, AI385542, Chgd, SgIII
Slc17a7	9720.2550814056	-1.22208714793039	0.301232220292345	-4.05696026389329	4.97155363367866e-05	0.0012606076801674	neuron	SLC17A7	solute carrier family 17 (sodium-dependent inorganic phosphate cotransporter), member 7	2900052E22Rik, AI851913, Vglut1
Vps18	1884.71628982979	-0.940839872303391	0.232030171041386	-4.05481695798767	5.01735758268122e-05	0.00127077949024394	microglia	VPS18	VPS18 CORVET/HOPS core subunit	9930024E13Rik
Pcp4	14184.4841346016	-1.10708886380546	0.273225930629457	-4.05191725856676	5.07996314596337e-05	0.00128517889827492	neuron	PCP4	Purkinje cell protein 4	P16Rimb19, Pcp-4, Pep19
Junb	1750.42285217681	1.5913497021723	0.392809641738784	4.05119817102284	5.09560268584734e-05	0.00128724951649452	microglia	JUNB	jun B proto-oncogene	NA
Lims1	1641.41812513245	1.07450339470588	0.265243241902095	4.05101139241274	5.09967242086778e-05	0.00128724951649452	microglia	LIMS1	LIM and senescent cell antigen-like domains 1	2310016J22Rik, 4921524A02Rik, AI507642, AU021743, AW551584
Mr1	180.905141856915	1.65682612185829	0.409247433678486	4.04847040081853	5.15534523698655e-05	0.00129983360326233	microglia	MR1	major histocompatibility complex, class I-related	H2ls
Slc31a2	547.150258640528	0.848909522856321	0.209749162212427	4.04726061311545	5.18205348311601e-05	0.00130509461960912	oligodendrocyte	SLC31A2	solute carrier family 31, member 2	AI604396, CTR2
Erap1	241.102354159152	1.79593184861754	0.444540207621789	4.03997617724043	5.34566309737776e-05	0.00134327073039732	endothelial	ERAP1	endoplasmic reticulum aminopeptidase 1	A-LAP, ARTS-1, Arts1, ERAAP, PILSA
Actr3	3170.62982932965	0.749647022967104	0.185809557488266	4.03449119141487	5.4720742725643e-05	0.00137349064241364	microglia	ACTR3	ARP3 actin-related protein 3	1200003A09Rik, Arp3
Adcy8	2651.90341525315	-1.08548095000635	0.269074521988498	-4.03412757917212	5.48055368231099e-05	0.00137407506968737	neuron	ADCY8	adenylate cyclase 8	AC8, AW060868
Mvk	1089.85434822334	-0.951181045429489	0.23587702518735	-4.032529427883	5.5179702594543e-05	0.00137881361997706	oligodendrocyte	MVK	mevalonate kinase	2310010A05Rik, AI256848, AI414037, MK
Enpp4	1022.31516339437	1.18683676354194	0.294433742979241	4.03091286865725	5.55606392540975e-05	0.00138678113999697	oligodendrocyte	ENPP4	ectonucleotide pyrophosphatase/phosphodiesterase 4	4933413N07Rik, AA986363, AI195364, E-NPP 4, Gm90
Tpcn2	109.350976427621	2.28772719621656	0.567618674893728	4.03039451907547	5.56833131252537e-05	0.00138829188828688	microglia	TPCN2	two pore segment channel 2	D830047E22Rik, Gm35086
Atp6v0e	2674.55081315866	1.08272318714506	0.268741687910074	4.02886204803237	5.60474938125069e-05	0.00139270852533659	microglia	ATP6V0E	ATPase, H+ transporting, lysosomal V0 subunit E	Atp6k, Atp6v0e1, M9.2
Metap1d	367.348869018332	1.36744517898135	0.339476559059112	4.02809897322909	5.6229673364177e-05	0.00139568297031372	astrocyte	METAP1D	methionyl aminopeptidase type 1D (mitochondrial)	2310066F24Rik, 3110033D18Rik, AV117938, MAP 1D, Map1d
Plekhf1	1066.9422774247	1.31697157960331	0.327017702518203	4.02721800520877	5.64406968198599e-05	0.00139936595589218	oligodendrocyte	PLEKHF1	pleckstrin homology domain containing, family F (with FYVE domain) member 1	1810013P09Rik, APPD, LAPF, PHAFIN1, ZFYVE15
Kcnj11	370.641339621861	-1.08254237613593	0.268976148896252	-4.02467795222053	5.70533381582696e-05	0.00141298727396628	neuron	KCNJ11	potassium inwardly rectifying channel, subfamily J, member 11	Kir6.2, mBIR
Sptbn2	3043.75381075556	-0.943102550725139	0.234366750832447	-4.02404584854863	5.72067725783816e-05	0.00141521826426187	neuron	SPTBN2	spectrin beta, non-erythrocytic 2	Spnb3
P2ry13	688.270513517708	2.17587070161988	0.540765493733748	4.02368628700114	5.72942254735964e-05	0.00141581383059145	microglia	P2RY13	purinergic receptor P2Y, G-protein coupled 13	2010001L06Rik, GPCR1, GPR94, Gpr86, P2Y13
Car11	4406.71644141083	-0.942515547718325	0.234269657524374	-4.02320794625425	5.74107642496306e-05	0.00141712603599171	neuron	CAR11	carbonic anhydrase 11	Ca11
Tubg2	2221.36162360836	-0.941812678560253	0.234369798012266	-4.01848995283497	5.85723062606394e-05	0.00144420171032718	neuron	TUBG2	tubulin, gamma 2	AI504772, Tubgl
Rnd3	1417.71043096545	-0.709707434977847	0.176633047334135	-4.01797650943144	5.87000472571309e-05	0.00144575562919189	endothelial	RND3	Rho family GTPase 3	2610017M01Rik, AI661404, Arhe, Rhoe
Impa2	243.888175487235	-1.34280496329527	0.334247795294483	-4.01739362891599	5.88453834602516e-05	0.00144773901004247	astrocyte	IMPA2	inositol monophosphatase 2	2210415D20Rik, AI326924, AW259601, IMP 2, IMPase 2
Serp2	3343.35214075737	-0.791953817797451	0.197386538945072	-4.01219770117067	6.01560869524959e-05	0.00147835734480947	neuron	SERP2	stress-associated endoplasmic reticulum protein family member 2	2810032E02Rik
Nfkbia	3060.91166418682	0.7985278408058	0.199099973597539	4.01068782871838	6.05421147145158e-05	0.00148620912154678	microglia	NFKBIA	nuclear factor of kappa light polypeptide gene enhancer in B cells inhibitor, alpha	AI462015, Nfkbi
Lin7a	811.615742298659	-0.84757971046067	0.211409125201344	-4.0091917018882	6.09269409155778e-05	0.00149314075437289	neuron	LIN7A	lin-7 homolog A, crumbs cell polarity complex component	AI848705, LIN-7A, MALS-1, TIP-33, Veli
Mapkap1	2135.73353152017	-0.674829957600726	0.168446118581279	-4.00620663322143	6.17016760733638e-05	0.00150889065766056	opc	MAPKAP1	mitogen-activated protein kinase associated protein 1	AI591529, D230039K05Rik, Sin1
Rnf13	9537.20350860803	1.17379890757875	0.293157301514709	4.00399001325866	6.22829949756765e-05	0.00152058997241709	oligodendrocyte	RNF13	ring finger protein 13	2010001H16Rik, Rzf
Otud7a	1686.37868477275	-1.16055435864856	0.28992295264306	-4.00297509413607	6.25508892753667e-05	0.00152226695601287	neuron	OTUD7A	OTU domain containing 7A	AJ430384, Otud7
Kit	34.9985514688479	3.42273439656793	0.855051857916695	4.0029553352557	6.25561155655945e-05	0.00152226695601287	neuron	KIT	KIT proto-oncogene receptor tyrosine kinase	Bs, CD117, Fdc, Gsfsco1, Gsfsco5
Gpr4	1665.09239064714	-2.02823067669341	0.506643368530207	-4.00327094495956	6.24726851516664e-05	0.00152226695601287	endothelial	GPR4	G protein-coupled receptor 4	NA
Adgra1	7882.6322909375	-0.892150452231008	0.223045116689033	-3.99986543294214	6.33785116410853e-05	0.0015406012748098	neuron	ADGRA1	adhesion G protein-coupled receptor A1	2900059M17Rik, D7Ertd680e, Gpr123
Reep3	1024.81089473174	0.937070817379586	0.234706253739971	3.99252598704829	6.53731660307908e-05	0.00158735995213243	oligodendrocyte	REEP3	receptor accessory protein 3	D10Ucla1
Rab29	617.173891539518	1.08715618861897	0.272326516501657	3.99210551577835	6.54892191093704e-05	0.00158752928299068	microglia	RAB29	RAB29, member RAS oncogene family	Rab7l1
Hcst	69.3844942597664	3.60609156744637	0.90333274232338	3.99198589677096	6.55222704202252e-05	0.00158752928299068	microglia	HCST	hematopoietic cell signal transducer	DAP10, KAP10
Tmem198	1326.04259518045	-0.807680900618032	0.202436577117707	-3.98979725955554	6.61297955039016e-05	0.00159705243433693	neuron	TMEM198	transmembrane protein 198	A230078I05Rik, Tmem198-1, Tmem198a
Atg4a	118.367981767737	1.90708128897921	0.477973156977604	3.98993387209936	6.60917189354006e-05	0.00159705243433693	endothelial	ATG4A	autophagy related 4A, cysteine peptidase	AI627006, AV169859, Apg4a, Atg4al, Autl2
Plin4	68.6905223193488	3.89232900762268	0.975987122876973	3.98809463402451	6.66060953634634e-05	0.00160681810402204	astrocyte	PLIN4	perilipin 4	S3-12, mKIAA1881
Tpsab1	20.2287323974405	6.43391792943084	1.61390384614928	3.98655591829834	6.7039333424131e-05	0.00161378412646731	microglia	TPSAB1	tryptase alpha/beta 1	MMCP-7, Mcp-7, Mcp7, Mcpt7
Fndc3a	527.983993914262	1.20551187483076	0.302478990095166	3.98544002825283	6.73551881532391e-05	0.00161964214010248	microglia	FNDC3A	fibronectin type III domain containing 3A	1700094E19Rik, D14Ertd453e, F730017H24Rik, Fndc3, sys
Nrsn2	6109.91111994616	-0.80879258212244	0.203014457629691	-3.98391617801782	6.77887918749827e-05	0.00162831593730671	neuron	NRSN2	neurensin 2	Gm123, Neurensin-2
Elovl7	916.698711711723	1.15161477571564	0.28909296804395	3.98354475208323	6.78948788501879e-05	0.00162911245825386	endothelial	ELOVL7	ELOVL family member 7, elongation of long chain fatty acids (yeast)	9130013K24Rik, AI840082
Syt1	27714.1915148814	-0.614675489457979	0.154348686144658	-3.98238238893654	6.8227889932075e-05	0.00163534638754573	neuron	SYT1	synaptotagmin I	AW124717, G630098F17Rik, SytI
Abcg1	1522.88599030004	0.954923245459897	0.239898100300016	3.98053692074123	6.8759783724469e-05	0.00164632884096561	oligodendrocyte	ABCG1	ATP binding cassette subfamily G member 1	AW413978, Abc8, White
Fam189b	1399.5230019291	-1.14832795493237	0.288542024823118	-3.9797598136227	6.89849303794848e-05	0.0016499511346331	neuron	FAM189B	family with sequence similarity 189, member B	1110013L07Rik
Ppp1r13b	3273.9611866716	-0.964552185594246	0.242411147014565	-3.97899270505202	6.92078641930239e-05	0.0016535128109176	endothelial	PPP1R13B	protein phosphatase 1, regulatory subunit 13B	AI449786, ASPP1, AW545810, Tp53bp2, Trp53bp2
Nsmf	55868.1208568629	-0.956114409621549	0.240359223947223	-3.97785611852154	6.95394276126415e-05	0.00165965948016966	astrocyte	NSMF	NMDA receptor synaptonuclear signaling and neuronal migration factor	Jacob, Nelf
Rbks	152.211642322273	1.45551615237033	0.366067921475227	3.97608221584865	7.00599127269759e-05	0.00167029710822616	oligodendrocyte	RBKS	ribokinase	5230400M11Rik, AI326806, RBSK, RK
Copg2	1006.83018175828	0.847995035447502	0.21335501741231	3.97457273671116	7.05057129798319e-05	0.00167913339259751	opc	COPG2	coatomer protein complex, subunit gamma 2	AW227625, gamma-2-COP
Anks1b	7385.99855571501	-0.70896323190559	0.178655896469553	-3.96831700445114	7.2382007888212e-05	0.00172015071724975	oligodendrocyte	ANKS1B	ankyrin repeat and sterile alpha motif domain containing 1B	AIDA-1, AIDA-1b, C030032C09Rik, E530015N03Rik, EB-1
Sall3	116.739827302585	1.74608428183563	0.440002711686067	3.96834891117994	7.23723193106888e-05	0.00172015071724975	microglia	SALL3	spalt like transcription factor 3	B130022O04Rik, Msal, Msal-1, Sal, Salt
Gpr150	155.270004951877	-2.02076007104369	0.509364516989398	-3.9672179817067	7.27164794565693e-05	0.00172626294854442	neuron	GPR150	G protein-coupled receptor 150	C030001A19Rik, PGR11
Cav2	559.619106005724	1.71011596774282	0.431096614251063	3.96689723651338	7.28143688272232e-05	0.00172675178899293	endothelial	CAV2	caveolin 2	AI447843
Nrarp	80.1450085704032	-1.47525961329112	0.371920604330981	-3.96659823659097	7.29057339203657e-05	0.00172708503716548	astrocyte	NRARP	Notch-regulated ankyrin repeat protein	2700054M22Rik
Rabl6	3759.97426843997	-0.724468891426098	0.182997953944948	-3.9588906641221	7.52986956460723e-05	0.00178188301063306	oligodendrocyte	RABL6	RAB, member RAS oncogene family-like 6	B230208H17Rik, Rbel1, Rbel1a, Rbel1b, parf
Gpr153	3562.33174101277	-1.11125175347225	0.281299054297444	-3.95042833061651	7.80114560078409e-05	0.00184412477858112	microglia	GPR153	G protein-coupled receptor 153	1110065N12Rik, AI449320, PGR1
Slc10a4	37.4154994923897	3.31005659367308	0.838239835756529	3.94881805001034	7.85380172074033e-05	0.00185460968963656	neuron	SLC10A4	solute carrier family 10 (sodium/bile acid cotransporter family), member 4	E130304D01
Cxcl1	19.148196508641	5.38538725329018	1.36399396740011	3.94824858613943	7.87250346301669e-05	0.00185706288131288	endothelial	CXCL1	chemokine (C-X-C motif) ligand 1	Fsp, Gro1, KC, Mgsa, N51
Pdgfra	553.71978061602	1.08835914183314	0.275988875987122	3.94348916397603	8.03046215266624e-05	0.00189232588637564	opc	PDGFRA	platelet derived growth factor receptor, alpha polypeptide	AI115593, CD140a, Pdgfr-2
Fmn1	483.370708907757	1.42602874537304	0.361699588286325	3.942577740078	8.06105086413617e-05	0.00189753229983075	microglia	FMN1	formin 1	Fmn, formin-1, ld
Itgav	533.284604593276	1.06146754572724	0.269277838538987	3.94190458259177	8.08371368488772e-05	0.0019008640000706	astrocyte	ITGAV	integrin alpha V	1110004F14Rik, 2610028E01Rik, CD51, D430040G12Rik
Gfra4	2751.93586725513	-0.851071416222374	0.215982121689707	-3.94047159813104	8.13215789742268e-05	0.00191024474522108	neuron	GFRA4	glial cell line derived neurotrophic factor family receptor alpha 4	AW060733, G630015H18Rik
Gtf2a1	462.859570023689	1.02339448263983	0.259809322050855	3.93902141217055	8.18146291829946e-05	0.00191779328574912	microglia	GTF2A1	general transcription factor II A, 1	6330549H03Rik, AA536742, AA959775, AW060250, TfIIAa/b
Grik1	1277.26404789243	-1.45330698445931	0.369231730790583	-3.93602949927286	8.28407945670629e-05	0.00193778063856923	opc	GRIK1	glutamate receptor, ionotropic, kainate 1	A830007B11Rik, D16Ium24, D16Ium24e, GluK1, GluK5
Txnrd2	302.560868967027	-2.58165095438029	0.656064130749142	-3.93505883553239	8.31763176160145e-05	0.00194359389040183	microglia	TXNRD2	thioredoxin reductase 2	AA118373, ESTM573010, TGR, Tr3, Trxr2
Jakmip1	3870.85341191145	-0.882762990779071	0.224400532197567	-3.9338720908285	8.35882770281644e-05	0.00195117922730634	neuron	JAKMIP1	janus kinase and microtubule interacting protein 1	5830437M04Rik, C330021K24Rik, Gababrbp, Marlin-1
Dap	511.475465783499	1.30321610292582	0.331497495477794	3.93129999684454	8.44877662253452e-05	0.00197011712913151	endothelial	DAP	death-associated protein	4921531N22Rik, AI789753, AU040360
Deptor	2314.17937446721	-1.02875740871472	0.261725236062844	-3.93067716430564	8.47069490581189e-05	0.00197316844109418	oligodendrocyte	DEPTOR	DEP domain containing MTOR-interacting protein	Depdc6
Prickle1	2424.30039167149	-0.81472075861855	0.207298541478283	-3.93018085322083	8.48819919246294e-05	0.00197518626833781	endothelial	PRICKLE1	prickle planar cell polarity protein 1	1110058P22Rik, AW215793, Prickle, b2b019Clo, mpk1
Htr2b	50.7384352817833	4.32113616623994	1.09965196642768	3.92954889198037	8.51053716822618e-05	0.0019783235150989	astrocyte	HTR2B	5-hydroxytryptamine (serotonin) receptor 2B	5-HT-2B, 5-HT-2F, 5-HT2B, AJ012488, AV377389
Tiam1	1148.75676878767	-1.1237464114552	0.286051857793361	-3.92847094273016	8.54876774901747e-05	0.00198514472708213	endothelial	TIAM1	T cell lymphoma invasion and metastasis 1	AI847750, D16Ium10, D16Ium10e
Capn6	23.3106044806134	4.08766854182976	1.04071598815379	3.92774646335663	8.57455327816659e-05	0.00198906485650014	oligodendrocyte	CAPN6	calpain 6	NA
Tlr7	216.441926402477	4.43267748916354	1.12866596027603	3.92735994986459	8.58834003667879e-05	0.00199019634937103	microglia	TLR7	toll-like receptor 7	NA
Lilrb4a	207.246757241684	7.02124904907942	1.79045135341914	3.92149668611284	8.80006589818933e-05	0.00203293352740074	microglia	LILRB4A	leukocyte immunoglobulin-like receptor, subfamily B, member 4A	CD85K, Gp49b, HM18, ILT3, LIR-5
Anxa9	33.202518721808	2.7477529295347	0.700852644660805	3.92058580425924	8.83339764522365e-05	0.00203852551649433	astrocyte	ANXA9	annexin A9	1110003P15Rik, 2310069F17Rik
Ap1s2	720.28969459417	0.97086305016857	0.247815286861039	3.91768830109732	8.94022039365761e-05	0.00206104833203217	neuron	AP1S2	adaptor-related protein complex 1, sigma 2 subunit	1500012A13Rik, AI853648, EST1
Pde3b	211.420498062855	1.60245642394299	0.409181197836773	3.91625136349062	8.99364776570162e-05	0.00207122780863926	microglia	PDE3B	phosphodiesterase 3B, cGMP-inhibited	9830102A01Rik, AI847709
Kcna4	781.062826613038	-0.879934719890669	0.224739114221068	-3.91536080819963	9.02691110427157e-05	0.00207674734457593	neuron	KCNA4	potassium voltage-gated channel, shaker-related subfamily, member 4	Kv1.4
Dpy19l1	2571.4330813196	0.820002489890157	0.209720822484777	3.90997174326683	9.23069184646473e-05	0.00211708855398537	oligodendrocyte	DPY19L1	dpy-19-like 1 (C. elegans)	1100001I19Rik, 6030402K12, AI225861, AW558481
Fign	548.114784468804	-1.1262831629342	0.288150558782205	-3.9086620817053	9.28086722935783e-05	0.0021264132619141	oligodendrocyte	FIGN	fidgetin	Fgn, fi, fidget
Entpd1	571.953386924864	1.98713783494021	0.508466862045529	3.90809703300248	9.30259466045717e-05	0.00212920760368804	microglia	ENTPD1	ectonucleoside triphosphate diphosphohydrolase 1	2610206B08Rik, AA408691, Cd39, E130009M23Rik, NTPDase-1
Bmp6	377.665929717414	-1.33195600251514	0.34141286255757	-3.90130586333882	9.56751733235628e-05	0.00218760255565514	opc	BMP6	bone morphogenetic protein 6	D13Wsu115e, Vgr1
Rhoj	624.801110503461	1.53049880559357	0.392370753986146	3.90064445437135	9.59369607825378e-05	0.00219134536495001	astrocyte	RHOJ	ras homolog family member J	1110005O19Rik, AW210585, Arhj, TC10L, TCL
Gltp	6421.01505803789	1.23144036804611	0.316129982858011	3.89536087944941	9.80526295790927e-05	0.00223509968588505	oligodendrocyte	GLTP	glycolipid transfer protein	1110001F24Rik, C76925, C77564
Gle1	2490.64034657744	-0.725534756953902	0.186309360517596	-3.89424747601654	9.85040466249045e-05	0.00224310081300076	neuron	GLE1	GLE1 RNA export mediator (yeast)	4933405K21Rik, AA553313, Gle1l
Limk2	4950.02895330143	-0.826062831081827	0.212185866561057	-3.89310958580799	9.89674183397121e-05	0.00225135759500084	neuron	LIMK2	LIM motif-containing protein kinase 2	Limk-2, whe
Elovl6	2606.60564855151	-0.838209795286159	0.215624355888792	-3.88736138749772	0.000101339822329066	0.00230298096745575	oligodendrocyte	ELOVL6	ELOVL family member 6, elongation of long chain fatty acids (yeast)	C77826, FAE, LCE
Kifc2	13218.0271448329	-1.17664539664375	0.303073229558476	-3.88237984053528	0.000103439133194431	0.00233879230407934	neuron	KIFC2	kinesin family member C2	NA
Amph	4878.85250292859	-0.888846424707631	0.228934150574676	-3.88254186837756	0.0001033702108116	0.00233879230407934	neuron	AMPH	amphiphysin	NA
Map6d1	4158.82118632718	-0.761302280536034	0.196069945717151	-3.88280966647629	0.000103256391552409	0.00233879230407934	oligodendrocyte	MAP6D1	MAP6 domain containing 1	A330066I15Rik
Gadd45g	3273.74762589677	1.07664048671997	0.277294908120638	3.88265509098919	0.000103322074618387	0.00233879230407934	astrocyte	GADD45G	growth arrest and DNA-damage-inducible 45 gamma	AI327420, C86281, CR6, DDIT2, OIG37
Borcs5	2991.69099246607	-0.902587780959459	0.232602510244494	-3.88038710334951	0.000104290345749444	0.00235565423022935	NA	BORCS5	BLOC-1 related complex subunit 5	5830457J20Rik, AW124643, Loh12cr1
Arhgap31	387.213341573487	1.1789194456181	0.303963579776667	3.87848914822062	0.00010510721437989	0.00237170713336602	endothelial	ARHGAP31	Rho GTPase activating protein 31	5830477L08Rik, AU041750, Cdgap, D330026I07Rik
Nim1k	1781.35782994886	-0.750790424400574	0.193677022626673	-3.87650746701006	0.000105966559421624	0.00238868513715404	astrocyte	NIM1K	NIM1 serine/threonine protein kinase	E130304F04Rik, Nim1
Tgm2	236.105607115833	1.33602741730518	0.344863817833336	3.87407245474168	0.000107031568202346	0.00241026028434699	microglia	TGM2	transglutaminase 2, C polypeptide	G[a]h, TG2, TGase2, tTG, tTGas
Lrrn2	14111.9718922621	-1.24354501373403	0.321076486581884	-3.87304915091279	0.000107482140979076	0.00241553676793921	neuron	LRRN2	leucine rich repeat protein 2, neuronal	5730406J09Rik, NLRR-2
Tmem86a	2036.75704758291	0.77238834569734	0.199447003339233	3.87264953980587	0.000107658579913345	0.00241707036852684	microglia	TMEM86A	transmembrane protein 86A	1810054O13Rik, AI414959, AW742698
Trim21	132.524157437798	2.19751926090317	0.567597684070703	3.8716142129809	0.000108116976328947	0.00242492483354654	endothelial	TRIM21	tripartite motif-containing 21	Ro52, Ssa1
Ncdn	59462.9875444	-1.18990978774578	0.307823635528057	-3.86555693069035	0.000110835990415232	0.00248341543619446	neuron	NCDN	neurochondrin	AU042419, MMS10-AE, Ms10ae, mKIAA0607, norbin
Gfpt1	355.298986487471	0.950250013491301	0.245890052389217	3.86453215271661	0.000111302328623035	0.00248887159070069	neuron	GFPT1	glutamine fructose-6-phosphate transaminase 1	2810423A18Rik, AI324119, AI449986, GFA, GFAT
Ampd3	655.890921792153	1.22240568156057	0.316309855163659	3.86458297648708	0.000111279157066603	0.00248887159070069	opc	AMPD3	adenosine monophosphate deaminase 3	NA
Cln3	1273.63176030579	0.893091799122777	0.231187093638752	3.86306945195783	0.000111971156463649	0.00250132366424146	microglia	CLN3	ceroid lipofuscinosis, neuronal 3, juvenile (Batten, Spielmeyer-Vogt disease)	AI323623
Ssh2	733.554864318251	1.07234913661778	0.277619911400553	3.86265211024645	0.000112162682289097	0.0025021396461807	microglia	SSH2	slingshot protein phosphatase 2	SSH-2, SSH-2L, mSSH-2L
Magt1	1180.19523418661	1.19167582037159	0.308524333675824	3.86250188493631	0.000112231699067687	0.0025021396461807	oligodendrocyte	MAGT1	magnesium transporter 1	2410001C15Rik, 2610529C04Rik, 2810482I07Rik, IAG2, IAP
Nradd	97.1275234644791	1.85911625698102	0.481372374825517	3.86211663611751	0.000112408873901825	0.00250359106091014	microglia	NRADD	neurotrophin receptor associated death domain	2610311B09Rik, BB104149, NRDD, NRH2, PLAIDD
Gnb4	546.668892044006	1.31105167471585	0.339671020592855	3.85976899774247	0.000113494261632051	0.00252524732131314	endothelial	GNB4	guanine nucleotide binding protein (G protein), beta 4	6720453A21Rik, G(beta)4, Hg2b
Cenpk	57.8704380782777	1.87479686646603	0.48586180615898	3.85870394153305	0.000113989923697205	0.00253375214474813	opc	CENPK	centromere protein K	B130045K24Rik, BB232189, C530004N04Rik, Cenp-K, Solt
Ppp2r2b	4868.6945361044	-0.766378254322382	0.198638338235604	-3.85815880826281	0.00011424441026562	0.00253688457348279	astrocyte	PPP2R2B	protein phosphatase 2, regulatory subunit B, beta	2900026H06Rik, 6330404L05Rik, E130009M08Rik, PP2A-PR55B, PR55-BETA
Tspan2	2872.39964468569	1.20296586970279	0.311908632648271	3.85678927668326	0.000114886119993712	0.00254860082873837	oligodendrocyte	TSPAN2	tetraspanin 2	6330415F13Rik, B230119D02Rik, tspan-2
Ube2l6	633.304815949907	1.17712659256519	0.30535230511162	3.85497857019582	0.000115739767009569	0.00256499072939164	endothelial	UBE2L6	ubiquitin-conjugating enzyme E2L 6	2810489I21Rik, RIG-B, UBCH8, Ubce8, Ubcm8
Kptn	1442.34454637566	-0.885289521639961	0.229702331447828	-3.85407286055795	0.000116168999591655	0.00257195171643011	opc	KPTN	kaptin	2310042D10Rik, 2E4, C030013F01Rik
Cacna2d4	879.837356810589	-0.991383695078733	0.257327659980286	-3.85261224990225	0.000116864374139339	0.00258338571469801	oligodendrocyte	CACNA2D4	calcium channel, voltage-dependent, alpha 2/delta subunit 4	5730412N02Rik, BE686333
Cyp4v3	237.837288299264	1.87974399420062	0.487989309029985	3.85201880331586	0.000117148024933483	0.00258338571469801	microglia	CYP4V3	cytochrome P450, family 4, subfamily v, polypeptide 3	AU043077, AW111961, Cyp4v2
Ascl1	196.570317548929	-1.17559959813041	0.305172357107542	-3.85224798626217	0.000117038405059745	0.00258338571469801	opc	ASCL1	achaete-scute family bHLH transcription factor 1	AI225900, ASH1, Mash1, bHLHa46
Gpr182	47.3592673235076	1.95722352251989	0.508304205514771	3.85049641786411	0.000117878654388933	0.0025969341818485	endothelial	GPR182	G protein-coupled receptor 182	AM-R, Admr, G10-D, Gpcr17, Gpcr22
Cmbl	417.414827646055	1.04272706215168	0.270906201953234	3.84903355712649	0.000118584763049697	0.00260734746236927	astrocyte	CMBL	carboxymethylenebutenolidase-like (Pseudomonas)	2310016A09Rik
Sarm1	980.973787511306	-1.06092044083022	0.27567368955515	-3.84846461968211	0.000118860459330628	0.002610839528994	neuron	SARM1	sterile alpha and HEAT/Armadillo motif containing 1	A830091I15Rik, C78606, MyD885, Sarm
Polr2l	2067.1670300033	-0.832270735327221	0.216417471671745	-3.84567257392962	0.000120222214708122	0.00263815722432684	endothelial	POLR2L	polymerase (RNA) II (DNA directed) polypeptide L	2510029B14Rik
Gm11110	46.0170410924696	1.91209892351202	0.497273165575128	3.84516812062553	0.00012046981371396	0.00264099623999623	oligodendrocyte	GM11110	predicted gene 11110	NA
Hif1a	1182.62391779079	1.03129026456889	0.268525170846657	3.84057204513545	0.000122747940663871	0.00268637443198613	microglia	HIF1A	hypoxia inducible factor 1, alpha subunit	AA959795, HIF-1-alpha, HIF1-alpha, HIF1alpha, MOP1
Gdpd5	3751.31436453562	-1.08061268419641	0.281478593638811	-3.83905813307791	0.000123507188023064	0.00269963510102468	oligodendrocyte	GDPD5	glycerophosphodiester phosphodiesterase domain containing 5	BC024955, Gde2
Lzts1	424.63308201761	-0.965924198780818	0.251813651444567	-3.83586907715149	0.000125121051868292	0.00273223771034777	endothelial	LZTS1	leucine zipper, putative tumor suppressor 1	F37, FEZ1, PSD-Zip70
Adap2	224.66838169614	1.71252492518282	0.446743263289134	3.83335366396888	0.000126408011336714	0.00275495469780572	microglia	ADAP2	ArfGAP with dual PH domains 2	Centa2
P2ry12	1822.7823325186	1.72716737192254	0.451007439779738	3.82957623219265	0.000128364115043373	0.00278400579218825	microglia	P2RY12	purinergic receptor P2Y, G-protein coupled 12	2900079B22Rik, 4921504D23Rik, P2Y12
Apaf1	101.461930403148	1.8902117963987	0.493784891224537	3.82800654696251	0.000129185321020878	0.00279909882277924	microglia	APAF1	apoptotic peptidase activating factor 1	6230400I06Rik, Apaf-1, Apaf1l, fog, mKIAA0413
Parp9	166.570702027786	2.10982062625509	0.551497982394145	3.82561803235617	0.000130444415365874	0.00282231936732311	endothelial	PARP9	poly (ADP-ribose) polymerase family, member 9	ARTD9, AW214463, BC003281, Bagl, Bal
Plxna4os1	69.76133153451	3.48856722915774	0.911925752885582	3.82549480384665	0.000130509687382818	0.00282231936732311	microglia	PLXNA4OS1	plexin A4, opposite strand 1	B230378P21Rik
Eml1	5569.69878779918	-1.01114243589766	0.26445539964449	-3.82348947027344	0.000131576213315121	0.00283988505241207	oligodendrocyte	EML1	echinoderm microtubule associated protein like 1	1110008N23Rik, A930030P13Rik, AA171013, AI847476, AI853955
Mical1	237.65177539404	1.53641262643492	0.401909551087611	3.82278207192941	0.000131954394945536	0.00284529848328989	microglia	MICAL1	microtubule associated monooxygenase, calponin and LIM domain containing 1	MICAL, MICAL-1, Nical
Zfp934	153.445560917706	1.34228060538206	0.351392110923044	3.81989396932143	0.000133509054008417	0.00287604508919385	NA	ZFP934	zinc finger protein 934	6720457D02Rik
Acad9	2280.2955066095	-0.714454728174079	0.187217344170677	-3.81617809684741	0.000135534693937513	0.00291686852395963	opc	ACAD9	acyl-Coenzyme A dehydrogenase family, member 9	2600017P15Rik, 4732402K02, C630012L17Rik, NPD002
Tmem252	130.761907018033	1.43596855001824	0.376417904195083	3.81482531520083	0.000136279300932973	0.00293007055201318	endothelial	TMEM252	transmembrane protein 252	E030010A14Rik
Tmco4	169.780101359269	1.24928470714345	0.327514152845869	3.81444495234189	0.000136489355868693	0.00293176511610647	microglia	TMCO4	transmembrane and coiled-coil domains 4	4632413C14Rik, AI430825
Spata6	210.767523525408	1.06588856069407	0.279541134369605	3.81299361576165	0.000137293660358876	0.00294620852906525	endothelial	SPATA6	spermatogenesis associated 6	1700062C23Rik, AI790763, Hash, KRP, Mash
Baz1a	91.2566533128081	2.29486154333062	0.602075994874098	3.81158120049364	0.000138080680534455	0.00296025366838695	microglia	BAZ1A	bromodomain adjacent to zinc finger domain 1A	Acf1, B930060C03, BC065123, Gtl5, Wcrf180
Efhc1	39.5446418230963	2.77141084395829	0.727704541726217	3.80842867544033	0.000139852672726102	0.00298963526892669	astrocyte	EFHC1	EF-hand domain (C-terminal) containing 1	1700029F22Rik, mRib72-1, myoclonin1
Plce1	765.920248039556	1.24270766565693	0.326380864713389	3.80753837008248	0.000140356966821249	0.00299754711455056	endothelial	PLCE1	phospholipase C, epsilon 1	4933403A21Rik, PLCepsilon, Plce, mKIAA1516
Kcnj12	2978.51082689317	-0.898071555858007	0.236013587749343	-3.80516886515789	0.000141707479377043	0.00302349893199978	neuron	KCNJ12	potassium inwardly-rectifying channel, subfamily J, member 12	IRK-2, IRK2, Kir2.2, MB-IRK2
Fzd2	66.5813982565273	-1.83778303668119	0.483419061074528	-3.80163544357608	0.00014374412396861	0.0030581904622236	astrocyte	FZD2	frizzled class receptor 2	AL033370, AW456835, Fz10, Fzd10, Mfz10
Ezh2	106.474496244693	1.62178291032007	0.426777683502657	3.80006493547119	0.000144658177105412	0.00307470886618249	opc	EZH2	enhancer of zeste 2 polycomb repressive complex 2 subunit	Enx-1, Enx1h, KMT6, mKIAA4065
Parp3	426.158384469267	1.20845286296926	0.318065837522662	3.79937962649999	0.000145058747401691	0.00308029216559542	astrocyte	PARP3	poly (ADP-ribose) polymerase family, member 3	A930002C11Rik, ADPRT-3, ARTD3, AW990611, Adprt3
Csnk1g2	3514.43554733916	-0.971500719389913	0.255755506898166	-3.7985524971579	0.000145543604314224	0.00308472350737708	endothelial	CSNK1G2	casein kinase 1, gamma 2	2810429I12Rik, AI463719
Siglecf	408.706502375923	6.07135678482348	1.59830303796664	3.79862681894634	0.000145499975125499	0.00308472350737708	microglia	SIGLECF	sialic acid binding Ig-like lectin F	Siglec5, mSiglec-F
Pttg1ip	3542.30521030316	0.665232776414606	0.175222095014199	3.79651194308971	0.000146746296036195	0.00310726588355693	endothelial	PTTG1IP	pituitary tumor-transforming 1 interacting protein	1810010L20Rik, AI314311, AU018448, C79540, PBF
Sdcbp	13805.5172390572	1.01152733815019	0.266508019865882	3.79548554921247	0.000147354778517817	0.00311169894448484	microglia	SDCBP	syndecan binding protein	MDA-9, Sycl, syntenin-1
Ifi27	1808.70427607488	1.31293189207735	0.34590074231659	3.79568972094219	0.000147233549355983	0.00311169894448484	endothelial	IFI27	interferon, alpha-inducible protein 27	1110013J02Rik, 2900026P10Rik, D12Ertd647e, ISG12a, Ifi27l1
Vwa3a	37.9821364280141	3.20873810886009	0.845416157384032	3.79545396765172	0.000147373538800526	0.00311169894448484	astrocyte	VWA3A	von Willebrand factor A domain containing 3A	E030013G06Rik
Dpp6	6374.1008142237	-0.818386674859873	0.215714329433276	-3.79384474369382	0.000148332442674257	0.00312603626122663	opc	DPP6	dipeptidylpeptidase 6	B930011P16Rik, D5Buc3, D5Buc4, D5Buc5, DPP VI
Opalin	2664.86800474821	0.953106530514274	0.251216746037147	3.79396097413561	0.00014826298696517	0.00312603626122663	oligodendrocyte	OPALIN	oligodendrocytic myelin paranodal and inner loop protein	Tmem10, Tmp10
Ap1g2	105.649256093539	1.7396661268405	0.458751823883447	3.79217266563389	0.000149335021161986	0.00314123826528964	microglia	AP1G2	adaptor protein complex AP-1, gamma 2 subunit	Adtg2, G2ad
Cxcl10	307.525082060472	7.16762727882546	1.89070727749292	3.790976722917	0.000150056018489133	0.00315343499250116	microglia	CXCL10	chemokine (C-X-C motif) ligand 10	C7, CRG-2, INP10, IP-10, IP10
Scrg1	1415.48674831063	0.969082305927086	0.255709114593738	3.78978397960796	0.000150778350115513	0.0031656368075474	astrocyte	SCRG1	scrapie responsive gene 1	AW124307
Smpdl3a	1297.49015752356	0.842423796110536	0.222334082025525	3.7889998170133	0.000151255025240487	0.0031726629191054	astrocyte	SMPDL3A	sphingomyelin phosphodiesterase, acid-like 3A	0610010C24Rik, AI529588, ASM3A, ASML3, ASML3A
Apoc4	82.5358915775469	7.14957175341091	1.89002833595975	3.78278548389085	0.000155083062540681	0.00324686085669753	NA	APOC4	apolipoprotein C-IV	Acl, apo-CIV, apoC-IV
Krt12	516.63830370132	-1.87303027051291	0.495208057849309	-3.78230976015917	0.000155379835703517	0.0032500282301319	neuron	KRT12	keratin 12	AI835216, K12, Krt-12, Krt1-12
Rab33a	3709.74105218491	-0.764894823669943	0.202260956353854	-3.78172256998411	0.000155746882637846	0.00325363858427594	oligodendrocyte	RAB33A	RAB33A, member RAS oncogene family	Rabs10
Fhdc1	1419.22045507197	-1.14888128006312	0.303810834247663	-3.78156783943579	0.000155843738984523	0.00325363858427594	oligodendrocyte	FHDC1	FH2 domain containing 1	6330505N24Rik, Gm126
Gadd45a	435.84195296595	1.10328225218813	0.291790601680717	3.78107535278111	0.000156152397308442	0.00325703865870521	endothelial	GADD45A	growth arrest and DNA-damage-inducible 45 alpha	AA545191, Ddit1, GADD45
P3h2	57.2789846224574	2.5636882693803	0.67841960794332	3.77891240076671	0.000157514818799177	0.00327933228066619	microglia	P3H2	prolyl 3-hydroxylase 2	4832416N06, AW553532, Leprel1, Mlat4
Nipsnap1	6816.56395589675	-0.661036072534845	0.174990461280139	-3.77755488898681	0.000158375607391953	0.00329418314108831	neuron	NIPSNAP1	nipsnap homolog 1	NA
Sptan1	14408.2937445457	-0.624761287559411	0.165573715743559	-3.77331199432067	0.000161094625355569	0.00334698596148346	endothelial	SPTAN1	spectrin alpha, non-erythrocytic 1	2610027H02Rik, Spna-2, Spna2
Mylip	276.649394150198	1.56843853728427	0.415686604544311	3.7731274477888	0.000161213881308752	0.00334698596148346	microglia	MYLIP	myosin regulatory light chain interacting protein	9430057C20Rik, Mir
Galnt15	42.4752637474014	2.9891150258272	0.79226175565764	3.77288819570244	0.000161368612242493	0.00334708767770201	endothelial	GALNT15	polypeptide N-acetylgalactosaminyltransferase 15	4631401E18Rik, Galntl2, mpp-GalNAc-T15
Olfml2b	110.775525647854	2.02811251356298	0.537715067505841	3.77172342030558	0.000162123902917155	0.00335963438521923	microglia	OLFML2B	olfactomedin-like 2B	1110018N05Rik, 4832415H08Rik, AI467542
Sh2b2	258.764716276735	1.46232340578517	0.387847804535157	3.77035370236992	0.00016301634280205	0.00337187229801389	microglia	SH2B2	SH2B adaptor protein 2	Aps
Tmem158	2195.23790751935	-1.22478828026593	0.325174854851782	-3.76655286222607	0.000165517050909949	0.00342043052754613	neuron	TMEM158	transmembrane protein 158	2310037P21Rik, Ris1
Col23a1	83.8442251847868	2.37260022555958	0.630055998522056	3.76569738424056	0.000166084854443092	0.00342899220277656	neuron	COL23A1	collagen, type XXIII, alpha 1	2810458L13Rik, AI429655
Yipf6	690.13606379587	0.957594447367401	0.254431952498422	3.76365640386043	0.000167446917392888	0.00345392122589079	oligodendrocyte	YIPF6	Yip1 domain family, member 6	A430107J06Rik
Elmo1	22337.7679712507	-0.874343303761948	0.232333325853608	-3.76331419760619	0.000167676317305562	0.00345546240986066	microglia	ELMO1	engulfment and cell motility 1	6330578D22Rik, C230095H21Rik, CED-12
Slco2b1	371.273338001188	1.06815421507666	0.283870558078117	3.76282141518432	0.000168007176252844	0.00345908968692377	microglia	SLCO2B1	solute carrier organic anion transporter family, member 2b1	AI060904, AI852653, OATP-B, Slc21a9
Synpo2	5980.09795309931	-0.864597330894245	0.230098960150227	-3.75750212139059	0.000171617912519308	0.00353017729997128	endothelial	SYNPO2	synaptopodin 2	1110069I04Rik, 2310068J10Rik, 9530006G20Rik, AI848603, Myo
Slc24a3	9312.18034822103	-0.957039807382469	0.254742451109275	-3.75689172815541	0.000172036884129491	0.00353553997660413	neuron	SLC24A3	solute carrier family 24 (sodium/potassium/calcium exchanger), member 3	NCKX3
Gsdmd	339.319324104976	1.95632652057716	0.521019733630844	3.7548031183849	0.000173477787183992	0.00356187526461692	microglia	GSDMD	gasdermin D	1810036L03Rik, AW558049, DF5L, Dfna5l, GsdmD-1
Wdr55	1252.43641553837	-0.764651358497882	0.203686011980072	-3.75406907457491	0.000173986883758593	0.00356577339108551	oligodendrocyte	WDR55	WD repeat domain 55	2410080P20Rik, C80692
Stom	159.531217041951	1.43972355253365	0.383860463007604	3.7506429843105	0.000176381689659847	0.00360823311841696	endothelial	STOM	stomatin	Epb7.2
Nrep	3333.34386814105	-0.973614790817061	0.259896491151247	-3.74616366117257	0.000179559470332564	0.00366317717603576	endothelial	NREP	neuronal regeneration related protein	AI325076, D0H4S114, Harp, P311, PTZ17
Tmem47	2088.8188683766	0.86915583385559	0.231999079145464	3.74637622294452	0.000179407463214496	0.00366317717603576	astrocyte	TMEM47	transmembrane protein 47	3010015F07Rik, AI115536, BCMP1, Tm4sf10
Sox9	1147.29870672773	1.07059184297676	0.28586920362858	3.74504084171216	0.000180364432012843	0.0036762418309625	astrocyte	SOX9	SRY (sex determining region Y)-box 9	2010306G03Rik, AV220920, mKIAA4243, mSox9
Igfbp5	1503.68940299339	1.6552682708417	0.44232166527495	3.74222743489803	0.000182396321366447	0.00371088472040534	astrocyte	IGFBP5	insulin-like growth factor binding protein 5	AI256729, AW208790, IGFBP-5, IGFBP-5P
Myzap	24.6778025288207	3.22477629510955	0.861706131695091	3.74231559518555	0.000182332325244233	0.00371088472040534	endothelial	MYZAP	myocardial zonula adherens protein	AA407270, AV006038, Gcom1, Gm20502, Gm640
H2-Q2	40.3726040715695	2.9699920713703	0.793937924876603	3.74083663005758	0.000183408714128612	0.00372808668327486	microglia	H2-Q2	histocompatibility 2, Q region locus 2	BE136769, Gm11132, H-2Q2, H2-D1, H2-K1
Vkorc1	181.715681472286	1.03874425037736	0.277705094608833	3.74045802739234	0.000183685219449213	0.00373031283388724	microglia	VKORC1	vitamin K epoxide reductase complex, subunit 1	D7Wsu86e
Pld3	13531.2597302966	0.863002456191695	0.230751484023062	3.73996492306608	0.000184045936509681	0.0037342435746501	opc	PLD3	phospholipase D family, member 3	Sam-9
Cyp4f18	55.9699583054671	3.44322199907299	0.921125427568376	3.73805987330362	0.0001854457894137	0.00375923184184451	microglia	CYP4F18	cytochrome P450, family 4, subfamily f, polypeptide 18	1810054N16Rik, CYPIVF3, Cyp4f3, Cypf18
Vamp3	1372.28876566637	1.20839199998794	0.323523589203748	3.73509703871057	0.000187642818058225	0.00379979138689303	oligodendrocyte	VAMP3	vesicle-associated membrane protein 3	D130027G05Rik, VAMP-3, ceb
Wsb1	2177.59098831544	1.16091219511271	0.311068047248457	3.73202006886121	0.000189950363986514	0.00383661951274389	microglia	WSB1	WD repeat and SOCS box-containing 1	1110056B13Rik, 2700038M07Rik
Dock2	450.445448293362	1.83943964346985	0.492927307157138	3.73166512944568	0.000190218256683566	0.00383688662714831	microglia	DOCK2	dedicator of cyto-kinesis 2	AI662014, AW122239, CED-5, Hch, MBC
Exog	1410.87832508368	-0.868846429666879	0.233077825563424	-3.72770952177282	0.000193227903713649	0.00388525485243852	neuron	EXOG	endo/exonuclease (5'-3'), endonuclease G-like	AW557704, ENGL-B, ENGL-a, Endogl1, Endogl2
Gna13	1237.56323358393	0.924419443493203	0.24798427007261	3.72773419548963	0.000193208992645266	0.00388525485243852	microglia	GNA13	guanine nucleotide binding protein, alpha 13	AU024132, AU043124, Galpha13
Cbx6	3635.50635090436	-0.784496287944573	0.210590922158855	-3.72521417306299	0.000195149462649769	0.00391684083210528	neuron	CBX6	chromobox 6	NA
Cit	16478.6615495409	-0.891413731352675	0.239448607919586	-3.72277683757525	0.000197043671539833	0.00394776554128102	neuron	CIT	citron	C030025P15Rik, CRIK, CRIK-SK, Cit-k
Prkce	2151.78323449879	-0.690826174616025	0.185590715402606	-3.72230999334962	0.000197408451725514	0.00395152993108984	neuron	PRKCE	protein kinase C, epsilon	5830406C15Rik, PKC[e], PKCepsilon, Pkce, R75156
Ccdc136	24661.486520676	-0.83958256378891	0.225620639433555	-3.72121347540177	0.000198267739865669	0.00396093844171889	neuron	CCDC136	coiled-coil domain containing 136	4921511K06Rik, BC006583
Eepd1	141.903741544919	2.11222282609797	0.567601006917491	3.72131620690555	0.000198187085192378	0.00396093844171889	microglia	EEPD1	endonuclease/exonuclease/phosphatase family domain containing 1	2310005P05Rik, AI481005
Irf5	560.133428706879	1.39907317385519	0.376081522395291	3.72013271203646	0.000199118119863982	0.0039679747365223	microglia	IRF5	interferon regulatory factor 5	AW491843, mirf5
N4bp3	613.724688747076	-1.02301515296026	0.275024417231094	-3.71972482756195	0.000199439946490227	0.00397035626101324	endothelial	N4BP3	NEDD4 binding protein 3	C330016O10Rik
Gripap1	3781.77939480962	-0.821440166703879	0.221061270074378	-3.71589363630951	0.000202486755487046	0.00402075700517788	neuron	GRIPAP1	GRIP1 associated protein 1	AI854681, DXImx47e, GRASP-1, Sfc10, mKIAA1167
C5ar1	72.3504378495918	3.81461191135517	1.0271652419635	3.71372760244814	0.000204228618506393	0.00405174343589192	microglia	C5AR1	complement component 5a receptor 1	C5aR, C5r1, Cd88, D7Msu1
Nudc	13644.2749284068	-0.772733749623603	0.208133755861503	-3.71267863987329	0.000205077214094649	0.00406496884264451	opc	NUDC	nudC nuclear distribution protein	SIG-92, Silg92
Sptssa	1007.81556309659	1.23829375485215	0.333621175357841	3.71167613543702	0.00020589132008531	0.00407387617306088	oligodendrocyte	SPTSSA	serine palmitoyltransferase, small subunit A	1110002B05Rik, AA407909, AA409588, AU041967, Ssspta
P2rx7	230.43677715041	1.94674648094449	0.524533265167806	3.71138802859661	0.000206125844608191	0.00407490729442687	microglia	P2RX7	purinergic receptor P2X, ligand-gated ion channel, 7	AI467586, P2X(7), P2X7R
Trpm7	850.443362365123	0.986857877254233	0.266032562155427	3.70953791993955	0.000207637858365488	0.00409754604065957	astrocyte	TRPM7	transient receptor potential cation channel, subfamily M, member 7	2310022G15Rik, 4833414K03Rik, 5033407O22Rik, CHAK, CHAK1
Glt8d2	22.1950720005691	4.34746785574299	1.17254853291465	3.70770823868272	0.000209143418344759	0.00412361414157421	neuron	GLT8D2	glycosyltransferase 8 domain containing 2	1110021D20Rik
Sel1l3	2430.81682360515	-0.818460212528328	0.220974652195945	-3.70386469395855	0.000212339546554877	0.00418293926850917	neuron	SEL1L3	sel-1 suppressor of lin-12-like 3 (C. elegans)	2310045A20Rik, AI429585, mKIAA0746
Ankrd55	156.333805834707	1.22403393350061	0.331157517795537	3.69622873624857	0.000218825833695906	0.00430691656293643	neuron	ANKRD55	ankyrin repeat domain 55	C030011J08Rik
Loxl3	149.754237662493	2.03893262913981	0.551809101254561	3.69499637556577	0.000219889923968395	0.00432405018620597	astrocyte	LOXL3	lysyl oxidase-like 3	Lor2, Loxl2
Apobec3	103.559853177153	1.73970925884671	0.471318684681811	3.69115274948455	0.000223240016802438	0.00438606748931369	microglia	APOBEC3	apolipoprotein B mRNA editing enzyme, catalytic polypeptide 3	Apobec, Arp3, BC003314, Cem15, Gm20117
Atf7	389.077046105314	1.29491750983709	0.350880558999717	3.69047949971528	0.000223831728027808	0.0043938286225072	astrocyte	ATF7	activating transcription factor 7	1110012F10Rik, 9430065F09Rik, AI549878, C130020M04Rik
Ltc4s	62.2799244768352	1.54895561682938	0.419796330445339	3.68977883914844	0.000224449093445609	0.00440207927873702	microglia	LTC4S	leukotriene C4 synthase	NA
Rph3al	108.623927786908	-2.00876254737645	0.544755427783963	-3.68745760927614	0.000226505811874611	0.00443852046619907	endothelial	RPH3AL	rabphilin 3A-like (without C2 domains)	Gm1753, Noc2
Ecel1	1989.62739030512	6.64825861573957	1.80355891988461	3.68618875848254	0.000227637537738085	0.00445678786637254	neuron	ECEL1	endothelin converting enzyme-like 1	DINE, xce
Btg1	759.58695963342	1.08930226628664	0.295575059256798	3.68536597446894	0.000228374237633729	0.00446729605472843	microglia	BTG1	BTG anti-proliferation factor 1	AI426953, AW546738
Fjx1	2352.10099206726	-0.763351939434931	0.207170034796334	-3.68466385684286	0.000229004664823708	0.00447179651004966	astrocyte	FJX1	four jointed box 1	NA
Bnip2	788.82014857965	0.937846648045775	0.254526446854868	3.68467269171655	0.000228996721906697	0.00447179651004966	endothelial	BNIP2	BCL2/adenovirus E1B interacting protein 2	5730523P12Rik, BNIP2beta, Nip21
Cdh2	1987.09711773062	-0.668691809845956	0.181918738169024	-3.67577203193144	0.0002371312068372	0.00461837317309173	astrocyte	CDH2	cadherin 2	CDHN, N-CAD, Ncad
Galc	265.879825385325	1.18557830852588	0.322701170068897	3.67392007990785	0.000238857470217237	0.00464794166130911	astrocyte	GALC	galactosylceramidase	2310068B06Rik, A930008M05Rik, AW212969, AW413532, Gacy
Stard8	274.546926091196	1.63893637394232	0.44615011057963	3.67350883722307	0.000239242399088414	0.0046513802900227	microglia	STARD8	START domain containing 8	Dlc3, mKIAA0189
Tekt1	120.028317535495	1.16929060284856	0.318388969990156	3.67252233293354	0.000240168154774961	0.00466531861697205	astrocyte	TEKT1	tektin 1	MT14
Ifi204	29.7310530759125	4.48419867391803	1.22255519453225	3.66789057375335	0.000244559800849196	0.00474237967983523	microglia	IFI204	interferon activated gene 204	Ifi16, p204
Col1a1	42.6574371690801	-2.60994989775097	0.711648116009738	-3.66747250366536	0.000244959882708894	0.00474601805709799	opc	COL1A1	collagen, type I, alpha 1	Col1a-1, Cola-1, Cola1, Mov-13, Mov13
Kcnk4	2164.28238108355	-1.1051633815375	0.301361209216382	-3.66723834302104	0.000245184236324503	0.00474624840143247	neuron	KCNK4	potassium channel, subfamily K, member 4	Catsperz, MLZ-622, TRAAK, TRAAKt, Tex40
Mmp24	905.161048359211	-1.07899243782742	0.294284451363329	-3.66649489236956	0.000245897828208173	0.00475594076566439	neuron	MMP24	matrix metallopeptidase 24	AU040325, MMP-21, MT5-MMP, MT5MMP, MTMMP5
Cybrd1	20.6698795956956	4.07978164214769	1.11319386920571	3.66493362477708	0.000247402737653825	0.00478090809381384	astrocyte	CYBRD1	cytochrome b reductase 1	2210407P13Rik, Dcytb
Btbd17	4851.1946465443	-1.48052997073919	0.404352275050782	-3.6614854474437	0.000250757107100719	0.00482913902189797	astrocyte	BTBD17	BTB (POZ) domain containing 17	1500005I02Rik, Tango10a
Cpd	1135.84112369741	1.14480299468155	0.312712144579867	3.66088434531255	0.000251346204507087	0.00482913902189797	oligodendrocyte	CPD	carboxypeptidase D	AA960140, AW322530, D830034L15Rik
Elovl1	2410.77762529571	1.13804774951189	0.310827815701295	3.66134461597077	0.000250895009732251	0.00482913902189797	oligodendrocyte	ELOVL1	elongation of very long chain fatty acids (FEN1/Elo2, SUR4/Elo3, yeast)-like 1	AA407424, BB151133, Ssc1
Fndc3b	298.049456062483	1.14489930837167	0.312700309667892	3.66133090685975	0.000250908437536136	0.00482913902189797	endothelial	FNDC3B	fibronectin type III domain containing 3B	1600019O04Rik, AW550168, Fad104, mKIAA4164
Abcc3	146.722585293316	2.89429425235561	0.790593796042037	3.66091192069223	0.000251319151458779	0.00482913902189797	microglia	ABCC3	ATP-binding cassette, sub-family C (CFTR/MRP), member 3	1700019L09Rik, ABC31, MLP2, MOAT-D, MRP3
Cd36	26.4040124145822	4.17817269085715	1.14132231989432	3.66081747288009	0.000251411821588582	0.00482913902189797	microglia	CD36	CD36 molecule	FAT, GPIV, Scarb3
Tnip2	431.068312835341	1.23533981823079	0.337495702333242	3.66031273788197	0.000251907600035801	0.00483450504914068	microglia	TNIP2	TNFAIP3 interacting protein 2	1810020H16Rik, ABIN-2, AI428870
Nhlh2	356.658904049688	-0.861244493610736	0.23543840301585	-3.65804593719044	0.000254145503148847	0.00486491550543453	neuron	NHLH2	nescient helix loop helix 2	6230401I09Rik, Hen2, NSCL2, Nscl-2, bHLHa34
Lrrc75a	410.532298295495	1.55244800465153	0.42517108735635	3.65134895296954	0.000260866507625171	0.00498929530294409	microglia	LRRC75A	leucine rich repeat containing 75A	Fam211a
Tagap	648.435446464507	-0.886605070550325	0.242854512415088	-3.65076630338634	0.000261459059929389	0.00499635067558821	microglia	TAGAP	T cell activation Rho GTPase activating protein	2610315E15Rik, TRD, Tcd-1, Tcd1, Tcd1a
Aif1l	458.098148741553	-1.04686700757448	0.286927542550008	-3.64854136438303	0.000263733444312414	0.00503120530529037	endothelial	AIF1L	allograft inflammatory factor 1-like	2810003C17Rik, AI043124, C87647, Iba2
Smurf2	396.011117538611	1.10493652325243	0.303051338754624	3.64603742650704	0.000266315205549914	0.00507612233513612	endothelial	SMURF2	SMAD specific E3 ubiquitin protein ligase 2	2810411E22Rik, AI558114, AI649275
Tdgf1	30.8682333224439	3.82379813331082	1.04935855516607	3.64393858942303	0.000268497508709001	0.00510899986971923	endothelial	TDGF1	teratocarcinoma-derived growth factor 1	CR1, cripto
Cbs	972.496998978977	-1.02857106822227	0.282318085878985	-3.64330561756206	0.000269158935351992	0.00511722677176864	astrocyte	CBS	cystathionine beta-synthase	AI047524, AI303044, HIP4
Atp1a3	67823.5002946078	-1.12096447067796	0.307981113748498	-3.63971821854426	0.000272936552430998	0.00518168129690607	neuron	ATP1A3	ATPase, Na+/K+ transporting, alpha 3 polypeptide	Atpa-2
Abca9	106.539368316549	2.03186213518533	0.558258169379566	3.63964603947218	0.000273013066227604	0.00518168129690607	microglia	ABCA9	ATP-binding cassette, sub-family A (ABC1), member 9	D630040K07Rik
Pcdha2	142.753612053821	-1.24952567729599	0.343347376846268	-3.63924631891235	0.00027343715612919	0.00518532481389641	neuron	PCDHA2	protocadherin alpha 2	NA
Abhd8	13836.8363573507	-1.2653475144112	0.347797664420843	-3.6381713963441	0.000274580677095803	0.005202593507755	neuron	ABHD8	abhydrolase domain containing 8	0910001L24Rik, AB030191
Hspb3	79.1933405308878	1.56847770118994	0.431168187160824	3.63773986090701	0.00027504101144699	0.0052068992836562	microglia	HSPB3	heat shock protein 3	2310035K17Rik, AI844863, Hsbp3, spb3
Creg1	9896.91595099711	0.941549799165635	0.258964077363977	3.63583169044051	0.000277085208972066	0.00524115705607703	microglia	CREG1	cellular repressor of E1A-stimulated genes 1	AA755314, Creg
Ufsp1	490.133040026287	-0.901487922028108	0.248032360740843	-3.63455768164876	0.000278457954827094	0.0052626668806112	neuron	UFSP1	UFM1-specific peptidase 1	2700038N03Rik, D5Ertd655e
Nat14	1992.85287046735	-0.802069322676876	0.220692134078611	-3.63433579554392	0.0002786976880209	0.00526274526855358	neuron	NAT14	N-acetyltransferase 14	BC047219
Rgs7	6819.18535630652	-0.792965755708451	0.218208113106351	-3.63398841784573	0.000279073395002102	0.00526538899573645	astrocyte	RGS7	regulator of G protein signaling 7	NA
Trim9	6488.61481542698	-0.709436372313335	0.195248700539197	-3.63350112115555	0.000279601231556547	0.00526645186487497	astrocyte	TRIM9	tripartite motif-containing 9	NA
Bop1	3488.11836727184	-0.840569350733444	0.231355223145247	-3.63324129581343	0.000279883054900719	0.00526731892453847	oligodendrocyte	BOP1	block of proliferation 1	AU020183, AW146150, D18861, Erb1p, Kiaa0124
Nrxn1	12052.6799437277	-0.625181190377988	0.172134411298807	-3.63193614606634	0.000281302735856168	0.00528958065344354	astrocyte	NRXN1	neurexin I	1700062G21Rik, 9330127H16Rik, A230068P09Rik, mKIAA0578
Plch2	1717.29487572227	-1.13200791939703	0.311878845783221	-3.62963995379108	0.000283816818264715	0.00532788563295417	neuron	PLCH2	phospholipase C, eta 2	A930027K05Rik, PLCeta2, Plc-eta2, Plcl4
Cish	77.3146824114752	-1.35281589581855	0.372706252033713	-3.6297107666876	0.000283738972191478	0.00532788563295417	endothelial	CISH	cytokine inducible SH2-containing protein	CIS-1, CIS1, Cis, F17, F23
Vat1	116.350238944588	1.70905722957532	0.471230154744701	3.62679937259372	0.000286956080237941	0.00538229376694825	endothelial	VAT1	vesicle amine transport 1	VAT-1
R3hdm4	4753.20235109274	-0.838402539837896	0.231461310965501	-3.62221459966957	0.00029209164432525	0.00546943440283467	oligodendrocyte	R3HDM4	R3H domain containing 4	AI503502, C030046I01Rik
Rsrc1	3987.97022107359	-0.601141806425011	0.165978112616066	-3.62181372561785	0.000292544746659222	0.00547333090085457	oligodendrocyte	RSRC1	arginine/serine-rich coiled-coil 1	1200013F24Rik, SRrp53
Bcl11a	278.999489969227	-0.982628244003176	0.27146088752944	-3.61977835166626	0.00029485547691359	0.00550733820967617	neuron	BCL11A	B cell CLL/lymphoma 11A (zinc finger protein)	2810047E18Rik, BCL-11A, Ctip1, D930021L15Rik, Evi9
Mras	2473.31726903569	0.752232014042118	0.207971051835043	3.61700345987945	0.000298033321561478	0.00555276594692398	astrocyte	MRAS	muscle and microspikes RAS	2900078C09Rik, AI326250
Smim15	1118.76079181329	1.25969649319998	0.348353252724329	3.61614678016756	0.000299020865127531	0.00556214906639704	oligodendrocyte	SMIM15	small integral membrane protein 15	2810008M24Rik
Vrk2	75.7507497144964	1.94804029394299	0.538707903515808	3.61613460880999	0.000299034917800387	0.00556214906639704	microglia	VRK2	vaccinia related kinase 2	2810003O05Rik, AI447698
Pax6	148.798161253712	1.57850639585472	0.436719227819246	3.61446507344542	0.000300968383748659	0.00559345484572486	astrocyte	PAX6	paired box 6	1500038E17Rik, AEY11, Dey, Gsfaey11, Pax-6
Ticam2	23.3494387245787	3.83495154552233	1.06143257684543	3.61299589741233	0.000302679494500572	0.00562057957410496	microglia	TICAM2	toll-like receptor adaptor molecule 2	B430113A10, TICAM-2, TRAM, Tirp, Trif
Crmp1	9328.44890355511	-1.07542287595542	0.297899111905209	-3.61002377307393	0.000306168942915691	0.00568065449816747	neuron	CRMP1	collapsin response mediator protein 1	CRMP-1, DRP-1, Dpysl1, ULIP-3, Ulip3
Nap1l3	2329.93396894146	-0.653501143269694	0.18104319662027	-3.60964209354071	0.000306619776570182	0.00568429808199278	neuron	NAP1L3	nucleosome assembly protein 1-like 3	MB20
Sprn	7052.62949381991	-0.981269223571899	0.271876774623825	-3.60924255089316	0.000307092375726453	0.00568833879050848	opc	SPRN	shadow of prion protein	C630041J07
Sult1a1	295.869833473045	1.7132866141668	0.474810837480394	3.60835616823415	0.000308143269888392	0.00569835472354038	microglia	SULT1A1	sulfotransferase family 1A, phenol-preferring, member 1	AI266890, PST, ST1A1, ST1A4, Stp
Pde1a	152.53003538413	2.24090449666851	0.621184007784765	3.60747293649737	0.000309193776923407	0.00570833039891899	neuron	PDE1A	phosphodiesterase 1A, calmodulin-dependent	AI987702, AW125737
Atp11c	204.678899710381	1.5452423143106	0.428334270197402	3.60756171482255	0.000309088033477667	0.00570833039891899	endothelial	ATP11C	ATPase, class VI, type 11C	A330005H02Rik, AI315324, Ig
Ak3	3162.30418333666	0.616916908418202	0.171048708696824	3.60667387154415	0.000310147065065367	0.0057212017229523	endothelial	AK3	adenylate kinase 3	AA407498, AI506714, AK-3, Ak3l, Ak3l1
Cln8	1531.13274144805	0.785069172712446	0.217726907992646	3.60575171874926	0.000311250617698074	0.00573682140986575	microglia	CLN8	CLN8 transmembrane ER and ERGIC protein	Tlcd6, mnd
Sh2b1	1636.54604865924	-0.946697588785535	0.262568989127088	-3.60551941770746	0.000311529194600586	0.00573722232331615	neuron	SH2B1	SH2B adaptor protein 1	AI425885, C530001K22Rik, Irip, Psm, SH2-B
Nell2	10779.9890512658	-0.913987249571481	0.253594394743914	-3.60413032983023	0.000313199875109417	0.0057632388880307	opc	NELL2	NEL-like 2	A330108N19Rik, R75516, mel91
Tifa	825.703227280995	1.01267687632703	0.281017207830332	3.60361162273893	0.000313825881391568	0.00576526016809723	microglia	TIFA	TRAF-interacting protein with forkhead-associated domain	T2bp
Tgm1	531.412757536325	8.62942382287581	2.39565899297298	3.60210858397957	0.000315646458403426	0.00579394103062788	microglia	TGM1	transglutaminase 1, K polypeptide	2310004J08Rik, Tgase1
Il1b	15.1672677665752	4.51126249322992	1.25279476642059	3.60095892331929	0.000317045669698311	0.00581484664646188	microglia	IL1B	interleukin 1 beta	IL-1beta, Il-1b
Lbh	322.814908944873	1.05259606979661	0.29236557882274	3.6002735822564	0.000317882534120695	0.00582329596639629	opc	LBH	limb-bud and heart	1810009F10Rik, 6720416L16Rik
Eif2ak2	222.938870470321	1.16825028314054	0.324517135880969	3.59996485229997	0.000318260196927456	0.00582329596639629	endothelial	EIF2AK2	eukaryotic translation initiation factor 2-alpha kinase 2	2310047A08Rik, 4732414G15Rik, AI467567, AI747578, Pkr
Tspan32	55.4312741569703	3.86669661168734	1.07409975143804	3.59994181779718	0.000318288391376958	0.00582329596639629	microglia	TSPAN32	tetraspanin 32	AW208513, Art-1, BB235973, D7Wsu37e, Phemx
Lrrcc1	515.178389854832	0.90587972036293	0.251660457885772	3.59961087241646	0.000318693729853394	0.00582594045105972	opc	LRRCC1	leucine rich repeat and coiled-coil domain containing 1	1200008A14Rik, 4932441F23Rik, AI195358, AI447421
Fbxl16	6221.56245507201	-0.849777849366874	0.236199178072689	-3.59771721604112	0.000321022368466435	0.00584467976737291	neuron	FBXL16	F-box and leucine-rich repeat protein 16	BC042620, Scirr1
Acsl6	6708.21434453494	-0.62472514259471	0.173625519251673	-3.59811821031424	0.000320527938648013	0.00584467976737291	astrocyte	ACSL6	acyl-CoA synthetase long-chain family member 6	A330035H04Rik, AW050338, Facl6, LACS, Lacsl
H2-M3	731.729016516406	1.27755165214458	0.355058791291401	3.5981411627577	0.00032049965964162	0.00584467976737291	microglia	H2-M3	histocompatibility 2, M region locus 3	H-2M3, Hmt, M3a, MuprM3, MuprM301
Kcnk6	89.7758680102385	2.49795023293726	0.694301943824973	3.59778660445025	0.000320936760840856	0.00584467976737291	microglia	KCNK6	potassium inwardly-rectifying channel, subfamily K, member 6	D7Ertd764e, Toss, Twik2
Zfp109	100.216473993053	-1.72263371602315	0.479021502884676	-3.59615112400888	0.000322960221738133	0.00587508826824769	opc	ZFP109	zinc finger protein 109	NA
Ptbp3	402.477071502983	1.36011092224816	0.378235711631254	3.59593470532509	0.000323228873643612	0.00587519105640736	microglia	PTBP3	polypyrimidine tract binding protein 3	5830471K22Rik, AA407443, AI462022, AW107884, C86549
Cactin	1587.38280420909	-1.04824289091153	0.291595375847453	-3.59485430063855	0.000324573168185237	0.00588571395691786	microglia	CACTIN	cactin, spliceosome C complex subunit	2510012J08Rik
Zfp180	1917.52418666174	-1.04590065975364	0.291141031135808	-3.59241930164685	0.000327622127984242	0.0059357264533982	opc	ZFP180	zinc finger protein 180	2310040I01Rik, AI852378, D130011P11, HHZ168
Hdac4	1518.32270557353	-0.888131764862024	0.247273602601992	-3.59169662882111	0.000328532160717166	0.00594371019197363	neuron	HDAC4	histone deacetylase 4	4932408F19Rik, HD4
Dlx4	30.346140661262	-3.19676469357204	0.890438846408862	-3.59010021459035	0.000330550852078064	0.00597425201017142	NA	DLX4	distal-less homeobox 4	Dlx-4, Dlx7
Rnf144a	262.906194703431	1.1872291837879	0.330893509899529	3.58794944073815	0.000333288897505448	0.00601886878041568	oligodendrocyte	RNF144A	ring finger protein 144A	Rnf144, UIP4, Ubce7ip4
Coil	508.5449797335	-1.07832016932089	0.300878064897322	-3.58391087661668	0.000338487623774317	0.00609304998186501	opc	COIL	coilin	C79982, Cln80, p80, p80-coilin
Spsb1	658.701729749535	1.47433487745853	0.411367536986967	3.58398450265958	0.00033839217189731	0.00609304998186501	oligodendrocyte	SPSB1	splA/ryanodine receptor domain and SOCS box containing 1	1110014L01Rik, 4930422J18Rik, AI596360, AI854583, SSB-1
Dgkg	230.053708816008	2.2080502845304	0.616266501366555	3.58294711725221	0.000339739406929717	0.00611065910740979	neuron	DGKG	diacylglycerol kinase, gamma	2900055E17Rik, 90kDa, AI854428, Dagk3, E430001K23Rik
Flna	681.334699991578	1.42444252462024	0.397684355714226	3.58184199140042	0.00034118013469516	0.00613163558242572	endothelial	FLNA	filamin, alpha	ABP-280, Dilp2, F730004A14Rik, Fln1, GENA 379
Pdxp	4417.15377897779	-1.00681320351904	0.28123459192956	-3.57997640550284	0.000343625233309178	0.00615801275112379	neuron	PDXP	pyridoxal (pyridoxine, vitamin B6) phosphatase	1600027H05Rik, AB041662, PLPP
Fgr	232.259387664379	5.70426739974069	1.59336917647651	3.58000360742186	0.000343589464107794	0.00615801275112379	microglia	FGR	FGR proto-oncogene, Src family tyrosine kinase	Ali18, Mhdaali18
Nxph3	34.4407059594475	-2.5199135985351	0.703909842633503	-3.57988118067433	0.000343750476773865	0.00615801275112379	neuron	NXPH3	neurexophilin 3	NA
Zfp217	17.0457199588837	3.38361026145578	0.945029891174532	3.58042670719173	0.00034303355670314	0.00615801275112379	microglia	ZFP217	zinc finger protein 217	4933431C08Rik, AW987152, Gm562, ZABC1, Znf217
Sac3d1	3499.57687185371	-1.05223572149179	0.294257284804967	-3.57590372720665	0.000349020086382289	0.00624740361353682	neuron	SAC3D1	SAC3 domain containing 1	2410004C24Rik, AU015683, shd1
S100a16	8903.06324622495	0.88134451237751	0.24655050090779	3.5747017715739	0.000350627328411819	0.00627114802993725	astrocyte	S100A16	S100 calcium binding protein A16	2300002L21Rik, AI325039, AI663996, DT1P1A7, S100F
Tmem18	901.984205139476	0.845919223194363	0.236693705989924	3.57389825663709	0.000351705637810859	0.00628540179444542	opc	TMEM18	transmembrane protein 18	BC024093
C1qtnf4	588.643062432564	-1.40242684054089	0.392471862966604	-3.57331817353801	0.000352486030797214	0.00629431290326056	neuron	C1QTNF4	C1q and tumor necrosis factor related protein 4	0710001E10Rik, 9430004J15Rik, Adin, CTRP4
Zmynd15	24.0652741951819	4.05154929935615	1.13542444418769	3.56831255491838	0.000359287754167662	0.00641064627823594	microglia	ZMYND15	zinc finger, MYND-type containing 15	NA
Plp2	80.1351451187435	1.6354289541976	0.458464512653216	3.56718766460914	0.000360833072067919	0.00643308060409037	endothelial	PLP2	proteolipid protein 2	mIMA4
Lrrc32	145.528305203613	-2.45195805333397	0.687455248636763	-3.56671660911201	0.000361482028884941	0.00643951119877249	endothelial	LRRC32	leucine rich repeat containing 32	AI426318, D11S833Eh, D7H11S833E, EG434215, Garp
Tmem181b-ps	129.776713851514	1.64432620367734	0.461166576112787	3.56557974677504	0.000363052742857537	0.00646233882286415	NA	TMEM181B-PS	transmembrane protein 181B, pseudogene	Tmem181b
Mrpl34	2353.59432118648	-0.886531206453782	0.248765508373228	-3.56372236750644	0.000365632676112171	0.00649790640546522	endothelial	MRPL34	mitochondrial ribosomal protein L34	0610007O17Rik, D8Bwg1484e
Uap1l1	1665.85576666927	1.16882031213972	0.327962756304192	3.56388123246415	0.00036541134123795	0.00649790640546522	microglia	UAP1L1	UDP-N-acteylglucosamine pyrophosphorylase 1-like 1	5730445F03Rik
Pld4	260.689757821231	3.70038211484	1.03863382201193	3.56273985731757	0.000367004322623943	0.00651389079141008	microglia	PLD4	phospholipase D family, member 4	AI132321, thss
Ccl5	21.0475351131314	3.82321226181468	1.07313403568242	3.56266052020562	0.000367115291928255	0.00651389079141008	microglia	CCL5	chemokine (C-C motif) ligand 5	MuRantes, RANTES, SISd, Scya5, TCP228
Phkb	1124.53763231078	0.976476524058099	0.274222425419596	3.56089230326063	0.000369596663618811	0.00654574536943813	astrocyte	PHKB	phosphorylase kinase beta	AI463271
Shank3	922.44723195351	-0.896781132941006	0.251866092558743	-3.56054728856306	0.000370082653726683	0.00654574536943813	endothelial	SHANK3	SH3 and multiple ankyrin repeat domains 3	AI841104, Spank-2, proSAP2
Zfp777	662.763189059013	-1.12055004516725	0.314696346543969	-3.56073420449031	0.000369819288540604	0.00654574536943813	neuron	ZFP777	zinc finger protein 777	2500002G23Rik
Taf11	1861.61830293828	-0.675652122279622	0.189855116047778	-3.55877753702245	0.000372584943863079	0.00658479039632699	oligodendrocyte	TAF11	TATA-box binding protein associated factor 11	1110038O14Rik, AI115401, AL024207, AW552398, PRO214
Tceal6	2417.98165873254	-0.897377730826965	0.25218631828472	-3.55839181495095	0.00037313241987049	0.00658925306520702	neuron	TCEAL6	transcription elongation factor A (SII)-like 6	1500026B10Rik
Rps6kl1	2781.01784973878	-1.01160946017207	0.284392188296416	-3.557092992715	0.000374981442370742	0.00660683404457289	neuron	RPS6KL1	ribosomal protein S6 kinase-like 1	A830084F09Rik, AW046440
Epor	534.904465992062	-1.11124208824965	0.312403833971252	-3.5570693039315	0.000375015245468393	0.00660683404457289	endothelial	EPOR	erythropoietin receptor	NA
Tfpi	178.396596093334	1.84405687173931	0.518393007300457	3.55725645556501	0.000374748264005265	0.00660683404457289	microglia	TFPI	tissue factor pathway inhibitor	A630013F22Rik, AW552122, EPI, LACI
Mtmr10	521.470102881063	1.01984974937299	0.28682110602079	3.55569980020599	0.000376974330856372	0.0066361147178885	oligodendrocyte	MTMR10	myotubularin related protein 10	BB128963, C79734
Was	35.5046556517285	3.31762375608449	0.933446333368642	3.55416657336022	0.000379178971779509	0.00666966854376571	microglia	WAS	Wiskott-Aldrich syndrome	U42471, Wasp
Sox11	381.350820124731	1.1199082443633	0.315285025164039	3.55205022433473	0.000382241892348337	0.0067129729820515	opc	SOX11	SRY (sex determining region Y)-box 11	1110038H03Rik, 6230403H02Rik, AI836553, end1
Sox3	151.385454076594	-1.30430034003628	0.36731502015001	-3.55090390668917	0.000383910558584349	0.00673169385260265	opc	SOX3	SRY (sex determining region Y)-box 3	Sox-3
Bcl2l11	213.210255093239	1.0169909788411	0.286439308468367	3.55045885384621	0.000384560243768427	0.00673742700828661	microglia	BCL2L11	BCL2-like 11 (apoptosis facilitator)	1500006F24Rik, Bim, Bod, bcl2-L-11
Zbtb48	537.119923175838	-1.1512790818595	0.324432447993461	-3.54859413409445	0.000387293537059266	0.00676975768729807	astrocyte	ZBTB48	zinc finger and BTB domain containing 48	0610011D15Rik, AI327031, Hkr3, TZAP
Pyroxd2	116.177723247515	2.25058325911945	0.634259235869118	3.5483649773511	0.000387630683241409	0.00677035327046898	microglia	PYROXD2	pyridine nucleotide-disulphide oxidoreductase domain 2	3830409H07Rik, 4833409A17Rik
Faim2	14025.664931484	-0.883738405643999	0.249150734303499	-3.54700301451846	0.000389640132879847	0.00680013353781478	oligodendrocyte	FAIM2	Fas apoptotic inhibitory molecule 2	2900002L20Rik, Lfg, Lfg2, NMP25, Nmp35
Jakmip2	3011.25687738517	-0.835919589493684	0.235712921284756	-3.54634605917017	0.000390612885740396	0.00681178864524177	oligodendrocyte	JAKMIP2	janus kinase and microtubule interacting protein 2	6430702L21Rik, AI850334, D930046L20Rik
Fth1	125691.725887937	0.745366752142017	0.210229934942998	3.54548343623907	0.000391893616696965	0.00682346960513913	oligodendrocyte	FTH1	ferritin heavy polypeptide 1	FHC, Fth, HFt, MFH
Nell1	7571.59234653284	-0.681269846829084	0.192145247731944	-3.54559821213743	0.000391722983606423	0.00682346960513913	neuron	NELL1	NEL-like 1	B230343H07Rik, l7R6
Hes5	117.916945170608	-2.36876004211519	0.668650583085514	-3.54259773645071	0.000396206572758004	0.00688782772672456	astrocyte	HES5	hes family bHLH transcription factor 5	bHLHb38
Klf9	6314.9858175737	-0.812002756170491	0.229320382231553	-3.54090965778429	0.000398750086962511	0.00692127287696623	endothelial	KLF9	Kruppel-like factor 9	2310051E17Rik, AA589643, BTEB-1, Bteb1, Gm9971
Arnt2	838.050196744126	0.806089448462188	0.227683441927586	3.54039556692297	0.000399527719126562	0.00692938642668344	astrocyte	ARNT2	aryl hydrocarbon receptor nuclear translocator 2	Hif-2b, bHLHe1, mKIAA0307
Hsph1	10325.5853799901	-0.978291496654622	0.2763686607447	-3.53980619227423	0.000400420971390848	0.00693949114034147	opc	HSPH1	heat shock 105kDa/110kDa protein 1	105kDa, AI790491, Hsp105, Hsp110, hsp-E7I
Eef2kmt	364.502036264358	0.976322964219344	0.275983921520007	3.53760812891619	0.000403768822709359	0.00699208661279409	endothelial	EEF2KMT	eukaryotic elongation factor 2 lysine methyltransferase	5730409G15Rik, Fam86, Fam86a, eEF2-KMT
Sh3gl2	15638.1368287693	-0.674009671038917	0.190682172310744	-3.53472830139842	0.000408194642308944	0.00705778646636183	neuron	SH3GL2	SH3-domain GRB2-like 2	9530001L19Rik, AI120490, AW555077, B930049H17Rik, EEN-B1
Ccrl2	215.694110746727	1.57824927803005	0.446900791858143	3.53154280946323	0.00041314298190792	0.00713781985525215	microglia	CCRL2	chemokine (C-C motif) receptor-like 2	1810047I05Rik, Ackr5, CCR11, Cmkbr1l2, E01
Mlst8	844.281715830635	-0.751786769509846	0.212960321067625	-3.53017297185195	0.000415288065026991	0.00715275257103928	opc	MLST8	MTOR associated protein, LST8 homolog (S. cerevisiae)	0610033N12Rik, AA409454, AI505104, AI851821, Gbl
Stag2	524.641302714268	1.24893004711965	0.353764165808279	3.53040292892894	0.000414927241095489	0.00715275257103928	endothelial	STAG2	stromal antigen 2	9230105L23Rik, B230112I07Rik, SA-2, SAP2
Mmgt2	353.368393935418	1.23943935570159	0.351086904559474	3.53029218579591	0.000415100970752758	0.00715275257103928	astrocyte	MMGT2	membrane magnesium transporter 2	AI852046
Ap3b2	5246.10003647479	-0.99739180278498	0.282689576741683	-3.52822277453966	0.000418359907331524	0.00719456656649647	neuron	AP3B2	adaptor-related protein complex 3, beta 2 subunit	AI549966, AU042881, Naptb, [b]-NAP, beta-NAP
Hal	61.7945622927512	2.73264246752451	0.774619953628289	3.52772021263449	0.000419154946549097	0.0072026941161233	NA	HAL	histidine ammonia lyase	Hsd, his, histidase
Mmp11	117.169235704391	1.59726441785613	0.453305736056295	3.52359189573055	0.000425739434232515	0.00730335027908317	neuron	MMP11	matrix metallopeptidase 11	MMP-11, SL-3, ST3, Stmy3
Syk	89.0769459757429	2.55653537257504	0.725665733105809	3.52302066356808	0.000426658094362188	0.00730913740027372	microglia	SYK	spleen tyrosine kinase	Sykb
Bcl2a1a	166.658574474601	4.32680135822099	1.22828274951093	3.52264277907006	0.000427266828072011	0.00731395683701199	microglia	BCL2A1A	B cell leukemia/lymphoma 2 related protein A1a	A1, BB218357, Bcl2a1, Bfl-1, Hbpa1
Mon2	1017.35305249583	0.858716798255948	0.243813280956754	3.52202634280723	0.000428261585243983	0.00732537178619092	oligodendrocyte	MON2	MON2 homolog, regulator of endosome to Golgi trafficking	2610528O22Rik, AW495628, Sf21, mKIAA1040
Susd4	4559.47178887986	-0.889331796853367	0.252594533708346	-3.52078797508824	0.000430266506170935	0.00733719349721567	opc	SUSD4	sushi domain containing 4	AI848994, E430021N18Rik, N28096
Tmem164	1200.68626191104	-0.852856031617183	0.242221430417533	-3.52097677793025	0.00042996026868607	0.00733719349721567	astrocyte	TMEM164	transmembrane protein 164	AI316850, AI852450, AW547186, F730011B02
Slc15a2	501.394248287052	1.36861738099213	0.388660892497559	3.5213663309352	0.00042932905820071	0.00733719349721567	astrocyte	SLC15A2	solute carrier family 15 (H+/peptide transporter), member 2	8430408C16Rik, C78862, Pept2
Gldc	126.574257376467	1.46704943899205	0.416641367068631	3.5211324533466	0.000429707916844636	0.00733719349721567	astrocyte	GLDC	glycine decarboxylase	D030049L12Rik, D19Wsu57e, b2b2679Clo
Qk	7142.44857130243	1.05623960267597	0.300096656025044	3.51966468625968	0.000432092690368703	0.00736271442421546	oligodendrocyte	QK	quaking, KH domain containing RNA binding	1110003F05Rik, 1500005P18, QkI, l(17)-1Wis, l17Wis1
Stab1	85.5794162864574	3.06632504237535	0.87154845681639	3.5182496376347	0.000434403502458281	0.00739644804985941	microglia	STAB1	stabilin 1	FEEL-1, FELE-1, MFEEL-1, MS-1, STAB-1
Piezo2	39.3637253037614	2.75662577187408	0.783984386013946	3.51617432827935	0.000437813413248867	0.00744883003698892	oligodendrocyte	PIEZO2	piezo-type mechanosensitive ion channel component 2	5930434P17, 9030411M15Rik, 9430028L06Rik, Fam38b, Fam38b2
Spata2l	2289.42681307127	-1.0938025323422	0.31112234555305	-3.51566690074242	0.000438650953296652	0.00745740003477467	neuron	SPATA2L	spermatogenesis associated 2-like	2610039E05Rik, AI648233
Ankrd27	1089.39976890636	-0.706751556917138	0.201079799379865	-3.5147814902182	0.000440115960050655	0.00747661629777306	astrocyte	ANKRD27	ankyrin repeat domain 27 (VPS9 domain)	AA408090, BC016493, D330003H11Rik, Varp
Iyd	559.246044211491	-0.752949160041548	0.214297308068495	-3.51357264740295	0.000442123495716311	0.00750501274377407	endothelial	IYD	iodotyrosine deiodinase	0610009A07Rik, AI265638, Dehal1, IYD-1
Crip2	3282.14779641088	1.36919718676098	0.390174634799872	3.50919066654157	0.000449472562185259	0.00762396929890395	endothelial	CRIP2	cysteine rich protein 2	0610010I23Rik, AW743261, C77570, CRP2, CRP4
Clec11a	453.3874189911	-1.04556178769028	0.297986000586759	-3.50876143722015	0.000450198525056307	0.00763048926497181	neuron	CLEC11A	C-type lectin domain family 11, member a	AW457320, Clecsf3, Scgf
Dynll1	14983.6571604601	-0.635186787913575	0.181046582040792	-3.50841634652048	0.000450782976238305	0.00763460265821645	astrocyte	DYNLL1	dynein light chain LC8-type 1	Dlc8, Dnclc1, Pin
Ubtd2	232.366973325906	-1.0292314134896	0.293636964788975	-3.5051152848868	0.000456409602033827	0.00772296361956082	neuron	UBTD2	ubiquitin domain containing 2	4930571L24, 9630054F20Rik, AI645720
Proca1	491.25585361054	-1.01287911742702	0.288985259096349	-3.50495080819788	0.000456691657703561	0.00772296361956082	astrocyte	PROCA1	protein interacting with cyclin A1	4933404M19Rik
Tars2	2053.79103197628	-0.78997259630601	0.225594198162631	-3.50174163493565	0.000462227616321065	0.00780388653817351	opc	TARS2	threonyl-tRNA synthetase 2, mitochondrial (putative)	2610024N01Rik, AI429208, Tarsl1, thrRS
Cd70	29.4142566958037	2.72177462417935	0.777301158752811	3.50157026466611	0.000462524991116063	0.00780388653817351	opc	CD70	CD70 antigen	CD27LG, Cd27l, Tnfsf7, Tnlg8a
Lipa	1714.21636827519	1.20995371801941	0.345567935030388	3.50134834678168	0.000462910345249312	0.00780449373775424	microglia	LIPA	lysosomal acid lipase A	AA960673, Lal, Lip-1, Lip1
Ppp2r2c	5272.6396241871	-0.760233183787654	0.217140953646432	-3.50110456374588	0.00046333401287277	0.00780574548534299	oligodendrocyte	PPP2R2C	protein phosphatase 2, regulatory subunit B, gamma	6330548O06Rik, IMYPNO, IMYPNO1, PR52
Zfp141	197.378207556099	1.44328192521459	0.412262707010416	3.50087917406053	0.000463726036752688	0.00780646264884573	neuron	ZFP141	zinc finger protein 141	NA
Crlf2	111.378591562238	1.47841624679564	0.422406573770744	3.49998399314218	0.000465286096669307	0.00782402557388349	neuron	CRLF2	cytokine receptor-like factor 2	CRLM2, Ly114, Tpte2, Tslpr
Rad9b	105.60429466991	1.28921865642331	0.368412890147378	3.49938531170172	0.00046633216858868	0.00783262730383648	astrocyte	RAD9B	RAD9 checkpoint clamp component B	A630082N15Rik, BC021784
Ubqln4	2036.22704524451	-0.719531758207376	0.20563714278825	-3.49903596427761	0.000466943594232032	0.00783700447148712	neuron	UBQLN4	ubiquilin 4	A1Up, A1u, AI663987, CIP75, UBIN
H2-Q10	20.348749527087	2.79374907726529	0.798868926661957	3.49713073575018	0.00047029129585369	0.00787544022344497	microglia	H2-Q10	histocompatibility 2, Q region locus 10	H-2Q10, H2-K1, Q10, Qa10
Pdgfb	317.453494941351	0.858167406886773	0.245485856058186	3.4957916544217	0.000472657597202331	0.00790321711369975	microglia	PDGFB	platelet derived growth factor, B polypeptide	PDGF-2, PDGF-B, Sis, c-sis
Tomm40l	641.69536770728	-0.89851213250409	0.257055959873258	-3.49539506085408	0.000473360549852812	0.00790905110184141	opc	TOMM40L	translocase of outer mitochondrial membrane 40-like	NA
Nup85	1957.87555604947	-0.679776694341707	0.194538630522557	-3.49430183874399	0.000475303312570296	0.00793557600860078	opc	NUP85	nucleoporin 85	Pcnt1, frount
H2-DMa	892.638048905058	1.25263553832737	0.358658656014576	3.49255627132128	0.0004784207824627	0.00797570288017482	microglia	H2-DMA	histocompatibility 2, class II, locus DMa	H-2Ma, H2-Ma
Zfp709	196.481858369516	1.18921855341814	0.340484716299767	3.49272227647111	0.00047812348945768	0.00797570288017482	astrocyte	ZFP709	zinc finger protein 709	BC021921, GIOT-4, HIT-40
Plekhd1	1794.44559780089	-1.39530511177369	0.399593986690371	-3.49180707980688	0.00047976463044312	0.00799214174457036	astrocyte	PLEKHD1	pleckstrin homology domain containing, family D (with coiled-coil domains) member 1	3830431G21Rik
Ptbp1	431.435426399407	1.06783589419399	0.305868141589707	3.49116416192959	0.000480920658357966	0.00800542964758466	microglia	PTBP1	polypyrimidine tract binding protein 1	AA407203, AL033359, HNRPI, PTB-1, PTB2
Fmod	113.851181927677	1.52575237760133	0.437325285456881	3.48882726048495	0.000485144551807723	0.00806309071911292	astrocyte	FMOD	fibromodulin	AI131919, AU041740, FM, SLRR2E
Postn	142.473659636956	5.1671443848937	1.4811303130012	3.4886494048073	0.000485467434406504	0.00806309071911292	opc	POSTN	periostin, osteoblast specific factor	A630052E07Rik, AI747096, OSF-2, Osf2, PLF
Socs3	329.160619401448	1.55432766896775	0.445568908869563	3.48841141746444	0.000485899794689465	0.00806427601305198	microglia	SOCS3	suppressor of cytokine signaling 3	Cis3, Cish3, EF-10, Ef10, SSI-3
Hdac5	3868.36459342157	-1.26268135026079	0.362020631474471	-3.4878712440173	0.000486882480432087	0.00807458628832397	neuron	HDAC5	histone deacetylase 5	AI426555, Hdac4, mHDA1, mKIAA0600
Ube2d2a	2357.1446189822	0.889349652391272	0.25501647951035	3.48742031926285	0.000487704223647154	0.00808221413357105	neuron	UBE2D2A	ubiquitin-conjugating enzyme E2D 2A	1500034D03Rik, Ubc2e, Ube2d2, ubc4
S100b	9913.88866360017	0.89423204456402	0.256434502933198	3.48717522149104	0.000488151420231614	0.00808362829989179	astrocyte	S100B	S100 protein, beta polypeptide, neural	AI850290, Bpb
Stt3a	1276.55636364464	1.01705973711978	0.291709841611413	3.48654584809864	0.000489301504649047	0.00809667134248522	oligodendrocyte	STT3A	STT3, subunit of the oligosaccharyltransferase complex, homolog A (S. cerevisiae)	AA408947, B5, BB081708, Itm1
Cd302	912.384747917913	1.0595396055531	0.303922351884079	3.48621810467307	0.00048990140610209	0.0081005977134823	opc	CD302	CD302 antigen	1110055L24Rik, AI159627
Pnoc	1246.51312964147	-1.26936610662301	0.364239023526355	-3.48498108284424	0.000492171835811892	0.00812476330278518	neuron	PNOC	prepronociceptin	N/OFQ, Npnc1, OFQ/N
Rrad	252.981942325636	1.63888469683537	0.470367112322618	3.48426719024369	0.000493486575551128	0.00812476330278518	microglia	RRAD	Ras-related associated with diabetes	REM3, Rad
Dkk2	27.8313540353218	4.17112494976544	1.19712712254398	3.48427904707522	0.00049346471270777	0.00812476330278518	neuron	DKK2	dickkopf WNT signaling pathway inhibitor 2	NA
Olfr734	15.4337129363708	6.55715046729489	1.88194814811192	3.48423545774809	0.000493545091628071	0.00812476330278518	microglia	OLFR734	olfactory receptor 734	MOR242-1
Rab3ip	1724.58495724729	-0.681590852345517	0.195686035508677	-3.48308376003301	0.000495673255411072	0.00815378855127241	oligodendrocyte	RAB3IP	RAB3A interacting protein	B230311A06, Gtpat12, Rabin3
Lzts3	1184.714144555	-1.05911000367444	0.304240136283589	-3.48116463728909	0.000499238523828977	0.00820490125081177	neuron	LZTS3	leucine zipper, putative tumor suppressor family member 3	Prosapip1
Tmc6	336.975861164031	1.38385671047232	0.397543870156174	3.48101634651963	0.000499515005197368	0.00820490125081177	microglia	TMC6	transmembrane channel-like gene family 6	D11Ertd204e, EVER1
Thap4	711.932603632964	-0.838884629453827	0.241015514678112	-3.48062501525762	0.000500245310091212	0.00821085964888141	endothelial	THAP4	THAP domain containing 4	2010320B01Rik, Nb(III)
Camk4	2412.52822061405	-0.717818178507423	0.206250447302905	-3.48032301453978	0.000500809586195715	0.00821408615714102	neuron	CAMK4	calcium/calmodulin-dependent protein kinase IV	A430110E23Rik, AI666733, CaMKIV, CaMKIV/Gr, D18Bwg0362e
Cdk16	13785.603784282	-0.902719650638673	0.259604023681323	-3.47729452663186	0.000506501100759156	0.00827705054122809	neuron	CDK16	cyclin-dependent kinase 16	Crk5, Pctaire1, Pctk1
Rpl34-ps1	1809.28163880839	-0.797865542958946	0.229439830613022	-3.47745001740627	0.000506207420571039	0.00827705054122809	oligodendrocyte	RPL34-PS1	ribosomal protein L34, pseudogene 1	EG619547, Gm10239
Rap2b	94.2339876992841	1.17249953207909	0.337162382347982	3.47755145136257	0.000506015924716297	0.00827705054122809	microglia	RAP2B	RAP2B, member of RAS oncogene family	4021402C18Rik, AA408554
Fbxo36	355.844555538555	1.18914976200433	0.341951427468765	3.47753998515754	0.000506037568230419	0.00827705054122809	oligodendrocyte	FBXO36	F-box protein 36	0610008D19Rik, 1110020F21Rik, 2410002G19Rik, D1Ertd757e
Limd1	883.56536318703	0.848043276078569	0.243953879352887	3.47624427341795	0.00050848890969852	0.00830346034631231	opc	LIMD1	LIM domains containing 1	AW822033, D9Ertd192e
C3ar1	874.222353068409	8.89925392711005	2.56069041413357	3.47533379200828	0.000510218055986208	0.0083195336880846	microglia	C3AR1	complement component 3a receptor 1	AZ3B, C3AR, HNFAG09
Sppl2a	759.791998601151	0.982699546966807	0.282809657769826	3.47477365064601	0.000511284573620571	0.00833084324588617	opc	SPPL2A	signal peptide peptidase like 2A	2010106G01Rik, C130089K23Rik
Galnt1	1786.32453227198	0.806144299578113	0.23209565889131	3.47332777971358	0.000514047146825745	0.00836835708710804	opc	GALNT1	polypeptide N-acetylgalactosaminyltransferase 1	NA
Pan3	324.861172673729	1.10839904936724	0.31913117618408	3.47317696321809	0.000514336106387902	0.00836835708710804	microglia	PAN3	PAN3 poly(A) specific ribonuclease subunit	2700050F09Rik, A430027N15Rik, AU014670
Cd44	621.639429284852	1.73872452705207	0.50073603855829	3.47233750552122	0.000515947249044821	0.0083762686020438	astrocyte	CD44	CD44 antigen	AU023126, AW121933, AW146109, HERMES, Ly-24
Trim40	284.872714291334	-1.44714489782469	0.416740235539123	-3.47253462568251	0.000515568500949496	0.0083762686020438	neuron	TRIM40	tripartite motif-containing 40	Gm319, Gm35, Gm865
Plekhg6	53.4384120821071	-4.07655195033038	1.1739831483037	-3.47241095940826	0.000515806083913985	0.0083762686020438	microglia	PLEKHG6	pleckstrin homology domain containing, family G (with RhoGef domain) member 6	BC026778, Gm155
Fam180a	94.8159070945033	1.94301646582418	0.559674270513075	3.47169160383762	0.000517190107093216	0.00839034844034521	opc	FAM180A	family with sequence similarity 180, member A	B230314O19
Reep6	188.774334629124	-1.59072620553271	0.45828829704067	-3.47101642307822	0.000518492287324386	0.00840536952579061	neuron	REEP6	receptor accessory protein 6	0610011M24Rik, Dp1l1
Trim67	244.959932359639	-1.07226807175388	0.308997718981525	-3.47014882597885	0.000520170055683308	0.00842503914523349	opc	TRIM67	tripartite motif-containing 67	D130049O21Rik, TNL
Cap2	3103.79144297053	-0.656066637453475	0.189120052022543	-3.46904852466555	0.000522305107812215	0.00844878624432807	neuron	CAP2	CAP, adenylate cyclase-associated protein, 2 (yeast)	2810452G09Rik, AV045235
Pkib	630.288399641631	1.25307659059497	0.36153897219196	3.4659516317086	0.000528358321216958	0.00854051847877396	microglia	PKIB	protein kinase inhibitor beta, cAMP dependent, testis specific	Pkibeta, Prkacn2
Casp6	261.011708042286	1.2192289954014	0.351834433924212	3.46534869200448	0.000529544409209493	0.00855350148758558	endothelial	CASP6	caspase 6	CASP-6, Mch2
Zfp771	5671.59445755671	-0.709397622709414	0.204983961566946	-3.46074696423374	0.000538678880683237	0.00868848196070962	neuron	ZFP771	zinc finger protein 771	G630024C07Rik, Znf771
Rasgrf2	200.795934704157	1.81730897544632	0.525327792726054	3.45938098195008	0.000541418495196706	0.00872636923823898	neuron	RASGRF2	RAS protein-specific guanine nucleotide-releasing factor 2	6330417G04Rik, AW048350, Grf2, Ras-GRF2
Sema6a	1218.10065246494	-0.709525209381257	0.205219638004483	-3.45739431313955	0.00054542613479838	0.00877197582812168	oligodendrocyte	SEMA6A	sema domain, transmembrane domain (TM), and cytoplasmic domain, (semaphorin) 6A	A730020P05Rik, AI851735, Sema6A-1, Semaq, VIa
Adgrb1	4033.86201468684	-0.968346547906499	0.280243753934734	-3.45537245455261	0.000549533122841918	0.00883166937493929	opc	ADGRB1	adhesion G protein-coupled receptor B1	B830018M07Rik, Bai1, R75078, mKIAA4089
Zfp472	203.12415431485	1.66990443928234	0.483478020576014	3.45394075472721	0.000552458727440436	0.00887230446606176	opc	ZFP472	zinc finger protein 472	KRIM-1, Krim-1A, Krim-1B, Krim1
Slc12a2	1978.13120101948	1.23284522404649	0.357250832049419	3.45092331058853	0.00055867229215976	0.00896564679206673	oligodendrocyte	SLC12A2	solute carrier family 12, member 2	9330166H04Rik, Nkcc1, mBSC2, sy-ns
Ctbs	133.29718060343	1.47122301611961	0.426549300562991	3.44912771906502	0.000562400627601303	0.00901900044507215	endothelial	CTBS	chitobiase	2210401K11Rik, CTB
Slc1a2	13958.9563648859	0.777242109602149	0.225377578130181	3.44862215687314	0.000563454541393638	0.00902941965580522	astrocyte	SLC1A2	solute carrier family 1 (glial high affinity glutamate transporter), member 2	1700091C19Rik, 2900019G14Rik, AI159670, Eaat2, GLT-1
Rasgrf1	15271.3145338067	-0.812062166108298	0.235743958333503	-3.44467859048794	0.000571738799204925	0.00915060061160312	opc	RASGRF1	RAS protein-specific guanine nucleotide-releasing factor 1	AI844718, CDC25, CDC25Mm, Gnrp, Grf1
Tmem123	556.650984202981	1.32471240057356	0.38457289701099	3.44463276239589	0.000571835733640626	0.00915060061160312	endothelial	TMEM123	transmembrane protein 123	2310075C12Rik
Fzd6	57.7371610150906	-2.66429474753342	0.773547587196669	-3.44425448625443	0.000572636438578821	0.00915685426013764	endothelial	FZD6	frizzled class receptor 6	Fz6
Bmp4	108.354270396435	1.89679990654512	0.550891488560901	3.44314614752926	0.000574988496829353	0.00918788843395631	oligodendrocyte	BMP4	bone morphogenetic protein 4	Bmp-4, Bmp2b, Bmp2b-1, Bmp2b1
Psme2	2089.0615277924	0.816078877397133	0.237158133634767	3.4410748005545	0.00057940833338037	0.00925189618254759	endothelial	PSME2	proteasome (prosome, macropain) activator subunit 2 (PA28 beta)	AA589371, AI788882, PA28b
Nos1ap	1476.14600537703	-0.988044833555767	0.287206848608698	-3.44018549119599	0.000581315628868758	0.00927572130949942	neuron	NOS1AP	nitric oxide synthase 1 (neuronal) adaptor protein	6330408P19Rik, Capon
Lmcd1	391.341484158133	1.03892513911778	0.302218777358385	3.43765912958404	0.000586765836179482	0.00935600429294322	opc	LMCD1	LIM and cysteine-rich domains 1	AW455500, AW553074, dyxin
Dgkh	1596.25446189708	-0.693704557076658	0.201885400396401	-3.43613037750413	0.000590086929274737	0.00940224815482764	endothelial	DGKH	diacylglycerol kinase, eta	5930402B05Rik, D130015C16, DGK
Lrrc49	5791.00567511302	-0.813628628144903	0.236939451549165	-3.43390947697907	0.000594942846224756	0.00947286403550593	neuron	LRRC49	leucine rich repeat containing 49	AI430817, AW050057, D430025H09Rik, PGs4, p79
Dpp3	3965.14209078565	-0.792298845777755	0.230900588033468	-3.43134182777791	0.000600603266971399	0.00955056014279247	microglia	DPP3	dipeptidylpeptidase 3	4930533O14Rik, C86324, DPP III
Ncan	2276.50180727095	0.995910378787185	0.290351904924872	3.43001152014096	0.000603555623637544	0.00957735207456235	astrocyte	NCAN	neurocan	C230035B04, Cspg3, Cspg3-rs, Tgfbit
Alcam	246.842320951774	1.27598010693442	0.372030053704135	3.42977696083975	0.000604077580601565	0.00957735207456235	astrocyte	ALCAM	activated leukocyte cell adhesion molecule	AI853494, BEN, CD166, DM-GRASP, MuSC
Rnaseh2c	1433.15098795798	-0.6443293372084	0.187857978492055	-3.42987475102448	0.000603859920334132	0.00957735207456235	endothelial	RNASEH2C	ribonuclease H2, subunit C	1500026D16Rik, AYP1
Abcf1	3505.69562540203	-0.76229298246569	0.222295744918752	-3.42918386829358	0.000605399244271888	0.00959149909063099	microglia	ABCF1	ATP-binding cassette, sub-family F (GCN20), member 1	AU041969, Abc50, D17Wsu166e, GCN20
Basp1	10345.7738598569	-0.800588015122609	0.233795274885824	-3.42431221295461	0.000616357655029246	0.00974438333736612	microglia	BASP1	brain abundant, membrane attached signal protein 1	2610024P12Rik, CAP-23, CAP23, Ckap3, NAP-22
Dctn1	9750.65318861681	-1.09844737845013	0.320802253376172	-3.4240637866159	0.000616921386827224	0.00974639806247055	neuron	DCTN1	dynactin 1	AL022633, DAP-150, DP-150, Glued, p150
Ifnar2	1051.21520378058	0.817537843328735	0.238888057243316	3.42226335113958	0.000621021315313794	0.00979731296807546	endothelial	IFNAR2	interferon (alpha and beta) receptor 2	AI747302, Ifnar-2
Wasf2	392.069805771075	1.09831234694699	0.320989748805352	3.42164306191909	0.000622439691659839	0.00981275954268818	microglia	WASF2	WASP family, member 2	AW742646, D4Ertd13e, WAVE2
Crip1	392.957717973468	1.39009776304141	0.40629412449207	3.42140749581168	0.000622979135087811	0.00981433772829803	endothelial	CRIP1	cysteine-rich protein 1 (intestinal)	CRHP, CRP1, Crip
Zfp36	181.437372992454	1.65927442395883	0.485026918316113	3.4209945083448	0.000623925921096497	0.00982232639279398	microglia	ZFP36	zinc finger protein 36	Gos24, Nup475, TIS11D, TISII, Tis11
Dennd1b	349.14516845307	1.22410930639096	0.357862782866679	3.42061081788154	0.00062480674234065	0.00982926606841393	astrocyte	DENND1B	DENN/MADD domain containing 1B	4632404N19Rik, 4930467M19Rik, 6820401H01Rik, F730008N07Rik
Zfp938	1139.30382283221	0.931317264253599	0.27255010274926	3.41704976391218	0.00063303707023079	0.00993076903924551	NA	ZFP938	zinc finger protein 938	B230315N10Rik
Ccdc97	1444.9729975928	-0.91350794670741	0.267474514165081	-3.41530836894467	0.000637098406562088	0.00998046374767916	microglia	CCDC97	coiled-coil domain containing 97	1200014H14Rik, 2810446P04Rik, AA545218, D7Ertd462e
Oaf	163.475816437795	1.3943441874423	0.408575258574753	3.41269853761149	0.000643230540215301	0.0100694653383809	astrocyte	OAF	out at first homolog	AL024221, D130038B21Rik, D9Ucla1
Tpd52l1	9336.35620879304	-0.822189671848995	0.241105176978625	-3.41008717503352	0.000649421180280112	0.0101521481779408	astrocyte	TPD52L1	tumor protein D52-like 1	D53
Teddm2	30.1543879024535	-2.49369284861731	0.731533344727062	-3.40885739056463	0.000652355726694663	0.0101837697963886	endothelial	TEDDM2	transmembrane epididymal family member 2	5830403L16Rik, AJ554213, Me9, e92
Lgals2	31.6373561838589	1.82757126191402	0.536115875210377	3.40891092097742	0.000652227734627113	0.0101837697963886	oligodendrocyte	LGALS2	lectin, galactose-binding, soluble 2	2200008F12Rik, AI324147
Smarca2	4797.34909420415	-0.854568234124084	0.250716831216945	-3.40849966065751	0.00065321166439177	0.0101900107338322	microglia	SMARCA2	SWI/SNF related, matrix associated, actin dependent regulator of chromatin, subfamily a, member 2	2610209L14Rik, SNF2alpha, Snf2l2, brahma, brm
Gpc5	1352.78618814136	-0.732087669652642	0.214880577787777	-3.40695132705607	0.000656928407299921	0.0102336985290606	astrocyte	GPC5	glypican 5	A230034F01Rik
Pprc1	273.388646073579	-1.21099322027155	0.355442475890329	-3.4070019831991	0.00065680649773845	0.0102336985290606	microglia	PPRC1	peroxisome proliferative activated receptor, gamma, coactivator-related 1	A930018M19, BC013720, PRC, mKIAA0595
Plxnb2	842.953580635651	1.1083482025945	0.325422520082848	3.40587431475957	0.000659525340216115	0.010259844411621	microglia	PLXNB2	plexin B2	Debt, plexin-B2
Fcho2	441.495820878212	1.4670500394526	0.43082989671068	3.40517232126486	0.000661223148997278	0.0102790980692068	endothelial	FCHO2	FCH domain only 2	5832424M12Rik, AA387320
Ifi44	49.1243071291025	3.81340825163834	1.12009927755799	3.40452701652681	0.000662787437147731	0.0102962507360523	endothelial	IFI44	interferon-induced protein 44	A430056A10Rik, AW261460, MTAP44, p44
Capn5	774.792057089587	-0.893834228549841	0.262719327760704	-3.40224008704828	0.000668358949369092	0.0103611870714477	oligodendrocyte	CAPN5	calpain 5	nCL-3
Dnah14	300.57997946977	1.50341062727813	0.442017820033133	3.40124438233156	0.000670798306937274	0.0103917915247377	opc	DNAH14	dynein, axonemal, heavy chain 14	A230079K17Rik, Dnahc14, Gm18554, Gm980
Rock1	1143.81247642938	0.853056222580283	0.25083277972487	3.40089610104378	0.000671653506661101	0.0103933626304609	microglia	ROCK1	Rho-associated coiled-coil containing protein kinase 1	1110055K06Rik, Rock-I
Rerg	59.5047738711484	2.59960593242052	0.764404684101566	3.40082417924471	0.000671830235838021	0.0103933626304609	astrocyte	RERG	RAS-like, estrogen-regulated, growth-inhibitor	NA
Batf	37.2581282695581	3.81775067065356	1.12323716379205	3.39888208271603	0.000676618811468632	0.0104601990514863	microglia	BATF	basic leucine zipper transcription factor, ATF-like	B-ATF, SFA-2
Ctr9	3303.28578783539	-0.604211429863571	0.177798388990146	-3.39829530118553	0.000678071852787332	0.0104706261774798	oligodendrocyte	CTR9	CTR9 homolog, Paf1/RNA polymerase II complex component	AA409336, Sh2bp1, Tsbp, Tsp, mKIAA0155
Camta2	3411.72638017838	-1.04214816570226	0.306940228242189	-3.39528048073242	0.000685583270363212	0.0105549584263569	microglia	CAMTA2	calmodulin binding transcription activator 2	Kiaa0909-hp, mKIAA0909
Rbm3	2702.35338896003	1.07007998235979	0.315199819682229	3.39492574405214	0.000686472163638672	0.0105613647820415	microglia	RBM3	RNA binding motif (RNP1, RRM) protein 3	2600016C11Rik
Habp4	11854.9046630113	-0.801295736229364	0.236120621067993	-3.39358643309101	0.000689837852947985	0.0105968029725756	oligodendrocyte	HABP4	hyaluronic acid binding protein 4	4933413D03Rik, 4933428J01Rik
Ggh	748.198970959069	1.29041668012028	0.380267651614961	3.39344320938161	0.000690198680563031	0.0105968029725756	neuron	GGH	gamma-glutamyl hydrolase	gamma-GH
Rmdn3	2363.17152449605	-0.640885035023643	0.18887255797242	-3.39321414346084	0.000690776137586818	0.0105983847098571	opc	RMDN3	regulator of microtubule dynamics 3	1200015F23Rik, AI131757, Fam82a2, Ptpip51, RMD-3
Zic3	644.130168697643	-0.728047428531692	0.214572073646301	-3.39302042507079	0.000691264836703701	0.0105986034228716	endothelial	ZIC3	zinc finger protein of the cerebellum 3	Bn, Ka
Atg13	3211.03351079303	-0.803466895953689	0.236819635084105	-3.39273766581197	0.000691978738714327	0.0106006506816789	oligodendrocyte	ATG13	autophagy related 13	1110053A20Rik, D2Ertd391e, Harbi1
Add3	3302.57737749688	0.946256504551084	0.278918472056937	3.39259174042054	0.000692347434736092	0.0106006506816789	astrocyte	ADD3	adducin 3 (gamma)	AI463285, R75380
Susd3	282.258153638847	1.5764829465721	0.464866903901396	3.39125657976825	0.000695729347906533	0.0106451355499206	microglia	SUSD3	sushi domain containing 3	1700017I11Rik, 2810440J20Rik
Prkcz	6624.14186959881	-0.803433568595716	0.237077577540841	-3.38890576211203	0.000701721222854085	0.0107294663910591	oligodendrocyte	PRKCZ	protein kinase C, zeta	AI098070, C80388, Pkcz, R74924, aPKCzeta
Med15	2669.32532408453	-0.773906292332705	0.228388521783715	-3.38855160622125	0.000702628057495107	0.0107359837047765	neuron	MED15	mediator complex subunit 15	A230074L19Rik, AW536074, Pcqap, mPcqap
Hrh2	242.1326020653	-1.19706869243078	0.353377938598105	-3.38750261881006	0.000705320438348496	0.0107697561669631	microglia	HRH2	histamine receptor H2	H2R, HH2R
Plpp3	9067.85096954983	-0.546973001159751	0.161488412088403	-3.38707275702435	0.000706426508706682	0.0107792771707641	astrocyte	PLPP3	phospholipid phosphatase 3	1110003O22Rik, 2610002D05Rik, AV025606, D4Bwg0538e, D4Bwg1535e
Gm26902	15.7350914771817	4.36905680643624	1.28999554548028	3.38687743670431	0.000706929616610374	0.0107795909252281	NA	GM26902	predicted gene, 26902	NA
Gabarapl1	16843.4115775665	-0.71310599712901	0.210730907345959	-3.38396491577905	0.000714471322162762	0.0108871588443342	neuron	GABARAPL1	gamma-aminobutyric acid (GABA) A receptor-associated protein-like 1	3110025G09Rik, 9130422N19Rik, AI196471, Apg8l, Atg8l
Lrig1	1642.1389824699	1.00707563977081	0.297670100477796	3.38319380466607	0.000716480522380665	0.01090290081026	astrocyte	LRIG1	leucine-rich repeats and immunoglobulin-like domains 1	D6Bwg0781e, Img, LIG-1
Kcnn3	887.512234004638	-0.749086227937061	0.221412539669069	-3.38321501147438	0.00071642519598182	0.01090290081026	astrocyte	KCNN3	potassium intermediate/small conductance calcium-activated channel, subfamily N, member 3	KCa2.3, SK3, SKCA3
Tspan15	2321.09522748832	0.991802353470041	0.29317211989937	3.38300365604503	0.000716976778128665	0.0109030253550825	oligodendrocyte	TSPAN15	tetraspanin 15	1110036D12Rik, 2700063A19Rik, AW048364, Tm4sf15
Gpx1	12842.6250871429	0.575325993662257	0.17009262271289	3.38242767079549	0.000718481951688764	0.010918481849507	microglia	GPX1	glutathione peroxidase 1	AI195024, AL033363, CGPx, GPx-1, GSHPx-1
Pank4	1824.35534695702	-0.883114014250903	0.261131011098713	-3.38188103563489	0.000719913141794984	0.0109327937964365	microglia	PANK4	pantothenate kinase 4	D030031I12Rik, R75150
Socs2	1870.87890767735	-0.932982182174644	0.275954611272564	-3.38092622504911	0.000722419364620592	0.0109634009417523	endothelial	SOCS2	suppressor of cytokine signaling 2	8030460M17, AI527257, AW108012, CIS2, Cish2
Grm4	3254.06614058342	-1.02832425325787	0.304238166158572	-3.37999754022282	0.000724864785317002	0.0109930444257953	neuron	GRM4	glutamate receptor, metabotropic 4	Gprc1d, mGluR4
Zeb2	705.823801340229	1.32563052756073	0.392375273927714	3.37847620797061	0.000728887393275506	0.011036311352706	oligodendrocyte	ZEB2	zinc finger E-box binding homeobox 2	9130203F04Rik, D130016B08Rik, SIP1, Zfhx1b, Zfx1b
Ppcdc	1301.80457983201	0.981900628195008	0.290630610526721	3.37851758428155	0.000728777714945838	0.011036311352706	microglia	PPCDC	phosphopantothenoylcysteine decarboxylase	1810057I13Rik, 8430432M10Rik
Ret	1236.73061929179	-1.05969571060622	0.313671788695116	-3.37835836309852	0.000729199854809706	0.011036311352706	endothelial	RET	ret proto-oncogene	PTC, RET51, RET9, c-Ret
Cnmd	123.428567835914	2.12570850924117	0.629454259089952	3.37706589246765	0.000732634970641507	0.0110807939127695	astrocyte	CNMD	chondromodulin	Bricd3, ChM-I, Chmd, Lect1
Snrpd2	1752.01349255866	-0.741892945184274	0.219719695662248	-3.37654274892455	0.000734029644986044	0.0110943763459697	opc	SNRPD2	small nuclear ribonucleoprotein D2	1810009A06Rik, SMD2
Dnajb13	40.0768123808549	3.08108659318215	0.913105316375653	3.37429487916221	0.000740050462350384	0.0111778142518223	microglia	DNAJB13	DnaJ heat shock protein family (Hsp40) member B13	1700014P03Rik, Tsarg
Myo6	2472.82906543341	0.798031612446921	0.236594874980921	3.37298773911004	0.000743572636335605	0.0112172020169759	astrocyte	MYO6	myosin VI	BC029719, Myo6<rsv>, Tlc, rsv, sv
Gabpb2	186.700841894632	1.35759123654435	0.402670154486981	3.37147221222287	0.000747675809321322	0.0112625285936811	astrocyte	GABPB2	GA repeat binding protein, beta 2	1810015F01Rik, 5830427M07, 9430006E19Rik, A430024B14Rik, AV050852
Smim3	633.429879163088	0.897439648078677	0.266223815321179	3.37099686966766	0.000748967088441181	0.0112743772160967	astrocyte	SMIM3	small integral membrane protein 3	2010002N04Rik, AI195350, AW561905, Nid67, cI-41
Inf2	429.709999343564	1.49186418994459	0.442599200816481	3.37068884713865	0.000749804944321961	0.0112793889907127	oligodendrocyte	INF2	inverted formin, FH2 and WH2 domain containing	2610204M08Rik, AA589465, AW125550, EG629699
Gmfb	2089.54556720755	1.10577618303184	0.328307053708911	3.36811582492609	0.000756837934054089	0.0113775253087714	oligodendrocyte	GMFB	glia maturation factor, beta	3110001H22Rik, 3110001O16Rik, AI851627, C79176, D14Ertd630e
Mical2	2755.48338331986	-1.02758939398545	0.3052793756723	-3.36606228875582	0.000762494882780403	0.0114471593994835	neuron	MICAL2	microtubule associated monooxygenase, calponin and LIM domain containing 2	4921517J23Rik, 5330438E18Rik, 9530064J02, MICAL-2, Micalcl
Atp8a2	1644.92333172723	-0.726271329774313	0.215757301607062	-3.36614948539262	0.000762253883181437	0.0114471593994835	neuron	ATP8A2	ATPase, aminophospholipid transporter-like, class I, type 8A, member 2	AI415030, Atpc1b, agil, wl
Mrpl38	3124.86784999713	-0.75245160812236	0.223652138946471	-3.36438368828859	0.000767148117648431	0.0115092826058753	neuron	MRPL38	mitochondrial ribosomal protein L38	1110036N21Rik, 4733401F03Rik, MRP-L3, R75240, Rpml3
Cpxm2	55.2652307376357	3.00647720436804	0.893688548025319	3.36412188677041	0.000767876227694595	0.0115124745305165	astrocyte	CPXM2	carboxypeptidase X 2 (M14 family)	4632435C11Rik, CPX-2, Cpx2
Smim10l1	4170.73442983669	-0.718911929487286	0.213720619169374	-3.36379303167536	0.000768791733121802	0.0115184698364909	NA	SMIM10L1	small integral membrane protein 10 like 1	2700089E24Rik, AI662692
Htr7	1047.05610480796	-1.13648711226367	0.338007586052954	-3.36231244255453	0.000772926136676453	0.0115649008487711	neuron	HTR7	5-hydroxytryptamine (serotonin) receptor 7	5-HT-X, 5-HT7
Ifitm6	20.4151686069353	4.05907089158567	1.20859132156674	3.35851401474879	0.000783627475163818	0.0117171714643136	microglia	IFITM6	interferon induced transmembrane protein 6	A330075D07, Dspa2f, Fgls5, fragilis5
Nt5dc2	264.437419592649	1.08487331675808	0.323086829019983	3.35783826301066	0.00078554562503045	0.0117379957976958	endothelial	NT5DC2	5'-nucleotidase domain containing 2	2510015F01Rik
Ccr5	132.883965584779	1.53227940446898	0.45641475914354	3.35720827114421	0.000787337808123258	0.0117495321136565	microglia	CCR5	chemokine (C-C motif) receptor 5	AM4-7, CD195, Cmkbr5
Naalad2	91.7774668401994	1.64003476809777	0.488629537640805	3.35639711020369	0.000789650965123418	0.0117757095526649	endothelial	NAALAD2	N-acetylated alpha-linked acidic dipeptidase 2	2700022G20Rik, D9Ertd285e, Folh1b, GCP3, GCPIII
Tpp1	5134.4074636265	0.779387154506865	0.232293078894757	3.35518887697888	0.000793108135313696	0.0118092515532487	microglia	TPP1	tripeptidyl peptidase I	Cln2, LPIC, TPP-1, TPP-I
Spsb2	285.863955405591	1.12826017226685	0.336260790688506	3.35531291042495	0.000792752587083488	0.0118092515532487	endothelial	SPSB2	splA/ryanodine receptor domain and SOCS box containing 2	AI461677, C9, Grcc9, SSB2
Kcnb1	1462.90212350527	-0.773418646441463	0.230577740782247	-3.35426413589447	0.000795763621704118	0.0118273875883222	neuron	KCNB1	potassium voltage gated channel, Shab-related subfamily, member 1	Kcr1-1, Kv2.1, Shab
Slc29a3	792.875743304243	0.951858051029905	0.283935963853753	3.35236874579291	0.00080123223218824	0.011892841750733	microglia	SLC29A3	solute carrier family 29 (nucleoside transporters), member 3	4933435C21Rik, AW987637, Ent3
Adarb1	9892.38083419785	-0.774137423498269	0.23102680005691	-3.35085549948133	0.000805623290234197	0.0119421490912686	neuron	ADARB1	adenosine deaminase, RNA-specific, B1	1700057H01Rik, AW124433, AW558573, Adar2, BB220382
Tcf25	26044.2760689366	-0.657618711066566	0.19629162423102	-3.35021279508391	0.000807495003472699	0.0119619568186848	endothelial	TCF25	transcription factor 25 (basic helix-loop-helix)	1100001J13Rik, 1810041K11Rik, D8Ertd325e, Nulp1, mKIAA1049
Nras	863.140515469255	0.666325925351048	0.198921121581224	3.34969921773225	0.000808993566686243	0.0119762142387038	microglia	NRAS	neuroblastoma ras oncogene	AV095280, N-ras
Rcbtb2	1179.21802206055	0.924771816720788	0.276233327140362	3.34779234024461	0.000814580236718143	0.0120429569212751	microglia	RCBTB2	regulator of chromosome condensation (RCC1) and BTB (POZ) domain containing protein 2	2610028E02Rik, 2810420M18Rik, AI448345, AW240694, Chc1l
Brinp2	2780.27726851096	-1.13895642680937	0.340267780310044	-3.34723559712759	0.000816218092337648	0.0120537253812702	opc	BRINP2	bone morphogenic protein/retinoic acid inducible neural-specific 2	6430517E21Rik, BB361039, Fam5b, mKIAA1747
C4a	44.8707147539664	2.62343975113155	0.783776592907649	3.3471779775907	0.000816387774827064	0.0120537253812702	astrocyte	C4A	complement component 4A (Rodgers blood group)	C4, C4b, Slp, SlpA
Rrp1b	414.35610203411	-0.875940809072297	0.261735311831164	-3.34666653476752	0.000817895346602319	0.0120680080236124	microglia	RRP1B	ribosomal RNA processing 1B	2600005C20Rik, D030064A17, Kiaa0179, mKIAA0179
Zscan20	115.802328063957	-1.82166618311001	0.544539876520523	-3.34533109815577	0.000821843977586127	0.012118265752671	astrocyte	ZSCAN20	zinc finger and SCAN domains 20	C130001F22, Zfp31, Zkscan20
Cnksr2	843.065805215245	-0.954789990609229	0.285528694364068	-3.34393708742915	0.000825984662246065	0.012155251231828	neuron	CNKSR2	connector enhancer of kinase suppressor of Ras 2	Cnk2, Ksr2
Rhou	1397.90982406858	0.750351102483579	0.224381824650592	3.34408147207122	0.000825554894143173	0.012155251231828	oligodendrocyte	RHOU	ras homolog family member U	2310026M05Rik, AI182090, Arhu, CDC42L1, G28K
Frrs1	309.909536228994	1.24505335046597	0.372427852122816	3.34307260686664	0.000828562176465523	0.0121851550099166	microglia	FRRS1	ferric-chelate reductase 1	AI131732, SDR-2, Sdfr2
Rgs20	356.971919925224	0.966500462618959	0.289122087461813	3.34288006531709	0.000829137268749891	0.0121855904253973	astrocyte	RGS20	regulator of G-protein signaling 20	2900073E09Rik, Rgsz1
Mapk11	1287.42943714863	-1.04476239573813	0.312638843396262	-3.34175492843007	0.000832505292147813	0.0122270451816502	neuron	MAPK11	mitogen-activated protein kinase 11	P38b, Prkm11, Sapk2, Sapk2b, p38-2
Kat2b	613.581646056052	0.976049009674237	0.292196163690585	3.34038954292296	0.000836609528452442	0.0122792511538102	oligodendrocyte	KAT2B	K(lysine) acetyltransferase 2B	A930006P13Rik, AI461839, AW536563, Pcaf, p/CAF
Creld1	3468.17157949635	-0.849130040906422	0.254229605575247	-3.34001242296345	0.000837746423309113	0.0122878643140527	neuron	CRELD1	cysteine-rich with EGF-like domains 1	AI843811, i11E7
Tgfa	684.215272179547	1.08544801790471	0.325069113103238	3.33912997006266	0.000840412336089437	0.0123188787243451	oligodendrocyte	TGFA	transforming growth factor alpha	wa-1, wa1
Olfr482	55.2393541301989	2.2558586106552	0.675802109507139	3.33804612166777	0.000843697437062526	0.0123427354594236	microglia	OLFR482	olfactory receptor 482	MOR204-14
Rimklb	225.346307531418	1.10424251620102	0.330828526747343	3.33780924836733	0.000844416974628179	0.0123451772226563	astrocyte	RIMKLB	ribosomal modification protein rimK-like family member B	4931417E21Rik, 4933426K21Rik, AA097693, AI325948, AU015629
Retsat	1415.48211416344	1.60999207815863	0.482544808706646	3.33646129666974	0.000848522422986352	0.0123889819654197	astrocyte	RETSAT	retinol saturase (all trans retinol 13,14 reductase)	0610039N19Rik, C80029, MMT-7, Ppsig
Atp8b2	1966.97300317626	-0.83747802999438	0.251070550315191	-3.33562828831585	0.000851068758271098	0.0124180437563802	astrocyte	ATP8B2	ATPase, class I, type 8B, member 2	Id
Def8	2110.54813487726	-0.856949414551155	0.256923877060789	-3.33542146551213	0.000851702070306843	0.0124191726818437	neuron	DEF8	differentially expressed in FDCP 8	AI449518, D8Ertd713e, DEF-8
Rhoq	1354.7853717271	0.816824528470132	0.245078957786411	3.33290355013671	0.000859447307600349	0.0125157714501201	microglia	RHOQ	ras homolog family member Q	Arhq, TC10A, Tc10
Vasn	100.944746734239	1.57175383235357	0.471751472008188	3.33174123583082	0.000863044635567697	0.0125599701068057	microglia	VASN	vasorin	2610528G05Rik, Atia, Slitl2
Ccdc124	9563.8504911295	-0.859756540768448	0.258113011620912	-3.3309306468872	0.000865561642375946	0.0125802091926065	opc	CCDC124	coiled-coil domain containing 124	1810023B24Rik
Rtl6	1785.98584935835	-1.25422764195913	0.376630290273753	-3.33012950457994	0.000868056002462238	0.0126082594531885	neuron	RTL6	retrotransposon Gag like 6	BC058638, Ldoc1l, Mar6, Mart6
Fndc5	8117.48891782057	-0.936885893992976	0.281400309834239	-3.32937051329068	0.00087042527184239	0.0126344575358591	astrocyte	FNDC5	fibronectin type III domain containing 5	1500001L03Rik, AI836596, C87088, PeP, Pxp
Sema4d	1226.94665471237	0.916800285112691	0.275429281366488	3.32862316077712	0.000872764066962955	0.0126542340199275	microglia	SEMA4D	sema domain, immunoglobulin domain (Ig), transmembrane domain (TM) and short cytoplasmic domain, (semaphorin) 4D	CD100, Semacl2, Semaj, Semcl2, coll-4
Cdh6	1243.56518686072	-0.934561259708105	0.280814918878964	-3.32803279625937	0.000874615695237213	0.0126623720128996	endothelial	CDH6	cadherin 6	cad6
Mrpl32	1048.46227606294	0.988094462035458	0.296960079476235	3.32736462011397	0.000876715766582298	0.0126845553819184	opc	MRPL32	mitochondrial ribosomal protein L32	0610033O15Rik
Nkd1	1615.61155772021	-1.14648497019343	0.344624220277618	-3.32676841247506	0.000878593587443934	0.0126952795277555	endothelial	NKD1	naked cuticle 1	2810434J10Rik, 9030215G15Rik, Nkd
Slc30a7	332.122375023845	1.00864560376716	0.303176530925301	3.32692507790348	0.000878099791775021	0.0126952795277555	endothelial	SLC30A7	solute carrier family 30 (zinc transporter), member 7	1810059J10Rik, 2610034N15Rik, 4833428C12Rik, AI467242, ZnT-7
D3Ertd751e	701.208073579032	1.08207083983418	0.325348997395697	3.3258772840727	0.000881407246136801	0.012727702955042	neuron	D3ERTD751E	DNA segment, Chr 3, ERATO Doi 751, expressed	2810009O15Rik, 4930415G15Rik
Col26a1	234.050010359149	-1.31881920404439	0.396666120462977	-3.32475887405029	0.000884950347166935	0.0127706109853761	opc	COL26A1	collagen, type XXVI, alpha 1	9430032K24Rik, BC002218, Col26a, Emid2, Emu2
Lrrc3	1549.01369954888	-0.879179409423608	0.264473934160489	-3.32425731183815	0.000886543570750001	0.0127853433356903	microglia	LRRC3	leucine rich repeat containing 3	1300011L04Rik, C21orf102
Asic2	3107.02954846645	-0.859339120188373	0.258772390598371	-3.32083000895607	0.000897501839106592	0.0129183592679138	neuron	ASIC2	acid-sensing (proton-gated) ion channel 2	ACIC2, Accn1, BNC1, BNaC1, BNaC1a
Hcar2	213.005980103075	4.40467967553695	1.32682480341713	3.31971460300792	0.000901095167028164	0.012961728870729	microglia	HCAR2	hydroxycarboxylic acid receptor 2	Gpr109a, Gpr109b, HM74, Niacr1, PUMA-G
Kif5a	14301.3818584892	-0.883993057064201	0.266523171928195	-3.31675872933991	0.000910682229678945	0.013082784777362	oligodendrocyte	KIF5A	kinesin family member 5A	D10Bwg0738e, Khc, Kif5, Kns, mKIAA4086
Ctnna3	117.04128310604	2.15206458995559	0.649244339644926	3.31472214472068	0.000917342582965597	0.0131615388316432	oligodendrocyte	CTNNA3	catenin (cadherin associated protein), alpha 3	4930429L08Rik, 4933408A16, Catna3, Vr22
Lhpp	1174.67347335191	-0.772656194287978	0.233218455914856	-3.31301479232013	0.000922960982776899	0.0132251606120931	oligodendrocyte	LHPP	phospholysine phosphohistidine inorganic pyrophosphate phosphatase	2310007H09Rik
Napepld	1607.29395676485	-0.702251277490029	0.211957988689305	-3.31316258392795	0.000922473385977312	0.0132251606120931	oligodendrocyte	NAPEPLD	N-acyl phosphatidylethanolamine phospholipase D	A530089G06, Mbldc1, NAPE-PLD
Gpr179	29.6182590881207	3.09746201965537	0.935035594593186	3.31266749369366	0.000924107736937843	0.013233104317599	astrocyte	GPR179	G protein-coupled receptor 179	5330439C02Rik, Gpr158l1
Pfkfb3	377.822059216072	1.35983888260144	0.410692818314453	3.31108512727939	0.000929349322681917	0.0132996377446453	microglia	PFKFB3	6-phosphofructo-2-kinase/fructose-2,6-biphosphatase 3	E330010H22Rik, iPFK-2, uPFK-2
Gsn	6466.59750425949	1.03146353346298	0.311624609721902	3.30995531573539	0.000933108662009201	0.013336349584532	oligodendrocyte	GSN	gelsolin	ADF
Paqr7	4513.98684318996	-0.755463203210783	0.228290177225601	-3.3092234295487	0.000935551457266742	0.0133371330438402	astrocyte	PAQR7	progestin and adipoQ receptor family member VII	2310021M12Rik, AV001994, BB007237, Mpra, PGLP
Ier3ip1	1313.20666370009	0.908288954336221	0.274461942488287	3.309343897014	0.000935148969594143	0.0133371330438402	neuron	IER3IP1	immediate early response 3 interacting protein 1	1110057H19Rik, AI644142, AL022842, AL022863, AV026606
Ssc5d	20.9721152102508	4.11728903615517	1.24409220701924	3.30947257198879	0.000934719237425299	0.0133371330438402	neuron	SSC5D	scavenger receptor cysteine rich family, 5 domains	A430110N23Rik, S5D-SRCRB
Cftr	29.219311480127	4.43419498562378	1.33995033651086	3.30922338298756	0.000935551612860809	0.0133371330438402	opc	CFTR	cystic fibrosis transmembrane conductance regulator	AW495489, Abcc7
Lrguk	130.888313209686	1.54595478661918	0.467562366328764	3.30641406997276	0.000944983298247178	0.0134458483436584	astrocyte	LRGUK	leucine-rich repeats and guanylate kinase domain containing	4921528H16Rik
Gcnt2	185.76475772241	1.10802987440967	0.335218957659373	3.30539144368909	0.000948438365582558	0.0134778401073465	endothelial	GCNT2	glucosaminyl (N-acetyl) transferase 2, I-branching enzyme	5330430K10Rik, IGnT, IGnTA, IGnTB, IGnTC
Mafk	519.200055639523	0.721669058025447	0.218347343112539	3.30514238340647	0.000949281616222729	0.0134812473139222	microglia	MAFK	v-maf musculoaponeurotic fibrosarcoma oncogene family, protein K (avian)	AW061068, NF-E2, Nfe2u
Pnrc2	1921.72379153185	0.906395703674488	0.274598568896504	3.30080272201312	0.000964086456683701	0.0136828000990198	endothelial	PNRC2	proline-rich nuclear receptor coactivator 2	0610011E17Rik, D4Bwg0593e
Fam131a	1336.08971635821	-0.748972356380681	0.226952085170097	-3.300134280852	0.000966385771203054	0.0137067249161302	neuron	FAM131A	family with sequence similarity 131, member A	2900046G09Rik
Arhgap27	728.569154512847	-1.1348739066193	0.344184300053132	-3.29728551373234	0.000976242063721282	0.0138289609774697	microglia	ARHGAP27	Rho GTPase activating protein 27	2310069I04Rik, 5730442P18Rik, Gm21552, Sh3d20
Htr1f	28.0236114742013	-3.60604441467563	1.09375226408231	-3.29694806867548	0.000977415717569033	0.0138368122400346	neuron	HTR1F	5-hydroxytryptamine (serotonin) receptor 1F	Htr1eb
Ndufa13	15272.5982320411	-0.785876903535594	0.238543193822169	-3.2944847050277	0.000986023105713197	0.013940331881411	astrocyte	NDUFA13	NADH:ubiquinone oxidoreductase subunit A13	2700054G14Rik, AU022060, CDA016, CGI-39, CI-B16.6
Tmtc1	537.137583431651	0.951280179255164	0.288763725157744	3.2943202223046	0.000986600326984682	0.013940331881411	endothelial	TMTC1	transmembrane and tetratricopeptide repeat containing 1	Arg99, BC023818
C2cd4b	141.940083211365	-1.40058205233742	0.425130637232402	-3.29447452071486	0.000986058836566216	0.013940331881411	endothelial	C2CD4B	C2 calcium-dependent domain containing 4B	3300001A09Rik, Fam148b
Cnr2	94.6447616796636	1.94831240180003	0.591473617270798	3.29399713682922	0.000987735045827855	0.0139475431028751	endothelial	CNR2	cannabinoid receptor 2 (macrophage)	CB-2, CB2, CB2-R
Lsm11	725.005745294152	-0.875458125953208	0.265823903929226	-3.29337622769355	0.000989919153980199	0.0139657292751174	neuron	LSM11	U7 snRNP-specific Sm-like protein LSM11	2210404M20Rik, AV079530
Mcl1	1880.8012635651	0.729400920093229	0.22149500308183	3.29308070134547	0.000990960266446606	0.0139666002474137	microglia	MCL1	myeloid cell leukemia sequence 1	AW556805, Mcl-1
Il6st	1130.11496508801	1.09998189664	0.334159488098893	3.29178711308795	0.000995529402079492	0.0140133152571227	microglia	IL6ST	interleukin 6 signal transducer	5133400A03Rik, AA389424, BB405851, CD130, D13Ertd699e
Ckmt1	22576.5610998406	-0.783687961748843	0.238308583538224	-3.28854273779502	0.00100707493307238	0.0141579905159873	neuron	CKMT1	creatine kinase, mitochondrial 1, ubiquitous	Mt-CK, ScCKmit, U-MtCK, UbCKmit, mi-CK
Gba	2589.71087350086	0.754196632965022	0.229394169070776	3.2877759535916	0.00100982168296829	0.0141876770917161	microglia	GBA	glucosidase, beta, acid	GBA1, GC, GCase, GLUC, betaGC
Odf3l2	18.1525441650906	3.5585030437533	1.08266766676643	3.2867916471371	0.00101335779892428	0.0142284097235509	opc	ODF3L2	outer dense fiber of sperm tails 3-like 2	Gm1157
Tmem159	428.75125912052	0.907388127245052	0.276137275678005	3.28600376395083	0.00101619652049431	0.0142503540937366	oligodendrocyte	TMEM159	transmembrane protein 159	8430420C20Rik, Ldaf1
Klrb1b	49.3919703046355	3.53761076928695	1.07652697457493	3.28613295610524	0.00101573054075055	0.0142503540937366	microglia	KLRB1B	killer cell lectin-like receptor subfamily B member 1B	Klrb1d, Ly55b, Ly55d, NKR-P1B, NKR-P1D
Mapk8ip2	8964.60568200873	-0.925735356656885	0.281918313931072	-3.28370067112144	0.00102453676032478	0.0143582977972994	opc	MAPK8IP2	mitogen-activated protein kinase 8 interacting protein 2	3230402N03Rik, AI847694, AW049958, IB2, Jip2
Trim62	877.678074690951	0.796607178044901	0.242647749036156	3.28297781953131	0.00102716747221932	0.0143771266678617	opc	TRIM62	tripartite motif-containing 62	6330414G21Rik, AI450348, Dear1
Impdh1	2966.68255367977	-0.969016255125273	0.295241934045282	-3.28210915654229	0.00103033711316335	0.014395014741233	endothelial	IMPDH1	inosine monophosphate dehydrogenase 1	B930086D20Rik, IMPDH-I
Nipsnap3b	1002.67165261109	0.827923063697442	0.252254233882097	3.28209779061394	0.0010303786459211	0.014395014741233	oligodendrocyte	NIPSNAP3B	nipsnap homolog 3B	2700063N13Rik, Nipsnap3a
Zfp932	335.793975487051	1.10242792590952	0.33593894857657	3.28163176845284	0.00103208289349756	0.0144098123486513	neuron	ZFP932	zinc finger protein 932	2310001H12Rik, Znf431
Tcf12	815.274445392497	0.796370097830496	0.242724398604578	3.28096434643088	0.00103452820598178	0.0144349316636022	microglia	TCF12	transcription factor 12	A130037E08Rik, ALF1, HEB, HEBAlt, HTF-4
Sfrp4	113.921235517596	1.31626294010969	0.401228479399303	3.28058203166517	0.0010359313516348	0.0144454871811297	astrocyte	SFRP4	secreted frizzled-related protein 4	NA
Tmem260	411.584195593561	0.828165583346889	0.252480422941749	3.28011801349825	0.00103763672540011	0.0144602413030025	oligodendrocyte	TMEM260	transmembrane protein 260	5930435P15, 6720456H20Rik
Galnt6	967.709119175439	0.839799086978346	0.25604409076626	3.27990028773986	0.00103843781292721	0.0144623829819083	oligodendrocyte	GALNT6	polypeptide N-acetylgalactosaminyltransferase 6	4632410F13, AW047994, GalNAc-T6
Pik3r5	73.5489998695404	2.26155868826371	0.689867766661906	3.27824953933827	0.0010445301249436	0.0145381672654922	microglia	PIK3R5	phosphoinositide-3-kinase regulatory subunit 5	AV230647, F730038I15Rik, Foap2, p101
Odf3b	219.170687737278	-0.947650711583565	0.28924992435711	-3.27623495041468	0.00105201004701844	0.014633158431099	endothelial	ODF3B	outer dense fiber of sperm tails 3B	2010001J22Rik
Scg5	41357.9805397727	-0.621134848684253	0.189797408866784	-3.27262027649819	0.00106555525418053	0.0148031335964794	oligodendrocyte	SCG5	secretogranin V	7B2, AI325031, Sgne-1, Sgne1
Txnip	272.591271708016	1.34461837247785	0.41143665290966	3.26810546160331	0.00108270013614312	0.0150133074744266	microglia	TXNIP	thioredoxin interacting protein	1200008J08Rik, AA682105, Hyplip1, THIF, Tbp-2
Slc2a4	212.733794966967	2.52549271769961	0.773283628656866	3.26593325412332	0.00109103962568263	0.0151195621576453	astrocyte	SLC2A4	solute carrier family 2 (facilitated glucose transporter), member 4	GT2, Glut-4, Glut4, twgy
Plcb2	52.7251506903525	3.66555652927725	1.12275965035141	3.26477401296882	0.00109551443126373	0.0151721617358962	microglia	PLCB2	phospholipase C, beta 2	AI550384, B230205M18Rik, B230399N12
Angptl2	230.526777265424	-1.25075999529841	0.383165085364389	-3.26428488156468	0.00109740762206666	0.0151795596714224	endothelial	ANGPTL2	angiopoietin-like 2	AI593246, AW260363, Arp2
Smad3	215.348362886967	1.07020400208852	0.328040261246209	3.26241662539491	0.00110466661950799	0.0152573456817686	microglia	SMAD3	SMAD family member 3	AU022421, Madh3
Sugct	291.75736972957	1.23031890448738	0.377131143696964	3.26231053852179	0.00110508014293843	0.0152573456817686	astrocyte	SUGCT	succinyl-CoA glutarate-CoA transferase	5033411D12Rik, D17907
Zdhhc5	1559.75637201426	-0.875850460639556	0.268513939700116	-3.26184354383139	0.00110690217666916	0.0152730622140903	microglia	ZDHHC5	zinc finger, DHHC domain containing 5	1110032A17Rik, AI451382, Zisp
Lgals8	1385.40981965797	0.828911775545884	0.254262461218822	3.26006352480208	0.00111387263009496	0.0153502780281871	microglia	LGALS8	lectin, galactose binding, soluble 8	1200015E08Rik, AI326142, D13Ertd524e, Lgals-8
Cpq	1687.87648151652	0.70891356790935	0.21744572739473	3.26018623774777	0.00111339079368182	0.0153502780281871	astrocyte	CPQ	carboxypeptidase Q	1190003P12Rik, 2610034C17Rik, Hls2, Lal-1, Pgcp
Tuba4a	34981.0980346004	-0.743241782443512	0.228075659074167	-3.25875100157804	0.00111903836910809	0.0154119593881046	astrocyte	TUBA4A	tubulin, alpha 4A	M[a]4, Tuba4
Rest	410.578089824013	0.960080231813561	0.294652178227831	3.25835104151582	0.0011206169022571	0.0154241903755523	astrocyte	REST	RE1-silencing transcription factor	2610008J04Rik, AA407358, NRSF, REST4
Adamts9	70.0698764697153	1.52779059714059	0.468917819515128	3.25812015145928	0.00112152909927769	0.0154272404856924	endothelial	ADAMTS9	a disintegrin-like and metallopeptidase (reprolysin type) with thrombospondin type 1 motif, 9	1810011L16Rik, 8430403M15Rik, AW743315, E030027K14Rik, Gsfund3
Sypl	1663.99323192366	1.07017137207502	0.328577981915569	3.25697834601104	0.00112605022777693	0.015460870337006	oligodendrocyte	SYPL	synaptophysin-like protein	AI314763, AI604763, D12Ertd446e, PanI, Pphn
Pcbd1	1162.61999841856	-0.752783830940141	0.231110966185827	-3.25723977258118	0.00112501359017106	0.015460870337006	opc	PCBD1	pterin 4 alpha carbinolamine dehydratase/dimerization cofactor of hepatocyte nuclear factor 1 alpha (TCF1) 1	Dcoh, Pcbd, Pcd, Phs
Yars	7006.05050604757	-0.525199508073424	0.161268041381623	-3.25668683995855	0.0011272071811885	0.015467248906984	oligodendrocyte	YARS	tyrosyl-tRNA synthetase	AL024047, AU018965, Yars1
Cln5	593.610645158664	1.03636438114624	0.318772355743555	3.25111121611804	0.00114954879688348	0.0157544604745889	microglia	CLN5	ceroid-lipofuscinosis, neuronal 5	A730075N08Rik
Ptpn5	6716.03872966374	-0.871093938960025	0.267990787943157	-3.25046224777246	0.0011521756473001	0.0157664269359453	opc	PTPN5	protein tyrosine phosphatase, non-receptor type 5	Step
Dock9	1135.71592106749	0.766273765782502	0.235780997404338	3.2499386049692	0.00115429925657559	0.0157664269359453	endothelial	DOCK9	dedicator of cytokinesis 9	AA959601, AW538057, B230309H04Rik, D14Wsu89e, Zizimin1
Cpne9	8108.53648416888	-0.916947428900548	0.2820779626632	-3.25068793124892	0.0011512615123473	0.0157664269359453	neuron	CPNE9	copine family member IX	A730016F12Rik, mKIAA4217
Thop1	2239.4727928193	-1.10268251681639	0.339268230097053	-3.25017911786479	0.00115332341880291	0.0157664269359453	opc	THOP1	thimet oligopeptidase 1	AI131655, AI327041, EP24.15
Masp1	272.532745830852	1.02963398954641	0.316832918945994	3.24976960402879	0.00115498540390252	0.0157664269359453	astrocyte	MASP1	mannan-binding lectin serine peptidase 1	AW048060, CCPII, Crarf, Masp1/3
Casp8	347.503743059993	1.64008607659168	0.504692061708598	3.24967678516538	0.00115536241076783	0.0157664269359453	microglia	CASP8	caspase 8	CASP-8, FLICE, MACH, Mch5
Xlr3c	39.0230243270245	2.20532081700673	0.678619316876412	3.24971712735427	0.00115519853697667	0.0157664269359453	astrocyte	XLR3C	X-linked lymphocyte-regulated 3C	Xlr3b
Tnni1	127.851067374913	1.6903807844564	0.520419849849569	3.24810974244163	0.00116174453766904	0.0158341740250084	oligodendrocyte	TNNI1	troponin I, skeletal, slow 1	2700018B22Rik, AI747285, ssTnI
Otud3	258.442500095069	-1.08971118229193	0.335930998505661	-3.24385420559386	0.00117924089238168	0.0160628428627527	astrocyte	OTUD3	OTU domain containing 3	3110030K17Rik
Casp1	125.710145936889	4.85997216371592	1.49860079234145	3.24300653553144	0.00118275498072834	0.0161008918430776	microglia	CASP1	caspase 1	ICE, Il1bc
Spsb3	523.252488639676	-0.859808307169757	0.265143863294132	-3.24279919771685	0.00118361598878335	0.0161027999838192	astrocyte	SPSB3	splA/ryanodine receptor domain and SOCS box containing 3	2310012N15Rik, 3300001M01Rik, SSB3, Tce1, mKIAA4204
Ube2d3	7146.87428194891	0.95733641253172	0.29556580513713	3.23899583745	0.00119951324058034	0.016289316888343	microglia	UBE2D3	ubiquitin-conjugating enzyme E2D 3	1100001F19Rik, 9430029A22Rik, AA414951
Birc2	1129.98148444776	0.889833771846121	0.274721384247367	3.23904079867656	0.00119932416542542	0.016289316888343	oligodendrocyte	BIRC2	baculoviral IAP repeat-containing 2	AW146227, Api1, Api2, Birc3, C-IAP1
Gnaz	2954.02260625312	-0.87991831514514	0.271684072072921	-3.23875561946439	0.0012005238943948	0.0162931368632354	neuron	GNAZ	guanine nucleotide binding protein, alpha z subunit	AI847979, Gz
Vgf	2886.93644203007	-1.01352128619769	0.313062687361476	-3.23743878499142	0.00120607811771004	0.0163486523492261	neuron	VGF	VGF nerve growth factor inducible	Gm1052
Ppm1j	289.63166099031	-1.1364892499631	0.351038459759766	-3.23750637107074	0.00120579247218588	0.0163486523492261	endothelial	PPM1J	protein phosphatase 1J	2310008J22Rik, PP2Czeta, Ppp2cz
Repin1	2504.44541989262	-0.916273849599148	0.283123587386471	-3.23630347459681	0.0012108857425642	0.0164038669515717	astrocyte	REPIN1	replication initiator 1	AI425994, Ap4, E430037F08Rik, Zfp-464, Zfp464
Ch25h	194.225579070166	6.24761772422706	1.93318071277968	3.23178153130017	0.00123021071879102	0.0166253340877632	microglia	CH25H	cholesterol 25-hydroxylase	AI462618, m25OH
Camk2b	19891.7418853074	-0.834776649242807	0.258322190227495	-3.2315328718282	0.00123128160754563	0.0166290310260164	neuron	CAMK2B	calcium/calmodulin-dependent protein kinase II, beta	CaMKII
Ttc7b	5767.72871830089	-0.916159230015558	0.283520161247721	-3.23137242157208	0.00123197306719446	0.0166290310260164	endothelial	TTC7B	tetratricopeptide repeat domain 7B	AA408451, Ttc7l1
Xaf1	584.986346124215	1.1866995342491	0.367272018136492	3.23111883194999	0.00123306664184005	0.0166337413720198	endothelial	XAF1	XIAP associated factor 1	Fbox39
Mgat5b	1336.43368212358	-1.56537757559779	0.484652566903548	-3.22989638866252	0.00123835086888665	0.0166748161905117	opc	MGAT5B	mannoside acetylglucosaminyltransferase 5, isoenzyme B	C330018B01, GnT-IX, mGnTVB
Diras1	2452.48885819949	-0.813626579949069	0.251964595857007	-3.22913057360968	0.00124167188538599	0.0167087780619031	neuron	DIRAS1	DIRAS family, GTP-binding RAS-like 1	Di-Ras1, Gbts1, RIG
Slc43a3	496.231868116886	6.84338108442906	2.11936962497854	3.22897006910645	0.00124236896731372	0.0167087780619031	endothelial	SLC43A3	solute carrier family 43, member 3	Eeg1, SEEEG-1
Serpinb8	24.027659217586	3.75254833955915	1.16244154941788	3.22816088382107	0.00124588882059585	0.0167460351163	microglia	SERPINB8	serine (or cysteine) peptidase inhibitor, clade B, member 8	CAP-2, CAP2, NK10, Spi8, ovalbumin
Sp110	86.539871137194	2.79785081259246	0.867152488722504	3.22648075047824	0.00125322661543149	0.016834533591175	microglia	SP110	Sp110 nuclear body protein	5031415C07Rik, 52kDa, 5830484A20Rik, Ifi75, Ipr1
Ighmbp2	424.574254931386	-1.12719700613138	0.349404431649761	-3.22605240239559	0.00125510375075466	0.0168496170000651	astrocyte	IGHMBP2	immunoglobulin mu binding protein 2	AEP, Catf1, RIPE3b1, Smbp-2, Smbp2
Rps4l	585.277400131417	-0.933187568829823	0.289310480403286	-3.22555742719379	0.00125727609684933	0.0168686430795899	endothelial	RPS4L	ribosomal protein S4-like	1110033J19Rik, AA407494, Rps4y2
Bin3	900.032888058877	0.662913396795376	0.205771861975103	3.22159400431331	0.00127479635625019	0.0170627176766165	microglia	BIN3	bridging integrator 3	1700015F07Rik
Crb1	37.0520387895701	2.76104683243631	0.85779965957838	3.21875487079745	0.00128748496033685	0.0172119249126061	astrocyte	CRB1	crumbs family member 1, photoreceptor morphogenesis associated	7530426H14Rik, A930008G09Rik, CRB1-A, CRB1-A2, CRB1-B
Olfr287	171.545881699959	-0.875335585956405	0.272114435451852	-3.21679217239207	0.00129632465621776	0.0173093822446195	astrocyte	OLFR287	olfactory receptor 287	MOR286-1
Rap1gap	8707.32192823856	-0.97649221194997	0.303603654770006	-3.21633879107848	0.00129837456542194	0.0173263975011713	oligodendrocyte	RAP1GAP	Rap1 GTPase-activating protein	1300019I11Rik, 2310004O14Rik, AI427470, ARPP-90, Gap
Slit1	133.001620900946	2.71849904365018	0.845560066359309	3.21502770980553	0.00130431930906457	0.0173915422137829	neuron	SLIT1	slit guidance ligand 1	Slil1, mKIAA0813
Fbxo41	584.655959400441	-1.1481291535837	0.35717021337618	-3.21451540634062	0.00130664902843512	0.0174056247144974	neuron	FBXO41	F-box protein 41	9630017H13, D6Ertd538e
Mtch1	21068.561751261	-0.678559647643337	0.211114055123173	-3.21418508704898	0.00130815320358184	0.0174152767668741	neuron	MTCH1	mitochondrial carrier 1	2310034O17Rik, AI255158, AU018396, C77849, PSAP
Alkbh4	919.416690648139	-0.57894677420208	0.180336647859479	-3.21036672841564	0.00132565724840261	0.0176063360713829	opc	ALKBH4	alkB homolog 4, lysine demethylase	2010004B12Rik, Abj4
Siglech	696.351679584006	1.1123788958644	0.346480425218858	3.21051007473728	0.00132499623765383	0.0176063360713829	microglia	SIGLECH	sialic acid binding Ig-like lectin H	6430529G09Rik, Siglec-H
Surf6	935.691077110148	-0.798232877308545	0.248987247917552	-3.20591871264374	0.00134632014860795	0.0178595283846514	endothelial	SURF6	surfeit gene 6	D2Wsu129e, Surf-6
Pik3ip1	1222.3141625779	0.709917794988391	0.22147950281167	3.20534309485087	0.00134901574079663	0.0178759071616867	astrocyte	PIK3IP1	phosphoinositide-3-kinase interacting protein 1	1500004A08Rik, 5830455E04Rik, Crkd, Hgfl
Dusp13	15.0611247607212	4.80530742427184	1.49916932610063	3.20531332959602	0.0013491552654373	0.0178759071616867	microglia	DUSP13	dual specificity phosphatase 13	DUSP13A, DUSP13B, Gm1203, LMW-DSP6, MDSP
Zfp697	105.679381137387	1.24468881946715	0.388465155854346	3.20411959916901	0.00135476186212643	0.0179395526010921	neuron	ZFP697	zinc finger protein 697	9430053K19, AI467503, Znf697
Anapc5	9208.71921877036	-0.594154435351349	0.185518033479628	-3.20267751984658	0.00136156354191433	0.0180140791894059	endothelial	ANAPC5	anaphase-promoting complex subunit 5	2510006G12Rik, AA408751, AA536819, AA986414, APC5
Tmbim1	3825.59362470274	0.756848274323485	0.236324207747729	3.20258462531864	0.00136200276426459	0.0180140791894059	oligodendrocyte	TMBIM1	transmembrane BAX inhibitor motif containing 1	2310061B02Rik, AA960455, AU024746, C78899, RECS1
Rasl11b	768.605644139873	-1.03588322682449	0.323511063183609	-3.20200248062792	0.00136475822814107	0.0180291744875478	astrocyte	RASL11B	RAS-like, family 11, member B	1190017B18Rik
Cbx4	1202.80365085464	-0.768675288818835	0.240053990496295	-3.20209335920495	0.00136432773439958	0.0180291744875478	astrocyte	CBX4	chromobox 4	MPc2, PC2
Rbms3	2167.60673808528	-0.671356513356972	0.209727115233287	-3.2010954454325	0.00136906174402776	0.0180753370566408	endothelial	RBMS3	RNA binding motif, single stranded interacting protein	6720477E09Rik, 8430436O14Rik
Npy	2382.24792602848	-1.21504099482884	0.379840247669363	-3.19882108935041	0.00137990774494232	0.0182077726605237	neuron	NPY	neuropeptide Y	0710005A05Rik
Pvt1	236.27629343578	0.779376154762662	0.243757821612012	3.19733803661567	0.00138702278561816	0.0182908512443472	neuron	PVT1	Pvt1 oncogene	Ayu21-84Imeg, Gt(pU21)84Imeg, Mis-1, Mlvi-1, Pvt-1
Fkbp5	346.342228745383	1.37401728987657	0.429829316227927	3.19665792443986	0.00139029696913546	0.0183232117955853	microglia	FKBP5	FK506 binding protein 5	D17Ertd592e, Dit1, FKBP-5, FKBP51
Ptgr1	77.9783933709183	1.44376541540506	0.451715492948325	3.19618307971169	0.00139258718157916	0.0183425737318967	microglia	PTGR1	prostaglandin reductase 1	2510002C21Rik, DIG-1, Ltb4dh, Zadh3
Jpt2	378.187071027709	1.1124094600985	0.348203111271225	3.19471430349173	0.00139969324295389	0.0184253078104578	oligodendrocyte	JPT2	Jupiter microtubule associated homolog 2	2810430B18Rik, AL022629, C16orf34, D17Ertd441e, Hn1l
Zfp319	529.360521023759	-0.942513699851445	0.295115512110944	-3.19371114418792	0.00140456581127145	0.018478560458182	neuron	ZFP319	zinc finger protein 319	AI225750, AI413472, Znf319, mKIAA1388
Cyb5r3	4797.83772334093	0.847801232291844	0.265552687483828	3.19259142253446	0.00141002301749569	0.0185176391462881	endothelial	CYB5R3	cytochrome b5 reductase 3	0610016L08Rik, 2500002N19Rik, B5R, C85115, Dia-1
Snapin	3981.07435994265	0.790019362265202	0.247452673528972	3.19260790759938	0.00140994253236702	0.0185176391462881	oligodendrocyte	SNAPIN	SNAP-associated protein	25kDa, AA407989, AV026596, Bloc1s7, Snap25bp
Ankrd34a	1380.82879357483	-0.990162148832477	0.310143143181978	-3.19259725903885	0.00140999452141184	0.0185176391462881	neuron	ANKRD34A	ankyrin repeat domain 34A	AW060394, Ankrd34
Zfp804a	1879.0643032602	-0.997657791906962	0.312566729940964	-3.19182336551108	0.00141377760651235	0.0185342593614316	neuron	ZFP804A	zinc finger protein 804A	C630007C17Rik, Znf804a
Zfp825	417.386725178178	1.07773667655437	0.337637913961479	3.19198950114745	0.00141296468453298	0.0185342593614316	astrocyte	ZFP825	zinc finger protein 825	NA
Nhlrc3	194.641196164831	1.75322487826994	0.54925316162849	3.19201599690709	0.00141283507739512	0.0185342593614316	microglia	NHLRC3	NHL repeat containing 3	4833441N19, 8030451K01Rik, mKIAA4083
Idh1	2112.25577391202	0.685644451240466	0.21483275164484	3.19152664568561	0.00141523056578645	0.0185424255771868	astrocyte	IDH1	isocitrate dehydrogenase 1 (NADP+), soluble	AI314845, AI788952, E030024J03Rik, Id-1, Idh-1
Tubb2b	2807.02418094107	-0.649497259898685	0.203696179222022	-3.1885588741984	0.00142983890024214	0.0187228436063946	astrocyte	TUBB2B	tubulin, beta 2B class IIB	2410129E14Rik, brdp
Fkbp4	14970.6246361349	-0.873112486917366	0.273874121112097	-3.1880065315116	0.00143257300520777	0.0187476557488789	opc	FKBP4	FK506 binding protein 4	AL022792, AW208983, FKBP-4, FKBP-52, FKBP52
Spg7	2911.76327647218	-0.679975547398038	0.213324736324347	-3.18751383038945	0.00143501594953054	0.0187686307356925	opc	SPG7	SPG7, paraplegin matrix AAA peptidase subunit	AI452278, AU015315, Cmar, PGN
Inppl1	80.7357000064072	1.70809827273433	0.536009263064938	3.18669543687977	0.00143908225245454	0.0188108007241556	oligodendrocyte	INPPL1	inositol polyphosphate phosphatase-like 1	51C, SHIP2
Ctdspl	350.250353342144	0.932399170314065	0.292730722237923	3.18517702271181	0.00144665485234374	0.0188766488005297	astrocyte	CTDSPL	CTD (carboxy-terminal domain, RNA polymerase II, polypeptide A) small phosphatase-like	2810418J22Rik, AI426263, HYA22, SCP3
Dhfr	172.56286104612	1.1761504271301	0.369300079373325	3.18480957037956	0.00144849291323295	0.0188895990593759	oligodendrocyte	DHFR	dihydrofolate reductase	8430436I03Rik, AA607882, AI662710, AW555094
Ifi35	315.420983779911	1.4026410906092	0.440473152260151	3.18439633247108	0.0014505625729585	0.0189055526938856	endothelial	IFI35	interferon-induced protein 35	2010008K16Rik, AW986054, IFP35, ifi-35
Diras2	3786.37389516586	-1.24812925526565	0.392108495098758	-3.18312219925583	0.00145696110841399	0.0189760670134802	neuron	DIRAS2	DIRAS family, GTP-binding RAS-like 2	2900052J15Rik, AI414999
Cd300lf	114.787597438664	1.62830228217487	0.5115651918661	3.18298099257908	0.00145767182931788	0.0189760670134802	microglia	CD300LF	CD300 molecule like family member F	CLIM1, CLM-1, CLM1, Digr2, F730004D16Rik
Mir99ahg	212.221870987672	1.15512948302163	0.36308923862075	3.18139278214239	0.00146568764109624	0.0190582050142311	astrocyte	MIR99AHG	Mir99a and Mirlet7c-1 host gene (non-protein coding)	2810055G20Rik, D730043B02Rik
Vasp	152.034744931245	1.47617848599413	0.464001205397056	3.18141088605778	0.0014655960409062	0.0190582050142311	microglia	VASP	vasodilator-stimulated phosphoprotein	NA
Matn4	720.375828410804	1.47927821732047	0.465458984291175	3.17810648681149	0.00148240295080004	0.019241952073168	oligodendrocyte	MATN4	matrilin 4	matrilin-4
Notum	141.962593315043	-1.36447404841257	0.429566930091508	-3.17639453326145	0.00149117999571177	0.0193221983319056	endothelial	NOTUM	notum palmitoleoyl-protein carboxylesterase	5730593N15Rik
Gmfg	81.4429736698807	1.96409658673123	0.618595492571036	3.1750903624725	0.00149789847579368	0.0193980023482637	microglia	GMFG	glia maturation factor, gamma	0610039G16Rik, 2310057N07Rik, AI324845
Dynlt1f	105.688030228955	1.94808816136515	0.61362138364666	3.17473969011307	0.00149970972779645	0.0194102060308488	astrocyte	DYNLT1F	dynein light chain Tctex-type 1F	100040631, AGS2, Dynlt1, Dynlt1e, Tctel1
Ano6	460.082001209383	0.875710558275019	0.275924571204753	3.17373169939689	0.00150492732581924	0.0194584707011826	endothelial	ANO6	anoctamin 6	2900059G15Rik, AA407480, AW554778, F730003B03Rik, Tmem16f
Pfkfb2	281.412440915865	0.969997512300521	0.305735469383321	3.17266921714069	0.00151044508427175	0.0195152300390669	astrocyte	PFKFB2	6-phosphofructo-2-kinase/fructose-2,6-biphosphatase 2	4930568D07Rik
Gfpt2	523.895101612061	1.92025061043554	0.60537645898853	3.17199418960545	0.00151396036041766	0.0195410218504862	opc	GFPT2	glutamine fructose-6-phosphate transaminase 2	AI480523, GFAT2
C2cd2l	2452.37244559514	-0.992061996493508	0.312804050114599	-3.17151263268508	0.00151647272235931	0.0195494507189312	neuron	C2CD2L	C2 calcium-dependent domain containing 2-like	1300006O23Rik, Tmem24
Notch3	140.969368369826	1.27838440126812	0.403273306541415	3.17001988609637	0.00152428505194889	0.0196372570792885	endothelial	NOTCH3	notch 3	AW229011, N3, hpbk
Bap1	3786.80394738706	-0.78490571057987	0.247644913349371	-3.16948044667707	0.00152711732952825	0.0196553399964109	neuron	BAP1	Brca1 associated protein 1	2300006C11Rik, AA989761, AW553466, mKIAA0272, uch-x4
Pxn	319.591022272725	1.14039819203751	0.35981318683239	3.16941744708411	0.00152744841907736	0.0196553399964109	endothelial	PXN	paxillin	AW108311, AW123232, Pax
Fnip2	192.696318028296	1.27614569027895	0.402997178423096	3.16663678706742	0.00154212799663317	0.0198328136538793	microglia	FNIP2	folliculin interacting protein 2	D630023B12Rik, mKIAA1450
Adam17	534.03042116432	1.70789656221394	0.539428748242048	3.16612076716308	0.0015448664048435	0.0198337762171259	microglia	ADAM17	a disintegrin and metallopeptidase domain 17	CD156b, Tace
Pik3ap1	84.6506457144492	2.13841348300568	0.675348930576467	3.16638316311594	0.00154347336603613	0.0198337762171259	microglia	PIK3AP1	phosphoinositide-3-kinase adaptor protein 1	1810044J04Rik, BCAP
Ifi207	54.0908919813485	5.68903207209766	1.79681373297544	3.16617797810177	0.00154456257794742	0.0198337762171259	microglia	IFI207	interferon activated gene 207	AI607873, Pyhin-A, pyhinA
Ppp1r11	4700.30020548785	-0.564754463378194	0.178440398089023	-3.16494734054808	0.00155111020951777	0.0198761354625933	endothelial	PPP1R11	protein phosphatase 1, regulatory inhibitor subunit 11	1500041B02Rik, AV117883, Hcgv, Tcte5, Tctex-5
Ssr3	3071.70765818032	0.990429906798733	0.31289950479225	3.16532909649803	0.0015490763397643	0.0198761354625933	microglia	SSR3	signal sequence receptor, gamma	0610038P07Rik, AL022999, AU022074, AW553833, TRAPG
Mapkapk3	123.798369714156	1.63740370641303	0.517381730594081	3.16478841363975	0.0015519576443961	0.0198761354625933	astrocyte	MAPKAPK3	mitogen-activated protein kinase-activated protein kinase 3	3PK, AI874665, MAPKAP-K3, MAPKAP3, MK-3
Pacsin1	26072.3133948152	-0.864393307662078	0.273171065880286	-3.16429305891748	0.0015546017260925	0.0198901763798284	neuron	PACSIN1	protein kinase C and casein kinase substrate in neurons 1	A830061D09Rik, H74, mKIAA1379, syndapin
Aars	8887.20385729023	-0.616626204281804	0.195004382550625	-3.16211459566413	0.00156627913577687	0.019993776922354	neuron	AARS	alanyl-tRNA synthetase	AI316495, Aars1, C76919, sti
Bok	18057.1160676658	-0.819324775514283	0.259088111966573	-3.16234029147578	0.00156506557892994	0.019993776922354	endothelial	BOK	BCL2-related ovarian killer	matador, mtd
Tmem179	3412.08957052788	-0.848029247937857	0.268175059758494	-3.16222264927078	0.00156569802802781	0.019993776922354	opc	TMEM179	transmembrane protein 179	AI839735
Ripk3	22.4835966282638	4.02194304356992	1.27206591901954	3.16174105715362	0.00156828954041907	0.0200080068780249	microglia	RIPK3	receptor-interacting serine-threonine kinase 3	2610528K09Rik, AW107945, Rip3
Ccdc117	686.27360363058	-0.950472865180993	0.30074629024799	-3.16038101217225	0.00157562946788607	0.0200780832363758	endothelial	CCDC117	coiled-coil domain containing 117	1110004K02Rik, 1700026O03Rik, AU018638, AU042822, AV173073
Nusap1	38.8578872084037	1.98009288870262	0.626567253080998	3.16022402857152	0.001576478714204	0.0200780832363758	opc	NUSAP1	nucleolar and spindle associated protein 1	2610201A12Rik, AI481307, ANKT, AW547774, BB165529
Mmp3	57.4407758470521	7.51022705419643	2.37630573502413	3.16046329540175	0.00157518450220948	0.0200780832363758	opc	MMP3	matrix metallopeptidase 3	EMS-2, MMP-3, SL-1, SLN-1, SLN1
Adcyap1	413.220643493596	1.94802532168004	0.616968335406829	3.15741539700821	0.00159174418191163	0.0202609534357401	neuron	ADCYAP1	adenylate cyclase activating polypeptide 1	PACAP
Smpd3	1213.98162596922	-1.2501745394795	0.396010101458098	-3.15692588364892	0.00159441866805007	0.0202834388528306	neuron	SMPD3	sphingomyelin phosphodiesterase 3, neutral	4631433G07Rik, AI427456, AW537966, fro, nSMase2
Stx1a	1587.58680644344	-1.2719216416516	0.403036525551656	-3.15584707840228	0.00160032739692463	0.0203354458019905	neuron	STX1A	syntaxin 1A (brain)	HPC-1
Rbfox3	2584.25448215643	-0.885959574845569	0.280784844979484	-3.15529698517135	0.00160334806828382	0.0203622470138672	neuron	RBFOX3	RNA binding protein, fox-1 homolog (C. elegans) 3	Fox-3, Hrnbp3, NeuN, Neuna60
Zap70	212.948408693531	-1.6380089013341	0.51971918325543	-3.1517191477788	0.00162312311096631	0.0205782901111671	endothelial	ZAP70	zeta-chain (TCR) associated protein kinase	Srk, ZAP-70, mrtle, mur
Foxq1	175.002118434465	-0.963415372245095	0.30570552585996	-3.15144899502545	0.00162462534769087	0.0205856526614104	endothelial	FOXQ1	forkhead box Q1	HFH-1, Hfh1, Hfh1l, sa
Heatr5a	158.485891639351	1.47218505413584	0.467529435176505	3.14886067778822	0.00163908318468065	0.020745314029791	microglia	HEATR5A	HEAT repeat containing 5A	C230081H03Rik, D930036F22Rik, mKIAA1316
Hspa1b	154.340107007233	-1.40054458552777	0.444825386146772	-3.14852665595316	0.0016409575669526	0.0207572769468597	microglia	HSPA1B	heat shock protein 1B	HSP70B1, Hsp70, Hsp70-1, Hsp70.1, hsp68
Dennd4a	577.087404189412	1.03336508514275	0.328343797437528	3.14720452527923	0.00164839614917453	0.0208395707846122	microglia	DENND4A	DENN/MADD domain containing 4A	AI115600, AI851943, F730015K02Rik
Stk32a	122.125038338433	2.35742247980183	0.749265866711164	3.14630972067301	0.00165344809825927	0.02089161598813	opc	STK32A	serine/threonine kinase 32A	A930015B13Rik, YANK1
St3gal5	6555.51875000648	-0.788733984289252	0.251065331541985	-3.14154877316207	0.00168056815262103	0.0212102892437295	microglia	ST3GAL5	ST3 beta-galactoside alpha-2,3-sialyltransferase 5	3S-T, Siat9, [a]2
Star	133.74625674788	1.43372579377428	0.456362873686013	3.14163547572171	0.00168007062712814	0.0212102892437295	neuron	STAR	steroidogenic acute regulatory protein	AV363654, D8Ertd419e, stARD1
Naaa	305.033175246672	0.985369588113152	0.31369947538247	3.14112603124938	0.00168299591556337	0.0212289360574648	astrocyte	NAAA	N-acylethanolamine acid amidase	2210023K21Rik, 3830414F09Rik, Asahl
Myd88	255.400925009114	1.10298136382155	0.35122819381146	3.1403554249225	0.00168742973039209	0.0212728514374881	microglia	MYD88	myeloid differentiation primary response gene 88	NA
F9	18.3685278832479	3.59997470290695	1.14655956532627	3.13980608751236	0.00169059699407659	0.0213007593066424	microglia	F9	coagulation factor IX	AW111646, Cf-9, Cf9
Lrrc59	7900.25406830163	-0.695047560734147	0.221412407115438	-3.13915362643508	0.00169436593260371	0.0213270802656343	endothelial	LRRC59	leucine rich repeat containing 59	AA959742, C78668
Zfp758	217.742585011058	1.10369090100508	0.351593131858516	3.13911393880473	0.00169459543719508	0.0213270802656343	endothelial	ZFP758	zinc finger protein 758	BC021442
Samd9l	151.248465451021	2.00709529435199	0.639532511283214	3.1383788297561	0.00169885157984116	0.0213686066678331	endothelial	SAMD9L	sterile alpha motif domain containing 9-like	AA175286, ESTM25, mKIAA2005
Fmnl2	526.214819978227	1.0988774546378	0.350247826347003	3.13742833495589	0.00170436934119178	0.0214018587481075	oligodendrocyte	FMNL2	formin-like 2	5430425K04Rik, Man
Foxj1	92.1558545138888	2.04998222865579	0.653343305031104	3.13768001121277	0.00170290672149192	0.0214018587481075	astrocyte	FOXJ1	forkhead box J1	FKHL-13, HFH-4, Hfh4
Abcb1b	85.630353742166	1.65381775334372	0.527160784207214	3.13721696091424	0.00170559863668869	0.021405262890443	endothelial	ABCB1B	ATP-binding cassette, sub-family B (MDR/TAP), member 1B	Abcb1, Mdr1, Mdr1b, Pgy-1, Pgy1
Shox2	5521.10480921222	-0.880054142257561	0.280542528145347	-3.13697230888863	0.00170702248629314	0.0214111034931513	neuron	SHOX2	short stature homeobox 2	6330543G17Rik, OG12, Og12x, Prx3, SHOT
Sh3bp2	139.181259560777	2.58516171415721	0.824170985610204	3.13668129465051	0.00170871758280879	0.021420337868892	microglia	SH3BP2	SH3-domain binding protein 2	3BP2
Rai14	109.333059430872	1.97493143746049	0.629755487233252	3.13602894694429	0.0017125229968244	0.0214560018093439	endothelial	RAI14	retinoic acid induced 14	1700008J19Rik, 1700020L11Rik, Ankycorbin, Norpeg, mKIAA1334
Ptges3	2206.75982751993	0.896841513248488	0.285995615243684	3.13585756370541	0.00171352403818598	0.0214565098032717	oligodendrocyte	PTGES3	prostaglandin E synthase 3	5730442A20Rik, Ptges, Tebp, cPGES, p23
Vps4a	6522.67348795391	-0.536653971661347	0.17118426918655	-3.13494910608008	0.00171883928877973	0.0214989646540036	opc	VPS4A	vacuolar protein sorting 4A	4930589C15Rik, AI325971, AW553189
Parp12	212.816099218708	1.23099028080282	0.39285096970604	3.1334790435262	0.00172747253630677	0.0215948567367414	endothelial	PARP12	poly (ADP-ribose) polymerase family, member 12	9930021O16, AA409132, AA536654, ARTD12, PARP-12
Rnf165	849.065914554897	-0.704501697974388	0.224908010996612	-3.13239930784413	0.0017338388887305	0.021662319315073	neuron	RNF165	ring finger protein 165	2900024M11Rik, AI427432, Akd2, Ark2c, G630064H08Rik
Smyd3	727.920537031116	0.830806462719168	0.265436401813641	3.12996430422706	0.00174827545904219	0.0218099323935597	neuron	SMYD3	SET and MYND domain containing 3	2410008A19Rik, Zmynd1
Ormdl2	272.681055038939	0.784095783913353	0.250539252596613	3.12963248587561	0.00175025126693799	0.0218099323935597	oligodendrocyte	ORMDL2	ORM1-like 2 (S. cerevisiae)	0610012C09Rik
Bco2	97.1759432002141	1.68696421436828	0.53903485134176	3.12960137951953	0.00175043659453015	0.0218099323935597	microglia	BCO2	beta-carotene oxygenase 2	B-diox-II, Bcdo2, Bcmo2, CMO2
Nolc1	2417.06568278135	-0.72570307197715	0.232024965304358	-3.12769391442516	0.00176183555761826	0.021938486355426	microglia	NOLC1	nucleolar and coiled-body phosphoprotein 1	NOPP130, NOPP140, P130
Rb1	508.613268384384	1.16184268684039	0.371583497167905	3.12673381809364	0.00176759885242745	0.0219957540081363	astrocyte	RB1	RB transcriptional corepressor 1	Rb, Rb-1, p110-RB1, pRb, pp105
Asb7	171.8434245063	0.977367252477056	0.312597476907501	3.12659993978859	0.00176840387656622	0.0219957540081363	oligodendrocyte	ASB7	ankyrin repeat and SOCS box-containing 7	AI449039, Asb-7, D030055C23Rik
Tgfbi	205.502924974937	1.38720186482833	0.443833366886417	3.12550152450196	0.00177502149975075	0.0220412480727804	microglia	TGFBI	transforming growth factor, beta induced	68kDa, AI181842, AI747162, Beta-ig, big-h3
Babam1	4450.72789126467	-0.612716669569907	0.196093899080782	-3.12460852908786	0.00178041829833956	0.0220837114750736	neuron	BABAM1	BRISC and BRCA1 A complex member 1	5430437P03Rik, Merit40
Rnf157	4609.86916239498	-0.864283657386113	0.276646038743641	-3.12414976665188	0.00178319668022262	0.0220936387351598	neuron	RNF157	ring finger protein 157	2610036E23Rik, A130073L17Rik, mKIAA1917
Tubb2a	46949.3172352468	-0.636882127416609	0.20394052783502	-3.12288162719586	0.00179089760320614	0.0221634879614476	astrocyte	TUBB2A	tubulin, beta 2A class IIA	M(beta)2, Tubb2
Ppfia3	1364.22259592046	-0.92934482154798	0.297600494807817	-3.12279326735706	0.00179143531602426	0.0221634879614476	neuron	PPFIA3	protein tyrosine phosphatase, receptor type, f polypeptide (PTPRF), interacting protein (liprin), alpha 3	2410127E16Rik
Parp6	4247.68277418951	-0.694290130110306	0.222367092998445	-3.12227011986509	0.00179462196566038	0.0221838190573472	neuron	PARP6	poly (ADP-ribose) polymerase family, member 6	1700119G14Rik, 2310028P13Rik, 3110038K10Rik, ARTD17, C030013N01Rik
Hk1os	26.3782114286179	1.7235184357569	0.552031846147727	3.12213588361653	0.00179544047878973	0.0221838190573472	NA	HK1OS	hexokinase 1, opposite strand	2210417K05Rik, Gm40675
Slc4a3	3329.21625500471	-0.881556485099977	0.282445960363574	-3.12115097686371	0.00180145650604751	0.0222335562920416	neuron	SLC4A3	solute carrier family 4 (anion exchanger), member 3	A930038D23Rik, Ae3
Dpys	42.3586521757051	2.31500293189404	0.741900801630685	3.12036720651292	0.00180625717980588	0.0222804964879534	microglia	DPYS	dihydropyrimidinase	1200017I10Rik, 1300004I01Rik, DHP, DHPase
Syt13	9445.07075075385	-0.941756610216669	0.301859192071627	-3.11985400793494	0.00180940694057741	0.0223070318132223	neuron	SYT13	synaptotagmin XIII	5730409J20Rik, AI549909, mKIAA1427
Klc1	26294.28953707	-0.75619914137605	0.24240182320481	-3.11960995745945	0.00181090657283697	0.0223132056980723	neuron	KLC1	kinesin light chain 1	AI874768, Kns2
Ccnd1	617.976347722937	1.12450909660755	0.360621626941884	3.11825196437476	0.00181927199971293	0.0224039234848882	endothelial	CCND1	cyclin D1	AI327039, CycD1, Cyl-1, PRAD1, bcl-1
Nuak2	114.807634332113	1.51302419709518	0.485257694651694	3.11798084558183	0.00182094637610332	0.0224121879315549	microglia	NUAK2	NUAK family, SNF1-like kinase, 2	1200013B22Rik, Omphk2, Snark, mKIAA0537
Itpr2	823.509221395914	1.17075528838266	0.375729712222797	3.11595077604199	0.00183352875756306	0.0225050543490116	microglia	ITPR2	inositol 1,4,5-triphosphate receptor 2	AI649341, InsP3R-2, InsP3R-5, Ip3r2, Itpr5
Hmgb2	302.876330693829	0.994295957490372	0.319087841248582	3.11605717597925	0.00183286731144347	0.0225050543490116	astrocyte	HMGB2	high mobility group box 2	C80539, HMG-2, Hmg2
Psmb9	255.277370094891	1.70934708157446	0.54856910117656	3.1160105042524	0.00183315742401964	0.0225050543490116	microglia	PSMB9	proteasome (prosome, macropain) subunit, beta type 9 (large multifunctional peptidase 2)	Lmp-2, Lmp2
Zfp946	373.432732924945	1.24378420837068	0.39927781117304	3.11508471937513	0.00183892085175835	0.0225464615298736	NA	ZFP946	zinc finger protein 946	1300003B13Rik
Pja1	16322.6053275906	-0.607673381927851	0.195121750233487	-3.11432929030565	0.00184363606849743	0.0225918739079343	neuron	PJA1	praja ring finger ubiquitin ligase 1	praja-1
Pitpnc1	7340.29346642037	-0.786345211784543	0.252668568774958	-3.11216078674554	0.00185723315606724	0.0227460150621635	astrocyte	PITPNC1	phosphatidylinositol transfer protein, cytoplasmic 1	1110020B03Rik, 5830436L09Rik, AI662802, AI851387, C330017I21Rik
Ddx54	1182.58528266795	-0.972014753831379	0.312354157955867	-3.11189951877867	0.00185887757881563	0.0227536801277603	microglia	DDX54	DEAD box helicase 54	2410015A15Rik, AI414901, DP97
Clec4a2	93.0726168066639	1.79366224599546	0.576453804056671	3.11154551045191	0.00186110784428623	0.022768503906632	microglia	CLEC4A2	C-type lectin domain family 4, member a2	Clec4a, Clecsf6, DCIR, Dcir1
Spock2	5783.66474070053	-0.689422620800832	0.221698349770793	-3.10973275855957	0.0018725668193908	0.0228961522596448	endothelial	SPOCK2	sparc/osteonectin, cwcv and kazal-like domains proteoglycan 2	AA407235, Gcap26, mKIAA0275
Suclg2	985.181448558152	0.767306552851353	0.246800218348549	3.10901893841806	0.00187709685941928	0.0229264443644435	microglia	SUCLG2	succinate-Coenzyme A ligase, GDP-forming, beta subunit	AF171077, AW556404, D6Wsu120e, G-SCS, GTPSCS
Cpne8	201.009637924565	1.39883067146928	0.450109420617146	3.10775693063999	0.00188513044260092	0.0230119830367551	endothelial	CPNE8	copine VIII	1200003E11Rik, 1500031E20Rik
Aspa	2682.68517217803	1.12276882505977	0.361313274006759	3.10746630647943	0.00188698494160302	0.0230220407484816	oligodendrocyte	ASPA	aspartoacylase	Acy-2, Acy2, nur7
Pcdha12	147.966432103037	-1.03491100544349	0.333175884964878	-3.10620021479821	0.00189508355441035	0.023108226813304	opc	PCDHA12	protocadherin alpha 12	Cnr5, Crnr5, Pcdha13
Engase	450.025631340568	-0.81763837233823	0.263245556313172	-3.10599116577498	0.00189642381254055	0.0231119539270831	microglia	ENGASE	endo-beta-N-acetylglucosaminidase	C130099A03, D230014K01Rik
Pex6	2196.5854839319	-0.828937105024815	0.267023871362025	-3.10435580458258	0.00190693854532002	0.0231918904975891	microglia	PEX6	peroxisomal biogenesis factor 6	AI132582, D130055I09Rik, PAF-2
Rasgrp3	1138.98051828913	1.25915272673334	0.405577753978429	3.10459021576492	0.00190542809309239	0.0231918904975891	microglia	RASGRP3	RAS, guanyl releasing protein 3	BC066069, Gm327
Zfp365	4756.85302910772	-1.02391060752052	0.32992845412124	-3.103432258511	0.00191290021483061	0.0232493350920027	oligodendrocyte	ZFP365	zinc finger protein 365	AI839779, AV340892, DBZ, Su48, Znf365
Ppfibp2	588.957843677619	1.04466132180403	0.33680716151799	3.10166006297414	0.00192438804133162	0.023350844353779	oligodendrocyte	PPFIBP2	PTPRF interacting protein, binding protein 2 (liprin beta 2)	Cclp1
Gsg1l	548.769539377623	-1.06858263163948	0.3446361179294	-3.10061127098229	0.00193121638493706	0.0234209787313295	opc	GSG1L	GSG1-like	AI852434, C230098I05Rik, G630023A01Rik, Gm637, g1l
Nefm	15698.4901889985	-1.15033380021752	0.371182422953281	-3.09910633985571	0.00194105337293144	0.0235130184339953	neuron	NEFM	neurofilament, medium polypeptide	NF-M, NF160, NF165, Nef3, Nfm
Chrnb2	1834.57705907356	-0.697752436496863	0.225147642777599	-3.0990883488223	0.00194117124916922	0.0235130184339953	neuron	CHRNB2	cholinergic receptor, nicotinic, beta polypeptide 2 (neuronal)	Acrb-2, Acrb2, C030030P04Rik, [b]2-nAchR
Fam126a	154.235561705687	1.07340923983872	0.346412296015211	3.09864647469552	0.00194406844745016	0.0235130184339953	oligodendrocyte	FAM126A	family with sequence similarity 126, member A	AB030242, Drctnnb1a
Adamts15	625.196779176867	-1.27448062442345	0.411282530048651	-3.09879591596727	0.00194308817465468	0.0235130184339953	neuron	ADAMTS15	a disintegrin-like and metallopeptidase (reprolysin type) with thrombospondin type 1 motif, 15	NA
Pikfyve	507.597929099874	0.963802374739976	0.311100839125147	3.09803849276107	0.001948061240007	0.023548560627985	astrocyte	PIKFYVE	phosphoinositide kinase, FYVE type zinc finger containing	5230400C17Rik, Pip5k, Pip5k3, Pipk5k3, PipkIII
Adgrb2	1408.73042787131	-0.752757954426908	0.243080424269725	-3.09674444862594	0.00195658467874881	0.023638802130108	astrocyte	ADGRB2	adhesion G protein-coupled receptor B2	Bai2
Yjefn3	1052.14555652872	-0.958256902128998	0.309680746215352	-3.09433800402505	0.00197252622453773	0.0238185207188909	neuron	YJEFN3	YjeF N-terminal domain containing 3	Gm175, YjeF_N3, hYjeF_N3
Sh3bp5l	2475.75555214171	-1.02185459476922	0.330340263637125	-3.0933395267	0.00197917558908948	0.0238730040413985	oligodendrocyte	SH3BP5L	SH3 binding domain protein 5 like	2310074E09Rik, BC003251, mKIAA1720
Neto2	660.362410085731	1.31312167245484	0.424540056624789	3.09304540752767	0.00198113819648346	0.0238779743197842	opc	NETO2	neuropilin (NRP) and tolloid (TLL)-like 2	5530601C23Rik, AI854825, BTCL2
Prkaa2	920.784493332434	-0.698460881067825	0.225822983681583	-3.09295745579501	0.00198172543036304	0.0238779743197842	neuron	PRKAA2	protein kinase, AMP-activated, alpha 2 catalytic subunit	2310008I11Rik, A830082D05, AMPKalpha2
Inpp5a	4805.75259708187	-0.776759127471413	0.251281033460258	-3.09119680373435	0.00199351457041739	0.0239941390024537	neuron	INPP5A	inositol polyphosphate-5-phosphatase A	NA
Fam110b	4342.88704492757	-0.850784285259801	0.275266155698154	-3.09076967018327	0.00199638429699793	0.0240157398010968	opc	FAM110B	family with sequence similarity 110, member B	1700012H17Rik, 5031405P22, AW049855
Myo7a	51.5229865075136	3.53422561697381	1.1439043199562	3.08961646119941	0.0020041511594932	0.0240832344012472	microglia	MYO7A	myosin VIIA	Hdb, Myo7, USH1B, nmf371, polka
Slc25a44	3689.27258305956	-0.73949149667114	0.239382498694936	-3.08916274457279	0.00200721453524319	0.0240941243969896	neuron	SLC25A44	solute carrier family 25, member 44	6720482A19, B430110G05Rik
Ahnak	465.363287606558	1.00102801856295	0.324032607721787	3.08928174112164	0.00200641068628386	0.0240941243969896	endothelial	AHNAK	AHNAK nucleoprotein (desmoyokin)	DY6
Ncs1	11454.0728218567	-0.71161591317595	0.230415439406332	-3.08840377628095	0.00201234849804871	0.0241427782480721	neuron	NCS1	neuronal calcium sensor 1	9430075O15Rik, A730032G13Rik, AI836659, Freq, Mfreq
Snx25	1473.62675655794	-0.666894018289581	0.216010089644824	-3.08732809372991	0.0020196454864323	0.0241783818442717	opc	SNX25	sorting nexin 25	AI661919, Gm1699, Gm173, Sbbi31
Wdfy1	2400.00581956746	0.635206678890665	0.205725366910741	3.08764392271695	0.00201750051841012	0.0241783818442717	opc	WDFY1	WD repeat and FYVE domain containing 1	1700013B03Rik, 1700120F24Rik, FENS-1, Jr1, WDF1
Myh6	48.3590159966537	2.54309796779278	0.823660832293126	3.08755481393067	0.00201810549329263	0.0241783818442717	astrocyte	MYH6	myosin, heavy polypeptide 6, cardiac muscle, alpha	A830009F23Rik, AA517445, Myhc-a, Myhca, alpha-MHC
Dbndd2	1449.20651516465	0.838996315993257	0.27178085639537	3.08703242428796	0.00202165543630484	0.0241894808739227	oligodendrocyte	DBNDD2	dysbindin (dystrobrevin binding protein 1) domain containing 2	1110017A21Rik, 2900022J10Rik, AU041050, AW048677, D2Bwg0891e
Got2	11086.6845121245	-0.58663124526927	0.190115385832329	-3.08565896811027	0.00203101622958154	0.024275479696427	neuron	GOT2	glutamatic-oxaloacetic transaminase 2, mitochondrial	AL022787, FABP-pm, Got-2, Kyat4, mAspAT
Srsf4	536.935909337747	-0.828091623147703	0.268388975684878	-3.08541593794816	0.0020326767375171	0.0242823345665211	microglia	SRSF4	serine and arginine-rich splicing factor 4	5730499P16Rik, AW550192, MNCb-2616, SRp75, Sfrs4
Arpc5	4606.93910303588	0.912736567564043	0.29585226266355	3.08510930201007	0.00203477361041378	0.0242943921341707	microglia	ARPC5	actin related protein 2/3 complex, subunit 5	5830443F10Rik, p16-Arc
Ugp2	3246.39476364397	0.619836541728384	0.200954185153844	3.08446694580587	0.00203917267926624	0.0243339094455815	astrocyte	UGP2	UDP-glucose pyrophosphorylase 2	UDPGP, UGPase
Dctn2	16005.756209943	-0.650914674332706	0.211063848617113	-3.0839704601119	0.00204257875528223	0.0243518848948395	oligodendrocyte	DCTN2	dynactin 2	2310042E05Rik, C130077D06Rik, C87049, DCTN-50, GMP23-48K
Rbm22	487.131121554989	0.748808076303071	0.242809717071201	3.0839296109533	0.00204285922793899	0.0243518848948395	oligodendrocyte	RBM22	RNA binding motif protein 22	8430430L24Rik
Sh3d19	2462.25346113767	-1.08185810057593	0.350970687964876	-3.0824742284011	0.00205287505378716	0.0244361060708009	oligodendrocyte	SH3D19	SH3 domain protein D19	AW011754, Kryn
Arvcf	373.698545605739	-2.12406143367817	0.689029637753046	-3.08268515212905	0.00205142070754883	0.0244361060708009	opc	ARVCF	armadillo repeat gene deleted in velocardiofacial syndrome	NA
H2-Eb1	170.660850087057	1.74641676202862	0.566746313309854	3.08147882220773	0.00205975128171543	0.0245009498840473	microglia	H2-EB1	histocompatibility 2, class II antigen E beta	Eb, H-2Eb, H2Eb, Ia-4, Ia4
Clstn1	17437.1746976564	-1.03215431245996	0.33508867920398	-3.08024226575452	0.00206832279318192	0.0245767355728143	neuron	CLSTN1	calsyntenin 1	1810034E21Rik, Cst-1, Cstn1
Cby1	2982.11963906312	-0.642364063021896	0.208539177459711	-3.08030400257045	0.00206789407358598	0.0245767355728143	opc	CBY1	chibby family member 1, beta catenin antagonist	1110014P06Rik, CBY, PGEA14, Pgea1, arb1
Sowahc	198.944228037609	1.59244685846483	0.517052123913898	3.07985749369054	0.00207099660790044	0.0245954243614502	microglia	SOWAHC	sosondowah ankyrin repeat domain family member C	4921515A04Rik, 9430099J10Rik, Ankrd57, C820004L04Rik
Msh2	1668.42618689355	-0.67737257667135	0.220012550565013	-3.07879061867968	0.00207842700893161	0.024670553109736	neuron	MSH2	mutS homolog 2	AI788990
Ppp2r5a	1417.18824592091	0.712792695040197	0.23158703581556	3.07786095421972	0.00208492171798816	0.0247082579618767	astrocyte	PPP2R5A	protein phosphatase 2, regulatory subunit B', alpha	PR61alpha
Plxnb1	686.145146365531	0.737753774987072	0.239719302724427	3.07757350619015	0.0020869336170425	0.0247189873123608	astrocyte	PLXNB1	plexin B1	2900002G15Rik, AU042020, mKIAA0407
Itgb1	1836.74982791133	1.02858162136812	0.334411763809981	3.07579377486426	0.00209942996382389	0.0248408347465354	endothelial	ITGB1	integrin beta 1 (fibronectin receptor beta)	4633401G24Rik, AA409975, AA960159, CD29, Fnrb
Rtn2	4586.71802561098	-0.879336216866442	0.286118886887534	-3.0733246114301	0.00211688081386139	0.0250206351856347	neuron	RTN2	reticulon 2 (Z-band associated protein)	MMS10-P, Ms10p, NSPLI, Nspl1
Osbpl5	2577.783563635	-0.972676922098228	0.316520943434415	-3.07302547358851	0.00211900398487799	0.0250324854670489	neuron	OSBPL5	oxysterol binding protein-like 5	1110006M06Rik, AI462538, ORP5, Obph1, Osbp2
Zfp13	943.658277340621	-1.13836905629912	0.370618233192484	-3.07154088586865	0.00212956996943406	0.0251004165324409	neuron	ZFP13	zinc finger protein 13	AI835008, Krox-8, Zfp-13
Sorcs1	519.199507026279	-1.10737775591803	0.360541613778376	-3.07142841103145	0.00213037243142074	0.0251004165324409	oligodendrocyte	SORCS1	sortilin-related VPS10 domain containing receptor 1	Sorcs, mSorCS
Cp	403.314167868752	1.88716689050434	0.614402475315576	3.0715483194221	0.00212951694383463	0.0251004165324409	endothelial	CP	ceruloplasmin	D3Ertd555e
Spata13	120.080475835445	1.38192989627712	0.449873888609779	3.07181619397299	0.002127606928049	0.0251004165324409	microglia	SPATA13	spermatogenesis associated 13	C79050, ESTM11, X83327, mFLJ00298
Hpn	52.9637866605735	2.87617137069085	0.93647742727781	3.07126609452982	0.00213153098211909	0.0251008279438895	microglia	HPN	hepsin	Hlb320
Notch4	195.472384844086	0.902328334706648	0.293842104111539	3.07079319839111	0.00213490962111907	0.0251273688230658	endothelial	NOTCH4	notch 4	Int-3, Int3, N4
Tspan6	1318.83331053215	0.96070345906185	0.31301154875168	3.06922687962546	0.00214613539191064	0.0252329044841535	endothelial	TSPAN6	tetraspanin 6	6720473L21Rik, AI316786, T245, TSPAN-6, Tm4sf
Sec31a	3862.34389479401	-0.628764146864709	0.204882509849964	-3.06890103662413	0.00214847749098923	0.0252471534304095	microglia	SEC31A	Sec31 homolog A (S. cerevisiae)	1810024J13Rik, ABP125, ABP130, AU042160, HSPC275
Fli1	131.936812592305	1.76863398847229	0.576932672868268	3.06558125695912	0.00217247336923404	0.0254755289214274	microglia	FLI1	Friend leukemia integration 1	EWSR2, Fli-1, SIC-1, Sic1
Cytip	23.460453707349	4.22219369332109	1.37767734229427	3.06471883052804	0.00217874719513542	0.0255356944344859	microglia	CYTIP	cytohesin 1 interacting protein	A130053M09Rik, AI462064, C80816, Cbp, Cybr
Wwc1	2109.3006406903	-1.01026605424003	0.32974006325979	-3.06382562146861	0.00218526245730916	0.0255852086131181	astrocyte	WWC1	WW, C2 and coiled-coil domain containing 1	AA408228, AU017197, BC037006, Kibra
Klhdc3	9219.29254797308	-0.717359750684829	0.234234817471082	-3.06256669452393	0.00219447567220993	0.025679618670245	neuron	KLHDC3	kelch domain containing 3	1300011D16Rik, Peas
Snap47	50334.4165155941	-0.518123590913914	0.16923138949261	-3.06162817942553	0.00220136716375787	0.0257467754299409	neuron	SNAP47	synaptosomal-associated protein, 47	1110031B06Rik, SNAP-47
Mcc	354.824361460609	1.16459413433507	0.380464022131068	3.06098360578723	0.00220611173458493	0.0257887650648314	astrocyte	MCC	mutated in colorectal cancers	D18Ertd451e, E330037C19
Tec	175.816596721086	3.9811252400184	1.30073982956447	3.06066220894566	0.00220848096900718	0.0258029583507592	microglia	TEC	tec protein tyrosine kinase	NA
Sema6b	1943.56342195253	-1.05989918855923	0.346334285904361	-3.06033572677213	0.00221089007824168	0.0258176024348359	neuron	SEMA6B	sema domain, transmembrane domain (TM), and cytoplasmic domain, (semaphorin) 6B	Sema, Seman, VIb, semaZ
Daam2	424.976228013445	1.05354186535564	0.344312863623681	3.0598388171379	0.00221456139308015	0.0258469628840217	astrocyte	DAAM2	dishevelled associated activator of morphogenesis 2	2310016D11Rik, AI843643, AW557870
Igsf10	65.7353240250064	3.11417491911444	1.01832970498749	3.05812047302763	0.00222730013405317	0.0259820666812605	microglia	IGSF10	immunoglobulin superfamily, member 10	6530405F15Rik, 9030224D03, AA409708, AA536958, AI414626
Rttn	241.273145403509	0.957886251175178	0.313273898664083	3.05766377364971	0.00223069709760298	0.0260081119328565	microglia	RTTN	rotatin	4921538A15Rik, AI666264, C530033I08Rik, D230040K24
Gtf2h2	1152.46656736725	0.679721266433409	0.222359482046833	3.05685757214638	0.00223670527341956	0.0260645587391338	microglia	GTF2H2	general transcription factor II H, polypeptide 2	44kDa, BTF2 p44, BTF2-p44, Btf2p44, p44
Stmnd1	21.7361750323503	5.11684075909965	1.67407302492047	3.05652183801404	0.00223921168550857	0.0260801615446173	neuron	STMND1	stathmin domain containing 1	Gm1574
Tob1	1295.09853272639	-0.705607581593755	0.230913171395345	-3.05572686620673	0.00224515678634002	0.0261357777227982	astrocyte	TOB1	transducer of ErbB-2.1	Tob, Trob
Tmem154	69.3149913941076	2.20242029485554	0.720817440740523	3.05544812094573	0.00224724477143297	0.0261464588276255	endothelial	TMEM154	transmembrane protein 154	9930117H01Rik
Oasl2	251.219450656132	1.70604626032068	0.558402490827656	3.05522680923576	0.00224890380842994	0.0261521406436837	endothelial	OASL2	2'-5' oligoadenylate synthetase-like 2	M1204, Mmu-OASL, Oasl
Igfbp6	39.10272162352	1.49324670035314	0.488937675761636	3.05406348166371	0.00225764302378155	0.0262401079647535	microglia	IGFBP6	insulin-like growth factor binding protein 6	IGFBP-6
Elmod3	1564.52044264881	-0.664880274335471	0.217718644502335	-3.05385088105461	0.00225924349286132	0.0262450548034472	astrocyte	ELMOD3	ELMO/CED-12 domain containing 3	AI844780, C330008I15Rik, RBM29, Rbed1
Cyb5r1	1417.17943986929	0.767782186034958	0.251553226293236	3.05216592666537	0.00227196473554465	0.0263791165422723	neuron	CYB5R1	cytochrome b5 reductase 1	1500005G05Rik, B5R.1, C80155, Nqo3a2
Raver2	934.880138208667	-0.851683007551636	0.27907382624302	-3.05181972461288	0.00227458664055396	0.0263958394614727	astrocyte	RAVER2	ribonucleoprotein, PTB-binding 2	A430091O22Rik
Zdhhc20	1285.33031633742	0.985020827574661	0.323074605981934	3.04889585667325	0.00229684088908607	0.0266126185795091	oligodendrocyte	ZDHHC20	zinc finger, DHHC domain containing 20	4930542A17Rik, 5033406L14Rik, AI448102, B230110O18Rik, HK11
Fkbp10	255.655592610855	1.55216647292958	0.509171552559153	3.04841553917972	0.00230051571321308	0.0266413792210819	astrocyte	FKBP10	FK506 binding protein 10	AI325255, FKBP-10, FKBP-65, FKBP65, Fkbp-rs1
Slc39a11	594.495108366914	0.927511546849085	0.30447096212712	3.04630543539925	0.00231672362695003	0.0268151757007445	astrocyte	SLC39A11	solute carrier family 39 (metal ion transporter), member 11	1810074D23Rik, ZIP-11
Cyct	29.0619018930135	3.23977477090238	1.06366267748958	3.04586673901991	0.00232010640081614	0.0268404230387528	astrocyte	CYCT	cytochrome c, testis	T-Cc
Bcs1l	994.641659458086	-0.825042670358153	0.271110557187435	-3.04319639529106	0.00234079509451737	0.0270517442402604	opc	BCS1L	BCS1-like (yeast)	9130022O19Rik
Npc1	1412.28566228565	0.813096840648081	0.267229194398609	3.04269465197442	0.00234470119154021	0.0270828748282403	oligodendrocyte	NPC1	NPC intracellular cholesterol transporter 1	A430089E03Rik, C85354, D18Ertd139e, D18Ertd723e, lcsd
Ccnb2	29.7616067069943	2.15151386144084	0.707641875982786	3.04039929583417	0.00236264687755896	0.0272619672509244	opc	CCNB2	cyclin B2	CycB2
Lrtm2	7189.40769905846	-0.886355739711695	0.291554159871675	-3.0401066481158	0.00236494388960799	0.027265767144042	neuron	LRTM2	leucine-rich repeats and transmembrane domains 2	A230084J22, AI841794
Vipr1	37.2210529529559	3.40937182953753	1.12148678560169	3.04004636818647	0.00236541728480028	0.027265767144042	microglia	VIPR1	vasoactive intestinal peptide receptor 1	AV071699, VIP-R1, VPAC1
Sptbn1	14046.9027156342	-0.637376792218345	0.209703328990885	-3.0394214306729	0.00237033020916541	0.0273083066232831	endothelial	SPTBN1	spectrin beta, non-erythrocytic 1	9930031C03Rik, AL033301, SPTB2, Spnb-2, Spnb2
Reep1	4583.61433503131	-0.853115689578934	0.280913615868187	-3.03693249948853	0.00238998969163391	0.0274983799496463	neuron	REEP1	receptor accessory protein 1	D6Ertd253e
H2-Oa	18.8541246561401	4.09465318989531	1.34845641492056	3.03654841534981	0.00239303674201608	0.0275131486257834	microglia	H2-OA	histocompatibility 2, O region alpha locus	H-2Oa
Crtap	488.33893384423	1.02216091969935	0.336654074723435	3.03623510435471	0.00239552496181137	0.0275275885400742	endothelial	CRTAP	cartilage associated protein	5730529N23Rik, CASP, Leprel3, P3h5
Gtpbp3	876.456672845709	-0.727247761100241	0.239535557012897	-3.03607435225612	0.00239680252474768	0.0275281087919477	microglia	GTPBP3	GTP binding protein 3	2410009F13Rik, AI607903
Micu2	840.033580310148	0.957742875848085	0.315508098684528	3.03555718487505	0.00240091689845557	0.0275470377989722	neuron	MICU2	mitochondrial calcium uptake 2	1110008L20Rik, 4833427E09Rik, AU041871, Efha1, Smhs2
Cartpt	101.533609790691	3.07945432976174	1.01443196007017	3.03564403624341	0.00240022549284412	0.0275470377989722	astrocyte	CARTPT	CART prepropeptide	Cart
Tmem52	57.16763435749	1.79051562796022	0.590402818557758	3.03270169396228	0.00242375064979865	0.0277662388542831	microglia	TMEM52	transmembrane protein 52	2310043I08Rik
Katnbl1	229.310844929835	1.01384422263768	0.334373078902786	3.03207490855579	0.00242878922631189	0.0277670023165718	endothelial	KATNBL1	katanin p80 subunit B like 1	2410042D21Rik, AA166487, AA473307, AI467442
Lactb2	370.17436484561	0.907887688267996	0.299415337167637	3.03220167963436	0.00242776937151157	0.0277670023165718	oligodendrocyte	LACTB2	lactamase, beta 2	Cgi-83, E430032H21Rik
B4galt1	103.332186727746	1.96221177544374	0.647151396527855	3.03207531648938	0.00242878594391705	0.0277670023165718	microglia	B4GALT1	UDP-Gal:betaGlcNAc beta 1,4- galactosyltransferase, polypeptide 1	B-1, 4-GalT, B-1, 4-GalT1, GalT
Slc16a10	45.4248823719781	2.42009863016142	0.798109811034761	3.03228778383732	0.0024270768993084	0.0277670023165718	microglia	SLC16A10	solute carrier family 16 (monocarboxylic acid transporters), member 10	2610103N14Rik, 9830169E08, Mct10, PRO0813, TAT1
Thsd1	217.638472794283	-1.12421017349775	0.370810513716588	-3.03176455874977	0.00243128760029224	0.027767144019902	endothelial	THSD1	thrombospondin, type I, domain 1	4833423O18Rik, Tmtsp
Slc10a7	170.736100890131	1.04070925835353	0.343259725446912	3.03184201699912	0.00243066382673512	0.027767144019902	endothelial	SLC10A7	solute carrier family 10 (sodium/bile acid cotransporter family), member 7	2410193C02Rik, P7
Acot13	3823.32603952738	-0.691473215626342	0.228103526658932	-3.03140081065145	0.00243421883429555	0.0277864151963865	oligodendrocyte	ACOT13	acyl-CoA thioesterase 13	0610006O17Rik, Them2
Aars2	1397.6115192388	-1.07208475395485	0.353718542672916	-3.03089780324637	0.00243827760670217	0.0278185308764657	opc	AARS2	alanyl-tRNA synthetase 2, mitochondrial	Aarsl, AlaRS, Gm89
Sdc2	1257.76688628107	0.807499209847095	0.26652669037191	3.02971236659381	0.00244786741732649	0.0279136856741483	astrocyte	SDC2	syndecan 2	4833414L08Rik, AA960457, Hspg1, Synd2, syndecan-2
Rnf2	407.528926178362	1.08046649207966	0.356730864037204	3.02880014319976	0.0024552705045949	0.0279838203072171	endothelial	RNF2	ring finger protein 2	AI326319, AI450156, AU019207, Ring1B, dinG
Stag1	443.745849154923	0.751381505177789	0.248210243647688	3.02719780672835	0.00246832377571248	0.028118248253769	microglia	STAG1	stromal antigen 1	AU045003, SA-1, Scc3
Pou2f2	54.0450574745638	1.97181873920357	0.652499509545483	3.02194669935782	0.00251154767700481	0.0285669366377853	microglia	POU2F2	POU domain, class 2, transcription factor 2	Oct-2, Oct2a, Oct2b, Oct2c, Oct2d
Zfp46	440.5109863062	-0.973399929117714	0.322168208033246	-3.02140281022783	0.00251606398573061	0.0286037421767105	neuron	ZFP46	zinc finger protein 46	AI426962, Mlz-4, Zfp-46, Znf436
Dym	3053.41726751264	-0.661878280294483	0.219096480329996	-3.02094437709626	0.00251987645932685	0.0286179563929346	neuron	DYM	dymeclin	1810041M12Rik, 4933427L07Rik, C030019K18Rik
Klhdc8a	1988.45159071728	-0.710969633532914	0.235346465655	-3.0209488447349	0.0025198392795599	0.0286179563929346	neuron	KLHDC8A	kelch domain containing 8A	A630065K24Rik
Ina	16338.0137303218	-0.814395548607431	0.269611962632948	-3.02062097191198	0.00252256917620838	0.0286194376979781	neuron	INA	internexin neuronal intermediate filament protein, alpha	AV028420, NF-66, NF66, alpha-Inx
Rab21	1294.81487496241	0.835038157183978	0.276436746059965	3.02072054126567	0.00252173986752408	0.0286194376979781	microglia	RAB21	RAB21, member RAS oncogene family	9630024B22
Nutf2-ps1	198.788564768954	1.00625373715649	0.333197324065927	3.01999345276071	0.00252780149813542	0.0286642424704808	neuron	NUTF2-PS1	nuclear transport factor 2, pseudogene 1	Gm10333, Ntf2, Nutf2
Bdkrb2	153.547847035582	1.06528581064931	0.352926434473426	3.01843587386347	0.00254083168564794	0.0287827784105929	astrocyte	BDKRB2	bradykinin receptor, beta 2	B(2), B2, B2R, BK-2, BK2
Pcsk2	7577.39101222937	-0.718555643479795	0.238118394581036	-3.01764021525543	0.00254751158053208	0.0288438221984319	neuron	PCSK2	proprotein convertase subtilisin/kexin type 2	6330411F23Rik, AI839700, Nec-2, Nec2, PC2
Naa50	1165.48318426974	0.776855756132748	0.257646391957335	3.01520137825719	0.00256808685337807	0.0290179525632841	opc	NAA50	N(alpha)-acetyltransferase 50, NatE catalytic subunit	2600005K24Rik, 2810441M03Rik, AW112078, Mak3, Mak3p
Fbp1	18.7677566347535	3.87860966670946	1.28634988688733	3.01520582094099	0.00256804923486848	0.0290179525632841	microglia	FBP1	fructose bisphosphatase 1	Fbp-2, Fbp2, Fbp3
Fdft1	3109.61580163975	-0.963020874393032	0.319421263528097	-3.0148928213363	0.00257070079820268	0.0290328034029574	astrocyte	FDFT1	farnesyl diphosphate farnesyl transferase 1	SQS, SS
Saa1	16.8999592302848	3.01773495064819	1.00203851103866	3.01159577940788	0.00259878402986401	0.0293203214359253	opc	SAA1	serum amyloid A 1	Saa-1, Saa2
Pdzph1	149.104387125029	-1.55526137371462	0.516531713175582	-3.01096977018707	0.00260414777207366	0.0293660055933132	astrocyte	PDZPH1	PDZ and pleckstrin homology domains 1	2610034M16Rik, AV114557
Zfp942	489.905561617107	1.15953575399131	0.385125468110448	3.01079998598995	0.00260560425268343	0.0293676051466676	NA	ZFP942	zinc finger protein 942	3110048L19Rik
Tubb3	26094.0320707625	-0.780486716450366	0.259255424932432	-3.01049328728137	0.00260823713176177	0.0293824555150913	neuron	TUBB3	tubulin, beta 3 class III	3200002H15Rik, M(beta)3, M(beta)6
Zfp821	1193.47342028014	-0.679559434159114	0.225820682121088	-3.00928784633962	0.00261860891769947	0.029462140537674	neuron	ZFP821	zinc finger protein 821	4930566A11Rik, Znf821
Ugt8a	1732.56860590357	1.12340318916558	0.373340422626499	3.00905854571625	0.00262058611613583	0.029462140537674	oligodendrocyte	UGT8A	UDP galactosyltransferase 8A	AI850488, AW455908, Cgt, Ugt8, mCerGT
Trpm1	17.4566920879835	3.68252420342234	1.223793450793	3.0091059900967	0.00262017690388724	0.029462140537674	neuron	TRPM1	transient receptor potential cation channel, subfamily M, member 1	4732499L03Rik, AI606771, Ltrpc1, Mlsn1
Stc2	28.6226812331366	3.21520874897996	1.06836321295193	3.00947160104495	0.00261702543407914	0.029462140537674	endothelial	STC2	stanniocalcin 2	AW125853, Stc-2, Stc2l, mustc2
Ttll11	728.581221645189	-0.820449808740745	0.272841262779311	-3.00705912435382	0.00263788451782556	0.0296417013298315	oligodendrocyte	TTLL11	tubulin tyrosine ligase-like family, member 11	4932702F08Rik, 4933424A20Rik, AU043211, D2Ertd624e
Atp5b	106185.509983887	-0.59649531444475	0.198423920713818	-3.00616635483713	0.00264564215095797	0.029669176711973	microglia	ATP5B	ATP synthase, H+ transporting mitochondrial F1 complex, beta subunit	Atp5f1b
Syn1	11086.992605982	-0.804965990772897	0.267771155086679	-3.00617140973353	0.00264559816829162	0.029669176711973	neuron	SYN1	synapsin I	Syn-1, Syn1-S
Cdk1	81.7619821671489	2.6864600331569	0.893617452170072	3.00627525417399	0.0026446947654364	0.029669176711973	opc	CDK1	cyclin-dependent kinase 1	Cdc2, Cdc2a, p34<CDC2>
Pid1	951.334640389224	0.710719515481945	0.236490187471819	3.00528120460236	0.00265335415882231	0.0297101404716705	opc	PID1	phosphotyrosine interaction domain containing 1	5033414K04Rik, NYGGF4, P-CLI1
Efna3	664.569314221398	-0.773581821966347	0.257387096044576	-3.00551905613937	0.00265127982432213	0.0297101404716705	neuron	EFNA3	ephrin A3	AW494418, EFL-2, Ehk1-L, Epl3, LERK-3
Rrbp1	1483.34995743762	0.801126547728575	0.266581167453414	3.00518808354523	0.00265416668378127	0.0297101404716705	microglia	RRBP1	ribosome binding protein 1	1700087N07Rik, 5730465C04Rik, ES/130, mKIAA1398, mRRp0
Tes	188.656730000541	1.96056308109626	0.652437026465643	3.00498439169976	0.0026559447836486	0.0297101404716705	microglia	TES	testin LIM domain protein	D6Ertd352e, TESS, Tes1, Tes2, testin2
Atp5h	14654.2537485943	-0.602705281772362	0.200640912078765	-3.00390022916044	0.00266542716381251	0.0298012899962	endothelial	ATP5H	ATP synthase, H+ transporting, mitochondrial F0 complex, subunit D	0610009D10Rik, Atp5pd
Cltb	14218.4974110109	-0.804601995521221	0.268168321605762	-3.00036182761392	0.00269659067307058	0.0300894800428191	neuron	CLTB	clathrin, light polypeptide (Lcb)	2310046E19Rik, lcb
Pcdhb18	53.3226655874922	1.24152416638797	0.41377236000681	3.00050048381079	0.00269536325533689	0.0300894800428191	neuron	PCDHB18	protocadherin beta 18	Pcdhb9, PcdhbR
Efemp2	650.102352552252	0.914053636335418	0.304703108794609	2.99981723176823	0.00270141650965517	0.0301282792856649	astrocyte	EFEMP2	epidermal growth factor-containing fibulin-like extracellular matrix protein 2	0610011K11Rik, Fbln4, MBP1
Pigh	470.11690867205	0.866232571690683	0.288814802645657	2.99926653258646	0.00270630445337281	0.0301629104962639	opc	PIGH	phosphatidylinositol glycan anchor biosynthesis, class H	2210416H01Rik, A930028P05Rik, PIG-H
Fan1	246.836740272195	1.16875926144661	0.389695113964098	2.99916324215008	0.00270722214714218	0.0301629104962639	neuron	FAN1	FANCD2/FANCI-associated nuclease 1	6030441H18Rik, Mtmr15, mFAN1
Vcan	280.935369492445	1.42936922602327	0.476702078384689	2.99845394185549	0.00271353167792382	0.0302151121638093	opc	VCAN	versican	5430420N07Rik, 9430051N09, Cspg2, DPEAAE, NG2
Igsf6	235.934019005387	4.49468525459045	1.49906160534726	2.99833258256871	0.0027146125660399	0.0302151121638093	microglia	IGSF6	immunoglobulin superfamily, member 6	NA
Aebp1	99.1380192452237	1.49879147848038	0.500055613914196	2.99724957939889	0.00272427578220292	0.0303075680770074	astrocyte	AEBP1	AE binding protein 1	ACLP
Zkscan6	534.69334781957	-0.9385049801182	0.3131946424862	-2.99655502619127	0.00273048954025106	0.0303615758286055	microglia	ZKSCAN6	zinc finger with KRAB and SCAN domains 6	1700128E15Rik, D11Ertd714e, KOX11, Zfp535, Znf18
Hspa1a	84.1342184134879	-2.02371742765806	0.675426902094191	-2.99620495035574	0.00273362636786436	0.0303813330506079	microglia	HSPA1A	heat shock protein 1A	Hsp70-3, Hsp70.3, Hsp72, hsp68, hsp70A1
Naip6	20.7926225811636	4.61952332947904	1.54188714546609	2.99601909456391	0.00273529305198078	0.0303847396758819	microglia	NAIP6	NLR family, apoptosis inhibitory protein 6	Birc1f, Naip-rs4, Naip-rs4A
Slc15a3	164.999624031978	4.97544052642606	1.6615326271451	2.99448860957671	0.00274905319952936	0.0304996453946854	microglia	SLC15A3	solute carrier family 15, member 3	Ci1, cI-1
Dapk1	1473.80257566086	-0.995969915197955	0.332812516810566	-2.99258550953134	0.00276625161444795	0.0306524279837067	neuron	DAPK1	death associated protein kinase 1	D13Ucla1, DAP-Kinase
Atg9a	2254.31695795531	-1.07758448837264	0.360191283459063	-2.99170062646757	0.00277428177355693	0.0307148414784071	opc	ATG9A	autophagy related 9A	AU019532, Apg9l1, Atg9, Atg9l1
Kif20a	59.5007422014972	2.3115357819117	0.772659441328929	2.99166186067176	0.00277463405270717	0.0307148414784071	opc	KIF20A	kinesin family member 20A	AA415432, Rab6kifl
Pkm	69533.9588769156	-0.728858440905616	0.243643729818471	-2.99149270719447	0.00277617169118939	0.0307166416094501	astrocyte	PKM	pyruvate kinase, muscle	AA414905, AL024370, AL024424, Pk-2, Pk-3
Sptbn4	1086.5980268927	-1.05204799385833	0.351816768392359	-2.99032930882091	0.00278676831455558	0.0308186224647807	neuron	SPTBN4	spectrin beta, non-erythrocytic 4	1700022P15Rik, 5830426A08Rik, ROSA62, SpbIV, Spnb4
Dpy19l4	195.964119230628	1.27594722862759	0.426923184478978	2.98870446725626	0.00280162974802913	0.0309523278641062	endothelial	DPY19L4	dpy-19-like 4 (C. elegans)	Gm1023, Narg3
Nmnat3	94.2007172868725	1.42003450503941	0.47535038570525	2.9873427007587	0.00281414070504749	0.0310751800346297	microglia	NMNAT3	nicotinamide nucleotide adenylyltransferase 3	4933408N02Rik, PNAT3
Nebl	766.111098963219	1.13557671210418	0.380160600335094	2.98709732440243	0.00281640046851041	0.0310847678191967	astrocyte	NEBL	nebulette	1200007O21Rik, A630080F05Rik, BB140644, D830029A09Rik, Lnebl
Pgs1	4757.53089588002	-0.743784290303555	0.249061219244228	-2.98635127765196	0.00282328127640985	0.0311418189891417	microglia	PGS1	phosphatidylglycerophosphate synthase 1	2610019F11Rik, 4933424M23Rik, SAF
Lrp3	3229.74824099329	-0.901377237697669	0.301932695299218	-2.98535816667485	0.00283246458156869	0.0311543211657621	neuron	LRP3	low density lipoprotein receptor-related protein 3	NA
Cacng5	3134.523035389	-0.957531106989172	0.320738861732448	-2.9853916105368	0.00283215488265345	0.0311543211657621	neuron	CACNG5	calcium channel, voltage-dependent, gamma subunit 5	NA
Lipo1	323.669869581223	1.26601793521404	0.424021579773134	2.98573939536615	0.00282893613620155	0.0311543211657621	NA	LIPO1	lipase, member O1	EG329055, Gm5097
Ppp1r17	53.863460007784	3.63146341266626	1.21705213426597	2.9838191071876	0.00284675017458794	0.0312806454255386	oligodendrocyte	PPP1R17	protein phosphatase 1, regulatory subunit 17	Gsbs, Ppp1r2
Etfrf1	709.8149428345	1.02257410055903	0.342766021543148	2.98330066660444	0.00285157714662623	0.0313182801762455	neuron	ETFRF1	electron transfer flavoprotein regulatory factor 1	4930469P12Rik, AL022899, Ghiso, Lyrm5
Stmn1	26798.9071669975	-0.750214691716809	0.251551656499147	-2.98234844547467	0.00286046232970394	0.0313794902695006	oligodendrocyte	STMN1	stathmin 1	19k, Lag, Lap18, Op18, P18
Slc35f3	630.632766525973	-1.27008874041022	0.425882446686355	-2.98225191080859	0.00286136450507958	0.0313794902695006	neuron	SLC35F3	solute carrier family 35, member F3	B230375D17Rik
Mrpl54	1806.05339731076	-0.735084833663697	0.246480777038592	-2.98232114688848	0.00286071742531524	0.0313794902695006	neuron	MRPL54	mitochondrial ribosomal protein L54	0610008M19Rik, D10Sut1e
Zbtb20	3179.1399739561	0.768928888653072	0.257946987579271	2.98095704031731	0.00287349099775643	0.0314815671402064	astrocyte	ZBTB20	zinc finger and BTB domain containing 20	1300017A20Rik, 7330412A13Rik, A930017C21Rik, D16Wsu73e, DPZF
Polg	1094.80613388858	-0.880493180156046	0.29536845900516	-2.98099933595368	0.0028730941580768	0.0314815671402064	opc	POLG	polymerase (DNA directed), gamma	AA409516, PolgA
Atp8a1	1063.69770994295	1.15338846426829	0.387040858105869	2.98001732921127	0.00288232077248445	0.0315628253610442	oligodendrocyte	ATP8A1	ATPase, aminophospholipid transporter (APLT), class I, type 8A, member 1	AI481521, AI853962, APLT, AW743152, AW822227
Ddt	768.795119835639	-0.693565836295976	0.232846728507479	-2.97863680860647	0.00289533743590083	0.0316898299757907	astrocyte	DDT	D-dopachrome tautomerase	C78655
Litaf	2798.4868306032	0.772169018476888	0.259295215862709	2.97795320252162	0.00290180286952733	0.0317295028401228	microglia	LITAF	LPS-induced TN factor	3222402J11Rik, C85531, N4WBP3, TBX1
Acta1	251.554606815214	-0.682322165842433	0.229123664110096	-2.97796462225993	0.00290169475538167	0.0317295028401228	neuron	ACTA1	actin alpha 1, skeletal muscle	AA959943, Acta-2, Acts, Actsk-1
Lyst	449.278519110038	0.828719497664374	0.278344969029277	2.97731085478038	0.00290789009471472	0.0317700512714013	microglia	LYST	lysosomal trafficking regulator	D13Sfk13, beige, bg
Trac	136.258058410276	-0.975554098287541	0.327668229359324	-2.9772617876167	0.00290835555978404	0.0317700512714013	astrocyte	TRAC	T cell receptor alpha constant	Gm16914, Tcra, Tcra-C
Tbc1d22b	372.786191578392	-0.958583011144287	0.322081449371375	-2.97621304491522	0.00291832050527307	0.0318510402040103	neuron	TBC1D22B	TBC1 domain family, member 22B	BC045600
Dynlt1-ps1	210.462400882971	1.0289867968943	0.345740612526821	2.97618144820773	0.00291862121391329	0.0318510402040103	astrocyte	DYNLT1-PS1	dynein light chain Tctex-type 1, pseuodogene 1	NA
Tuba1b	23930.8404545715	-0.584543942935353	0.196464626358159	-2.97531394720246	0.00292688835195535	0.0319256635226223	microglia	TUBA1B	tubulin, alpha 1B	Tuba2
Slc5a11	122.55665594291	-1.81381290011064	0.609686960274359	-2.97499047592297	0.00292997644471378	0.0319354826024639	oligodendrocyte	SLC5A11	solute carrier family 5 (sodium/glucose cotransporter), member 11	2010013B02Rik, Kst1, RKST2, SMIT2, Slc5a10
Tut1	1871.93862573019	-0.764788241761691	0.257152587157599	-2.97406396029366	0.00293883810162295	0.0319935206394518	astrocyte	TUT1	terminal uridylyl transferase 1, U6 snRNA-specific	2700038E08Rik, PAPD2, Rbm21, TUTase6, Tent1
Fbxl7	45.4854278347641	1.88727912442245	0.634836561215251	2.97285827522233	0.00295040649674383	0.032088184386933	astrocyte	FBXL7	F-box and leucine-rich repeat protein 7	AL023057, D230018M15Rik, FBL7, Fbl6
Bmp2k	502.257006460545	1.09061052824248	0.366905870420554	2.97245319894283	0.0029543024680825	0.0321149210873455	microglia	BMP2K	BMP2 inducible kinase	4933417M22Rik, AA673486, AV128808, BIKE
Sostdc1	58.1881939127137	-1.52541478926719	0.513440662924825	-2.97096607147871	0.00296864575400475	0.0322551446978171	neuron	SOSTDC1	sclerostin domain containing 1	0610006G05Rik, Sostl, USAG-1, Wise, ectodin
Zfp385c	295.882110106056	-1.14508374147049	0.385737985066655	-2.96855322991492	0.00299205274543362	0.0324936637239872	astrocyte	ZFP385C	zinc finger protein 385C	A930006D11Rik, Znf385c
Il3ra	41.4175460095963	2.68354828139484	0.904126951387692	2.96811003949834	0.00299637039804005	0.0325089452752873	endothelial	IL3RA	interleukin 3 receptor, alpha chain	CD123, CDw123, SUT-1
Nedd4l	1438.82405931188	-0.665382174720216	0.22423682184181	-2.96731896775462	0.00300409131262906	0.0325452938083514	neuron	NEDD4L	neural precursor cell expressed, developmentally down-regulated gene 4-like	1300012C07Rik, Nedd4-2, Nedd4b
Parm1	528.681424794774	1.23482972425798	0.416125217985526	2.96744746746141	0.00300283591332164	0.0325452938083514	oligodendrocyte	PARM1	prostate androgen-regulated mucin-like protein 1	2210012L08Rik, 9130213B05Rik, W91666
Mitd1	388.756379618085	0.815306594739668	0.274737889824803	2.9675797366704	0.00300154418711108	0.0325452938083514	astrocyte	MITD1	MIT, microtubule interacting and transport, domain containing 1	1500032H18Rik
Clstn3	11265.9098758738	-0.878703984991711	0.296181114423159	-2.96677925161796	0.00300936938980892	0.0325708831390221	neuron	CLSTN3	calsyntenin 3	CSTN3, Clstn3b, Cs3, Cst-3, alc-beta
Slc29a1	4565.77432160863	-1.01560295129639	0.342396927937791	-2.96615672755367	0.00301546778035682	0.0326210822011579	endothelial	SLC29A1	solute carrier family 29 (nucleoside transporters), member 1	1200014D21Rik, AA407560, ENT1
Adgrg6	83.2176223742499	2.0817522387598	0.70191242592013	2.965829014967	0.00301868265636458	0.0326400541435278	endothelial	ADGRG6	adhesion G protein-coupled receptor G6	1190004A11Rik, AI449247, AW045736, DREG, Gm222
Bbs10	214.628591249897	1.27710429623841	0.430974989530427	2.96329097340403	0.00304368703069266	0.0328626991680248	astrocyte	BBS10	Bardet-Biedl syndrome 10 (human)	1300007O09Rik, AI452285
Stat3	2415.18773406652	0.697833858328711	0.23550929258486	2.96308417671997	0.00304573265794371	0.0328688994424177	opc	STAT3	signal transducer and activator of transcription 3	1110034C02Rik, AW109958, Aprf
Cyp46a1	18359.6344065623	-0.917136650755366	0.309563185001214	-2.96267998002337	0.00304973458187132	0.032896195472923	neuron	CYP46A1	cytochrome P450, family 46, subfamily a, polypeptide 1	CH24H, Cyp46
Ncoa5	961.994700669504	-1.0150074734378	0.342677751925648	-2.96198824619938	0.00305659451941808	0.0329542784600775	neuron	NCOA5	nuclear receptor coactivator 5	CIA
Pank3	479.176155257214	1.0066963570396	0.339945643488601	2.96134507478505	0.00306298548491116	0.0329754374686412	astrocyte	PANK3	pantothenate kinase 3	NA
B4galnt1	2296.4835287907	-0.933471200930441	0.315255715647352	-2.96099691329508	0.00306645012335643	0.0329822836387474	neuron	B4GALNT1	beta-1,4-N-acetyl-galactosaminyl transferase 1	4933429D13Rik, Gal-NAc-T, GalNAc-T, GalNAcT, Galgt1
Ccdc113	180.122752097773	-0.996986201585748	0.336780100950599	-2.96034771285965	0.00307292001924759	0.0330346296005639	astrocyte	CCDC113	coiled-coil domain containing 113	4933409I22, BC060957
Mterf4	860.438537075569	-0.62022142173748	0.209539141308671	-2.9599311033915	0.00307707848127719	0.0330634228923767	astrocyte	MTERF4	mitochondrial transcription termination factor 4	1810059A23Rik, 4933412H03Rik, Mterfd2
Rnf20	1676.25176984747	-0.625070695899662	0.211231157921471	-2.95917847561127	0.00308460398195946	0.0331283501697079	astrocyte	RNF20	ring finger protein 20	4833430L21Rik, AW540162, C79397, mKIAA4116
Cplx1	30157.5427448899	-0.709980011374868	0.240010517651996	-2.95812041205754	0.00309521190759904	0.0332067076002224	neuron	CPLX1	complexin 1	921-S
Gnai2	7568.78198084543	0.540013058351397	0.182559815377945	2.9580061594247	0.00309635936842577	0.0332067076002224	endothelial	GNAI2	guanine nucleotide binding protein (G protein), alpha inhibiting 2	C76432, Galphai2, Gia, Gnai-2, Hg1c
Aph1c	170.036019397934	0.977664883518985	0.330485798027557	2.95826595077307	0.00309375079625284	0.0332067076002224	opc	APH1C	aph1 homolog C, gamma secretase subunit	0610008A10Rik, APH-1b, Aph1b
Malat1	10495.3986352501	1.63313819008951	0.552271829281876	2.95712745698634	0.00310519731446863	0.0332592553395979	astrocyte	MALAT1	metastasis associated lung adenocarcinoma transcript 1 (non-coding RNA)	2210401K01Rik, 9430072K23Rik, AI647968, Neat2
Mdk	1121.11187838398	-0.964539424137066	0.326217952247752	-2.95673312118804	0.00310917099661059	0.0332801968822635	astrocyte	MDK	midkine	MK, Mek
Matn2	145.53869401385	1.59120641758592	0.538297964304214	2.95599560671322	0.00311661530236186	0.0333319953894081	oligodendrocyte	MATN2	matrilin 2	Crtm2, matrilin-2
Pde1c	173.159796685556	1.23326021634058	0.417211671735805	2.9559580900736	0.00311699442089948	0.0333319953894081	oligodendrocyte	PDE1C	phosphodiesterase 1C	NA
Znhit6	446.505572948186	0.771957865275421	0.261201846343066	2.95540738353557	0.00312256434035375	0.0333596197030906	opc	ZNHIT6	zinc finger, HIT type 6	2410019A14Rik
Pla2g6	1099.92826194995	-0.813289165707117	0.275270554711773	-2.95450839832356	0.0031316762965976	0.0334034149303339	oligodendrocyte	PLA2G6	phospholipase A2, group VI	BB112799, PNPLA9, iPLA(2)beta, iPLA2, iPLA2beta
Prss36	533.642201365138	-0.82624885334755	0.279648526986492	-2.95459755233204	0.0031307715656595	0.0334034149303339	opc	PRSS36	protease, serine 36	C330007D15Rik
Atp13a4	602.998523281678	0.963110550144844	0.325990495470369	2.9544129768421	0.00313264489364114	0.0334034149303339	astrocyte	ATP13A4	ATPase type 13A4	4631413J11Rik, 4832416L12, 9330174J19Rik
Ddx60	48.2560407159111	2.13215419456801	0.721647314817374	2.95456540998506	0.00313109771730499	0.0334034149303339	endothelial	DDX60	DExD/H box helicase 60	9830118M07
Fam131c	635.281259016578	-0.989836334423019	0.335205877012313	-2.95292058494147	0.00314782933110275	0.0335333139854574	neuron	FAM131C	family with sequence similarity 131, member C	Gm693
Cplx3	80.3614557316593	-1.55180283174252	0.525556262677501	-2.95268640475656	0.00315021809316324	0.0335427654829235	neuron	CPLX3	complexin 3	BC016632, CpxIII, ERGIC-53L, ERGL, Lamn1l
Slc38a10	3322.21446208121	-0.993438634604523	0.336602801627803	-2.95136769450604	0.00316370051580369	0.0336702743318431	microglia	SLC38A10	solute carrier family 38, member 10	1810073N04Rik
Tnni2	39.504284174921	2.60905818391412	0.884124471936708	2.95100776726481	0.00316738951824664	0.0336934830705293	microglia	TNNI2	troponin I, skeletal, fast 2	NA
Dtx1	1968.04635915443	-0.788566330438219	0.267293166603462	-2.95019263103004	0.00317575859313725	0.0337503668944306	astrocyte	DTX1	deltex 1, E3 ubiquitin ligase	Fxit1, mKIAA4160
Dhrs13	861.775396984493	-0.700306313601786	0.237390130301237	-2.95002287042486	0.00317750407389914	0.033752859489697	opc	DHRS13	dehydrogenase/reductase (SDR family) member 13	2610209N15Rik
Wrnip1	2779.33313250897	-0.603606440324409	0.20467256234298	-2.94913218173776	0.00318667648403366	0.0338342043616102	neuron	WRNIP1	Werner helicase interacting protein 1	4833444L21Rik, WHIP, Wrnip
Itpripl1	47.8377909049113	3.13436813951349	1.06297281090878	2.94868138427152	0.00319132803761192	0.0338674950271794	microglia	ITPRIPL1	inositol 1,4,5-triphosphate receptor interacting protein-like 1	1700041B20Rik
Patl1	309.754796737076	0.780822076240236	0.264843702409126	2.94823727782673	0.00319591660000715	0.033893991338176	astrocyte	PATL1	protein associated with topoisomerase II homolog 1 (yeast)	AV312086, Pat1b
Tekt5	1216.03625345501	-0.961951750955753	0.326393568834509	-2.94721416966243	0.00320651036907316	0.0339801874453156	astrocyte	TEKT5	tektin 5	3300001K11Rik
Aldh3b1	521.395885595561	1.38106524258701	0.46865899622275	2.94684462203431	0.00321034470857884	0.033988573670589	microglia	ALDH3B1	aldehyde dehydrogenase 3 family, member B1	1700001N19Rik, ALDH4, ALDH7
Heatr5b	923.640686201028	-0.693500517816157	0.235362574364409	-2.94651993711804	0.00321371701084586	0.0340081593108886	astrocyte	HEATR5B	HEAT repeat containing 5B	2010013B10Rik, A230048G03Rik, AV071430, D330050P16Rik, mKIAA1414
Gabra4	13499.692356656	-0.636703691284694	0.216214027490375	-2.94478438182294	0.00323179796241357	0.0341790103353171	astrocyte	GABRA4	gamma-aminobutyric acid (GABA) A receptor, subunit alpha 4	Gabra-4
Ltk	102.238504648316	-1.34806948541826	0.457798799166236	-2.94467676165473	0.00323292219161668	0.0341790103353171	opc	LTK	leukocyte tyrosine kinase	NA
Nmnat1	694.817407177614	-0.704785050490539	0.239567169554521	-2.94190999460025	0.00326194720317689	0.0344188769390748	astrocyte	NMNAT1	nicotinamide nucleotide adenylyltransferase 1	2610529L11Rik, 5730441G13Rik, D4Cole1e, nmnat
Tm7sf2	1239.10033663905	-0.936169597748941	0.318301000530118	-2.9411456331893	0.00327000755029207	0.0344692416716472	astrocyte	TM7SF2	transmembrane 7 superfamily member 2	3110041O18Rik, ANG1, C14SR, Dhcr14
Ppp1cb	5261.79477231497	0.913672768997833	0.310743003828326	2.94028427910353	0.00327911244661658	0.034536583189518	microglia	PPP1CB	protein phosphatase 1 catalytic subunit beta	1200010B19
Tmem63c	367.087562028792	-1.18594067978785	0.403581680260176	-2.93853942781375	0.0032976271131699	0.0346988657942074	opc	TMEM63C	transmembrane protein 63c	4932420N09, 9330187M14Rik
Prpf40a	2017.15389009708	0.675171862616626	0.229795457331958	2.93814277469064	0.00330184927229056	0.0347105933617407	microglia	PRPF40A	pre-mRNA processing factor 40A	2810012K09Rik, FBP-11, FBP11, Fnbp11, Fnbp3
Rbpj	187.908895033549	0.999705723590799	0.340248481235537	2.93816366192317	0.00330162681617526	0.0347105933617407	microglia	RBPJ	recombination signal binding protein for immunoglobulin kappa J region	AI843960, CBF1, Igkjrb, Igkrsbp, RBP-J
Ssx2ip	1876.13363919238	-0.625352680808537	0.212914176789225	-2.93711151713306	0.00331284950719399	0.0348098519008497	neuron	SSX2IP	synovial sarcoma, X 2 interacting protein	AU014939, AU042321, Adip
Baiap2	293.787384062348	2.2179161174293	0.755237898915634	2.93671188987439	0.00331712122387875	0.0348321239987867	neuron	BAIAP2	brain-specific angiogenesis inhibitor 1-associated protein 2	IRSp53, R75030
Rab10os	1098.69593679642	0.627845405794069	0.213798542400795	2.93662154448689	0.00331808764355693	0.0348321239987867	neuron	RAB10OS	RAB10, member RAS oncogene family, opposite strand	1700012B15Rik, 1810036A22Rik
Zfp493	107.789001286463	1.1134034434454	0.379164711010674	2.9364637876705	0.00331977577447448	0.0348334762921491	opc	ZFP493	zinc finger protein 493	2900054J07Rik, Rslcan12
Ppp1r12c	3543.15389310556	-0.686580437893559	0.233929957394927	-2.93498295617801	0.00333566009533761	0.0349672974517818	microglia	PPP1R12C	protein phosphatase 1, regulatory subunit 12C	2410197A17Rik, AI839747, B430101M08, Mbs85
Lhfpl2	792.558105355101	1.07740656782449	0.367250689466741	2.93370876822292	0.00334938319746613	0.0350946863265459	microglia	LHFPL2	lipoma HMGIC fusion partner-like 2	6030465B15, AI447312, AW050335, mKIAA0206, vgim
Pafah1b3	330.900758748882	0.933057615060688	0.318134438431495	2.93290352236295	0.00335808224924421	0.0351528581845672	neuron	PAFAH1B3	platelet-activating factor acetylhydrolase, isoform 1b, subunit 3	Pafahg, mus[g]
Pdpn	16.2608291452409	2.27772115324309	0.776592179087391	2.9329694717242	0.00335736902714352	0.0351528581845672	astrocyte	PDPN	podoplanin	E11, Gp38, OTS-8, RANDAM-2, T1-alpha
Ddn	232.082132211012	1.03127130630487	0.351818236210774	2.93126165775852	0.00337588304518547	0.0353061101808981	endothelial	DDN	dendrin	Gm748
Ccar2	2635.56998191845	-0.752639233614791	0.25682243342442	-2.93058212859074	0.00338327548165997	0.0353503231921432	neuron	CCAR2	cell cycle activator and apoptosis regulator 2	2610301G19Rik, Dbc1, mKIAA1967
Cr1l	961.105435306671	0.783469074087199	0.267371836656826	2.93026028426767	0.00338678189058852	0.0353704163879649	endothelial	CR1L	complement component (3b/4b) receptor 1-like	Crry, Mcp, mCRY
Usp32	1061.8960721149	0.611178111472218	0.208660758207374	2.92905152230306	0.00339998060191737	0.0354916666664636	oligodendrocyte	USP32	ubiquitin specific peptidase 32	2900074J03Rik, 6430526O11Rik, AW045245
Adora1	6971.68584683346	-0.768754649709014	0.262483691661701	-2.92877109751951	0.00340304930026038	0.0355071080422777	oligodendrocyte	ADORA1	adenosine A1 receptor	A1-AR, A1AR, A1R, AA1R, AI848715
Mitf	124.693195361311	1.41225428155375	0.482288060198724	2.92823811763418	0.00340888866961379	0.0355384372820796	microglia	MITF	melanogenesis associated transcription factor	BCC2, Bhlhe32, Gsfbcc2, Vitiligo, Wh
Rnf122	541.966133935722	1.13293334500488	0.38695907705196	2.92778593962988	0.00341384991804597	0.0355638876715192	oligodendrocyte	RNF122	ring finger protein 122	1110063C11Rik
Gpn3	1320.85704518635	-0.510416805571098	0.17437619104145	-2.92710147252712	0.00342137232418683	0.0356068234171685	neuron	GPN3	GPN-loop GTPase 3	A930018B01Rik, Atpbd1c, D5Ertd708e
Phf6	571.568144589522	0.909046094767356	0.310649303600303	2.9262775877231	0.00343044696480126	0.0356763290254634	opc	PHF6	PHD finger protein 6	2700007B13Rik, 4931428F02Rik, mKIAA1823
Gnl1	6815.18340637342	-0.808820398172248	0.276440711776202	-2.92583676613828	0.00343531136603257	0.0357102934415084	neuron	GNL1	guanine nucleotide binding protein-like 1	Gna-rs1, Gnal1
Reep2	10940.5738762169	-0.79998640254453	0.27362541746387	-2.92365530205235	0.00345947604433447	0.0359447606299478	neuron	REEP2	receptor accessory protein 2	NA
Nefl	12675.1829782088	-0.561940509593645	0.192237471979825	-2.92315802848584	0.00346500608832363	0.0359687597616457	neuron	NEFL	neurofilament, light polypeptide	AI847934, CMT2E, NF-L, NF68, Nfl
Atp13a3	191.345866216079	1.02225758724143	0.349708797456599	2.92316806061564	0.00346489444426563	0.0359687597616457	microglia	ATP13A3	ATPase type 13A3	AU022875, Gm1745, Gm541, Gm542
Trpc7	147.20357855258	-1.2326940339227	0.421783724961309	-2.92257372907353	0.00347151420310222	0.0360195800200188	neuron	TRPC7	transient receptor potential cation channel, subfamily C, member 7	TRP7, Trrp8
Abi2	1609.73929324375	0.597902953762963	0.204607434572595	2.92219564265553	0.00347573137760516	0.0360454951683866	microglia	ABI2	abl interactor 2	8430425M24Rik, AI839867, AblBP3, ArgBP1, C130078H13
Dalrd3	2307.62921120286	-0.762151549265013	0.260857174703359	-2.92171971168404	0.00348104653811492	0.0360682275579541	neuron	DALRD3	DALR anticodon binding domain containing 3	6330580J24Rik, C77829, mir-425
Cbr1	5507.21213926641	-0.530140398331481	0.181500695804006	-2.92087253981634	0.00349052599413741	0.0361480881824519	oligodendrocyte	CBR1	carbonyl reductase 1	AW261796, CR, Cbr, PG-9-KR
Sema3e	194.574506945039	-0.796744609395946	0.272788438732674	-2.92074185070848	0.00349199043366897	0.0361480881824519	opc	SEMA3E	sema domain, immunoglobulin domain (Ig), short basic domain, secreted, (semaphorin) 3E	6430702L12, AA408817, Semah, mKIAA0331
Dscaml1	241.192564201978	1.53208669072469	0.524710084121339	2.91987277753632	0.00350174308134092	0.0362322550690481	opc	DSCAML1	DS cell adhesion molecule like 1	4921507G06Rik, 4930435C18Rik, BB239540, mKIAA1132
Cnep1r1	802.277158536464	0.903188484334107	0.309538557067376	2.91785454093693	0.00352448720545963	0.0364338360401493	neuron	CNEP1R1	CTD nuclear envelope phosphatase 1 regulatory subunit 1	5033428A16Rik, NEP1-R1, Tmem188
Pick1	490.327415351828	-0.697627753532364	0.239082655313274	-2.91793544210997	0.00352357292565053	0.0364338360401493	neuron	PICK1	protein interacting with C kinase 1	Prkcabp
Gpr61	747.418273320159	-0.810853587258181	0.277986002845085	-2.9168863862187	0.00353544526960896	0.0365133203318514	neuron	GPR61	G protein-coupled receptor 61	NA
Kiss1r	151.864935017922	-1.06219661422285	0.364323201495777	-2.91553381684687	0.00355080623907806	0.0366380880252955	neuron	KISS1R	KISS1 receptor	Gpr54, KiSS-1, kiSS-1R
Chek2	49.9406096400688	1.84178574249029	0.631848892256994	2.91491488718346	0.00355785557835318	0.0366769431309791	endothelial	CHEK2	checkpoint kinase 2	CHK2, Cds1, HUCDS1, Rad53
Ccl19-ps3	32.4879887056811	-2.48991132731537	0.854161385617857	-2.91503616206473	0.00355647330816351	0.0366769431309791	endothelial	CCL19-PS3	chemokine (C-C motif) ligand 19, pseudogene 3	ELC, Gm2457, Scya19-ps3
Nt5c	3597.42856249848	-0.593893612963415	0.203807332696439	-2.91399531658652	0.0035683525989013	0.0367668608768619	endothelial	NT5C	5',3'-nucleotidase, cytosolic	Dnt, Dnt1, Umph-2, Umph2
Mfsd1	1420.50400675076	0.90855192772686	0.311813545639752	2.91376670587793	0.00357096658941023	0.0367668608768619	microglia	MFSD1	major facilitator superfamily domain containing 1	1200003O06Rik
Hltf	472.177866846287	1.07802050424438	0.369980980636999	2.91371870626523	0.00357151564988542	0.0367668608768619	neuron	HLTF	helicase-like transcription factor	AF010600, BC057116, P113, Smarca3, Snf2l3
Natd1	547.494381975761	0.902393157640784	0.309798534573683	2.91283869009444	0.00358159564507603	0.0368536458384862	oligodendrocyte	NATD1	N-acetyltransferase domain containing 1	AI256713, F3-2, Gm16515, Gtlf3b
Sgk3	324.502102202113	1.41580677013551	0.486138263751882	2.91235410932005	0.00358715723464561	0.0368938791274163	endothelial	SGK3	serum/glucocorticoid regulated kinase 3	2510015P22Rik, A330005P07Rik, Cisk, fy, fz
Rundc3a	14496.4677132451	-0.75081380770636	0.257858655612676	-2.91172621652904	0.00359437531653946	0.0369511045541533	neuron	RUNDC3A	RUN domain containing 3A	RPIP-8, Rap2ip, Rpip8
Unkl	252.86473232729	-1.12998784420607	0.388117112985083	-2.91146101627707	0.00359742795163741	0.0369654751663423	neuron	UNKL	unkempt family like zinc finger	1300004G08Rik
Ndufb11	8646.87550650857	-0.683317354971387	0.23472207365745	-2.91117637265173	0.00360070701677465	0.0369821581828639	endothelial	NDUFB11	NADH:ubiquinone oxidoreductase subunit B11	CI-ESSS, D5Bwg0566e, D5Bwg0577e, NP15.6, Np15
Vopp1	1766.30061558778	-0.69289586172748	0.238102894845025	-2.91006903623943	0.00361348929307423	0.0370793464942514	neuron	VOPP1	vesicular, overexpressed in cancer, prosurvival protein 1	AW146242, Ecop
Socs4	138.093080901732	1.16093765610858	0.398938108488163	2.91006958575137	0.00361348293969114	0.0370793464942514	astrocyte	SOCS4	suppressor of cytokine signaling 4	3110032M18Rik, A730004F22Rik, AI427843, AU015727, AU015859
Zfp444	3197.91529545646	-0.856433140158361	0.294467325506374	-2.90841484258267	0.00363266097172812	0.0372418602328749	neuron	ZFP444	zinc finger protein 444	2810031J10Rik, 6230401O10Rik, mFLJ00134
Higd2a	5108.46407616972	-0.652500528548475	0.224362642036167	-2.9082405280434	0.00363468661042861	0.0372455340322774	microglia	HIGD2A	HIG1 domain family, member 2A	2010110M21Rik, AA690237
Odc1	1522.69226329048	0.590661076788781	0.203216912954524	2.90655471634371	0.00365432981609303	0.0374296532607529	endothelial	ODC1	ornithine decarboxylase, structural 1	ODC
Samd8	507.093599326908	0.869868841589786	0.299310372699034	2.90624355496182	0.00365796602780038	0.0374497264413532	microglia	SAMD8	sterile alpha motif domain containing 8	1110053F04Rik, 1700010P07Rik, SMSr
Fabp3	5172.77182246073	-0.541822590661055	0.186470319195445	-2.90567739144134	0.00366459061826167	0.037500361805473	neuron	FABP3	fatty acid binding protein 3, muscle and heart	Fabph-1, Fabph-4, Fabph1, Fabph4, H-FABP
Unc119b	1485.27773329491	-0.976102894714898	0.335957787729735	-2.90543315370363	0.00366745177223515	0.0375124565659162	opc	UNC119B	unc-119 lipid binding chaperone B	AA407659, AI414892
Abcc8	962.342311643517	-0.870404643803911	0.299669592481374	-2.90454776074089	0.00367784085669933	0.0376015043010555	neuron	ABCC8	ATP-binding cassette, sub-family C (CFTR/MRP), member 8	D930031B21Rik, SUR1, Sur
Scara3	275.510290455361	1.51246010347736	0.520915199989858	2.90346702017297	0.00369055838653002	0.0377142652317906	astrocyte	SCARA3	scavenger receptor class A, member 3	APC7, C130058N24Rik, CSR, CSR1, MSLR1
R3hdm2	2686.60097438412	-0.734515765354796	0.253028092529745	-2.90290203752158	0.00369722267750124	0.0377650925435301	neuron	R3HDM2	R3H domain containing 2	1300003K24Rik, AU041262, mKIAA1002
Caprin2	183.692764382839	1.00116842149919	0.344919243100915	2.90261689228592	0.00370059027999921	0.0377789858800474	opc	CAPRIN2	caprin family member 2	Adir, C1qdc1, Eeg1, rng140
Usp20	2351.97794134223	-0.883950371462125	0.304680572580513	-2.90123641286166	0.00371693338694434	0.0379144177766893	oligodendrocyte	USP20	ubiquitin specific peptidase 20	1700055M05Rik, AI467231, Vdu2
Nphp4	293.879804204577	-1.14209352419029	0.393697167521957	-2.90094422415826	0.00372040092897255	0.0379324675273016	neuron	NPHP4	nephronophthisis 4 (juvenile) homolog (human)	4930564O18Rik, nmf192
Stip1	8528.27201121596	-0.635408767366301	0.219088573080372	-2.9002369152918	0.00372880707757783	0.0379661902032867	opc	STIP1	stress-induced phosphoprotein 1	Hop, Sti1, p60
Slitrk3	1109.08588831213	-0.594439012472822	0.204961035003502	-2.90025376024602	0.0037286066799412	0.0379661902032867	opc	SLITRK3	SLIT and NTRK-like family, member 3	ST3
Nefh	17320.3182117184	-0.776396256468217	0.267772075083405	-2.89946685525885	0.00373797863241493	0.0380025639325853	neuron	NEFH	neurofilament, heavy polypeptide	NF-H, NF200, Nfh, mKIAA0845
Ankrd13b	799.255277963427	-0.746236330157155	0.257372847914458	-2.89943689166923	0.00373833591831739	0.0380025639325853	neuron	ANKRD13B	ankyrin repeat domain 13b	AW124583, B930093C12Rik
Panx2	688.759156743178	-0.758879849183326	0.261725180929074	-2.89952937080585	0.0037372332968411	0.0380025639325853	neuron	PANX2	pannexin 2	NA
Zfp14	705.21124415333	0.891287590365137	0.307407779266496	2.89936576260963	0.00373918418567628	0.0380025639325853	oligodendrocyte	ZFP14	zinc finger protein 14	4732429I09Rik, Krox-9, Zfp-14, mKIAA1559
Maz	945.86212599788	-0.779114262766988	0.268944410888545	-2.89693420358851	0.0037682877808203	0.0382635366980658	opc	MAZ	MYC-associated zinc finger protein (purine-binding transcription factor)	MAZI, PUR1, Pur-1, SAF-1, SAF-2
Ciao1	3096.48253640233	-0.539303255342681	0.186173294866345	-2.89678095738623	0.00377012887954618	0.0382648382735947	endothelial	CIAO1	cytosolic iron-sulfur protein assembly 1	AW210570, Wdr39
Sdr39u1	1857.56299646198	-0.779255417714749	0.269042145377223	-2.8964064965441	0.00377463108923448	0.0382931352871976	neuron	SDR39U1	short chain dehydrogenase/reductase family 39U, member 1	2310014G06Rik
Camkk1	2745.25343380112	-0.715515234690649	0.247115274982217	-2.89547149500224	0.00378589412014093	0.0383725448048223	neuron	CAMKK1	calcium/calmodulin-dependent protein kinase kinase 1, alpha	AI846603, CaMKKalpha, Camkk, caM-KK 1, caM-KK alpha
Dnlz	1338.40576659557	-0.627295369384314	0.21664529400214	-2.89549501766753	0.00378561039194605	0.0383725448048223	opc	DNLZ	DNL-type zinc finger	1110034G11Rik, D2Bwg1335e, HEP1
Arfip2	3530.45330841002	-0.525312237050575	0.181458677627989	-2.89494139336519	0.00379229328385876	0.0384199726386035	neuron	ARFIP2	ADP-ribosylation factor interacting protein 2	2310002N04Rik, POR, Por1
Pgf	233.338912721613	1.02002206635414	0.352379835295151	2.89466639173542	0.0037956168585122	0.038436212603039	endothelial	PGF	placental growth factor	AI854365, PIGF, Plgf
Atp2b2	15653.1240940683	-0.861852847720579	0.29789784061669	-2.89311545842838	0.00381441051149651	0.0385560096269202	neuron	ATP2B2	ATPase, Ca++ transporting, plasma membrane 2	D6Abb2e, Gena300, PMCA2, Tmy, dfw
Mog	7968.46774902896	0.884710315931177	0.305784437905934	2.89324833529734	0.00381279705170727	0.0385560096269202	oligodendrocyte	MOG	myelin oligodendrocyte glycoprotein	B230317G11Rik
Zfp707	1229.62323096191	-0.640118785748055	0.221266363206476	-2.89297829309339	0.00381607669479926	0.0385560096269202	endothelial	ZFP707	zinc finger protein 707	1500031N24Rik, AI451708, AW495315
Mtrr	457.392309509363	-1.03974460328411	0.359332919494298	-2.89354118945566	0.00380924325410032	0.0385560096269202	oligodendrocyte	MTRR	5-methyltetrahydrofolate-homocysteine methyltransferase reductase	4732420G08, MSR
Tmem63b	2983.20829991172	-0.683677397894374	0.236369949462668	-2.89240404479739	0.00382305942176586	0.0385916513433473	opc	TMEM63B	transmembrane protein 63b	BC026370
Nppc	233.345516469324	-1.23413473539239	0.426671005264471	-2.89247387369905	0.00382220969882077	0.0385916513433473	neuron	NPPC	natriuretic peptide type C	CNP, lbab
Ndufs5	8505.0462871169	-0.619841972597463	0.214422841005747	-2.89074601236559	0.00384328591545626	0.0387783035525643	opc	NDUFS5	NADH:ubiquinone oxidoreductase core subunit S5	AI256693
Galnt9	9479.86720186477	-0.923202547638952	0.31942471357853	-2.8902038834011	0.00384992045946466	0.0387926807144705	neuron	GALNT9	polypeptide N-acetylgalactosaminyltransferase 9	GalNAc-T9
Ccdc28b	1682.03120459549	-0.782757574408892	0.270822421818568	-2.89029825947456	0.0038487647428421	0.0387926807144705	oligodendrocyte	CCDC28B	coiled coil domain containing 28B	1110002E08Rik, 1810010N17Rik
Akap1	717.649160250158	-0.837739040418839	0.290022825439259	-2.88852796034252	0.00387049616762229	0.038964855290002	neuron	AKAP1	A kinase (PRKA) anchor protein 1	AKAP121, AKAP84, Akap, C76494, C81186
Fer1l6	22.4978617856751	3.46662917777067	1.20043263422586	2.88781650792612	0.00387926100454425	0.0390355007119432	NA	FER1L6	fer-1-like 6 (C. elegans)	EG631797
Plxnb3	509.307288540843	0.976951681676608	0.338335289943498	2.88752521748399	0.00388285479693078	0.0390540717283371	oligodendrocyte	PLXNB3	plexin B3	AI451018, Plxn6
Alkbh7	1343.68604322494	-0.762407666202778	0.264063840661369	-2.88720963950712	0.00388675164932538	0.0390756728597119	neuron	ALKBH7	alkB homolog 7	2310045B01Rik, 2510008E23Rik, Abh7, Spata11
Cited2	3900.56627485634	-0.598184761447466	0.207226988930618	-2.88661609443037	0.00389409054931462	0.0390966691151188	microglia	CITED2	Cbp/p300-interacting transactivator, with Glu/Asp-rich carboxy-terminal domain, 2	AI835299, ER154-like, Mrg1, Msg2, p35srj
Lrfn1	1024.90816520003	-0.877315417261878	0.303922076349365	-2.88664590542408	0.00389372165067994	0.0390966691151188	neuron	LRFN1	leucine rich repeat and fibronectin type III domain containing 1	BC004018, SALM2, Semo1
Vmn1r43	16.2971509576632	4.56168133198853	1.58016993234532	2.88682959890142	0.00389144922073957	0.0390966691151188	NA	VMN1R43	vomeronasal 1 receptor 43	V1ra2, V1ra5
Kcnc1	7609.68988218179	-1.08872876005905	0.37721159034918	-2.88625479151164	0.00389856404716977	0.0391184510480655	neuron	KCNC1	potassium voltage gated channel, Shaw-related subfamily, member 1	C230009H10Rik, KShIIIB, KV4, Kcr2-1, Kv3.1
Cdc42ep3	723.815245794551	-0.687227556324898	0.238118369959733	-2.88607534328877	0.00390078763264818	0.0391184510480655	endothelial	CDC42EP3	CDC42 effector protein (Rho GTPase binding) 3	3200001F04Rik, AA986861, Borg2, Cep3, UB1
Tns3	260.129630562805	1.09426685790344	0.379212880897997	2.88562681550309	0.00390635048569517	0.0391184510480655	astrocyte	TNS3	tensin 3	BC023928, F830010I22Rik, TEM6, Tens1
Ptprz1	4094.95424065379	0.794278825537986	0.275344466721945	2.88467327850856	0.00391820065021369	0.0392153603607185	astrocyte	PTPRZ1	protein tyrosine phosphatase, receptor type Z, polypeptide 1	AI850339, DSD-1-PG, PTPbeta, PTPzeta, Ptprz
Rab6a	12565.6300248013	-0.700708428112179	0.242929432222262	-2.88441141817301	0.00392146065179294	0.0392304117780575	astrocyte	RAB6A	RAB6A, member RAS oncogene family	2610028L11Rik, AA419671, Rab6
Zcchc24	1574.58655526137	0.849768104637479	0.294638002616471	2.88410896453034	0.00392522908103475	0.0392505337695771	astrocyte	ZCCHC24	zinc finger, CCHC domain containing 24	2310047A01Rik
Ppp1r3g	464.321980330738	-1.04004322703467	0.360871708920326	-2.8820303762418	0.00395121640388363	0.0394750551191219	astrocyte	PPP1R3G	protein phosphatase 1, regulatory subunit 3G	1600032L17Rik
Adamts4	1107.49432374503	0.906733305765371	0.31470246543711	2.88123991817462	0.00396113995552898	0.039542447861814	oligodendrocyte	ADAMTS4	a disintegrin-like and metallopeptidase (reprolysin type) with thrombospondin type 1 motif, 4	ADAM-TS4, ADAMTS-2, ADMP-1
Gpr15	70.0269022695913	1.04264568745123	0.361877576114063	2.88121109533073	0.00396150222994492	0.039542447861814	oligodendrocyte	GPR15	G protein-coupled receptor 15	4933439K08Rik
Rab6b	16172.7982224913	-0.713306404360468	0.247601665070632	-2.88086271211863	0.00396588343985785	0.0395659169540749	neuron	RAB6B	RAB6B, member RAS oncogene family	9630015C03, AI844641, C330006L04Rik, D9Bwg0185e
Plekha6	1504.3743489781	-0.726767888368332	0.252284915803667	-2.88074253687809	0.00396739576422973	0.0395659169540749	neuron	PLEKHA6	pleckstrin homology domain containing, family A member 6	9530028L01Rik, AU042621, Pepp3
Letm1	6012.62995353968	-0.719183243906167	0.249693313074708	-2.88026633573078	0.00397339358474561	0.0396080496607015	astrocyte	LETM1	leucine zipper-EF-hand containing transmembrane protein 1	NA
Sgsm3	3822.76489767718	-0.84568841085855	0.293671539644766	-2.87970843848716	0.00398043085158113	0.0396428197920066	opc	SGSM3	small G protein signaling modulator 3	1810012I01Rik, AI428557, BB175482, Cip85, R75178
Rhpn2	346.688276285416	1.05640000788418	0.366838804850329	2.87973898594288	0.0039800452359894	0.0396428197920066	astrocyte	RHPN2	rhophilin, Rho GTPase binding protein 2	1300002E07Rik, AA536890, C85860, D7Ertd784e
Zfp511	880.731347873641	-0.554322349948153	0.192503540075642	-2.87954366828963	0.00398251141204832	0.0396458656121869	opc	ZFP511	zinc finger protein 511	2410004P19Rik, C86579, Znf511
Terf2ip	2692.98906830987	-0.566173004509741	0.196705181286135	-2.87828211137033	0.00399847389741202	0.0397607327950109	oligodendrocyte	TERF2IP	telomeric repeat binding factor 2, interacting protein	Rap1
Pcx	3292.08791039386	-0.881925540886707	0.306421785972213	-2.87814242087435	0.00400024496932028	0.0397607327950109	endothelial	PCX	pyruvate carboxylase	Pc, Pcb
Preb	2670.87168709306	-0.625274433801968	0.217260428088548	-2.87799503712257	0.00400211435262151	0.0397607327950109	astrocyte	PREB	prolactin regulatory element binding	C85705
Dnajc4	1112.66355991162	-0.633344371529115	0.220069474918396	-2.87792921650749	0.00400294946309054	0.0397607327950109	endothelial	DNAJC4	DnaJ heat shock protein family (Hsp40) member C4	Hspf2, Mcg18
Evi2a	3128.10035846058	1.00533514074189	0.349361512657877	2.87763564192713	0.00400667616834078	0.039780061744251	microglia	EVI2A	ecotropic viral integration site 2a	AW491894, Evi-2, Evi2
Slc25a45	328.222128405201	0.937166939581679	0.325741756673832	2.8770242696274	0.00401444718519934	0.0398395094047837	microglia	SLC25A45	solute carrier family 25, member 45	AW491445
Haao	23.6911968712376	3.26443251585652	1.1347247090331	2.87684976793901	0.00401666774598202	0.039843845815938	microglia	HAAO	3-hydroxyanthranilate 3,4-dioxygenase	0610007K21Rik, 0610012J07Rik, 3-HAO, 3-HAOxase, 3HAO
Cadm1	3904.98210840775	0.8162053918108	0.283791055118822	2.87607863986079	0.00402649382670346	0.039905876483908	astrocyte	CADM1	cell adhesion molecule 1	2900073G06Rik, 3100001I08Rik, AI987920, Bl2, Igsf4
Rasal3	410.544811869049	3.63067841565433	1.26305841159599	2.87451346851539	0.00404650510986183	0.0400686514402497	microglia	RASAL3	RAS protein activator like 3	A430107D22Rik
Shroom2	700.941985914992	0.852671950796899	0.296939686397466	2.87153246890536	0.00408486816178314	0.0403769335690591	oligodendrocyte	SHROOM2	shroom family member 2	4832440C16, Apxl, C630003H05Rik, Shrm2
Hps5	359.443575645517	1.10189881728149	0.383947386155307	2.86992139291651	0.00410573853127439	0.0405294268891465	oligodendrocyte	HPS5	HPS5, biogenesis of lysosomal organelles complex 2 subunit 2	AI646796, AL022647, C85120, haze, hz
Atoh8	36.4086838052452	2.77496523357569	0.967239137697666	2.86895466221619	0.0041183082619805	0.0406176107127516	endothelial	ATOH8	atonal bHLH transcription factor 8	4933425C05Rik, Hath6, Math6, bHLHa21, okadin
Hs6st1	1320.47498039387	-0.836659561022611	0.291700426793914	-2.86821507331462	0.00412794819088687	0.0406947196099831	microglia	HS6ST1	heparan sulfate 6-O-sulfotransferase 1	6Ost1
Plppr2	1732.13121965173	-0.864609062931246	0.301535673637897	-2.86735248436814	0.0041392171869111	0.0407785418118865	oligodendrocyte	PLPPR2	phospholipid phosphatase related 2	Lppr2, PRG-4
Drd2	272.147924415278	-0.765909488243303	0.267120123754707	-2.86728486599021	0.00414010174266344	0.0407785418118865	neuron	DRD2	dopamine receptor D2	D2R, Drd-2
Serp1	2613.40753249938	0.770212755311899	0.268635494475986	2.86712951620305	0.0041421346142783	0.0407805840230776	oligodendrocyte	SERP1	stress-associated endoplasmic reticulum protein 1	D3Ucla1, Ramp4
Mfap3l	975.938223639827	0.936721077945882	0.32673025986972	2.86695538490799	0.00414441433292278	0.0407850536489701	astrocyte	MFAP3L	microfibrillar-associated protein 3-like	4933428A15Rik, 5430405D20Rik, AI461995, AW125052, NYD-sp9
Ccl7	45.850489904349	5.96778765668232	2.08208667585421	2.86625322849921	0.00415361848646128	0.0408576324830728	microglia	CCL7	chemokine (C-C motif) ligand 7	MCP-3, Scya7, fic, marc, mcp3
Pla1a	63.4127967013179	1.1602792237133	0.404855945850497	2.86590634423277	0.00415817242836716	0.0408674168896463	endothelial	PLA1A	phospholipase A1 member A	AA986889, Ps-pla1, Pspla1
Adgrb3	2086.04355962103	-0.515744543088613	0.179976835540792	-2.86561624188418	0.00416198440770359	0.0408859145486765	astrocyte	ADGRB3	adhesion G protein-coupled receptor B3	A830096D10Rik, Bai3
Osbp2	1223.11295987061	-0.876713774184323	0.306012917413227	-2.86495675279108	0.00417066197180663	0.0409351572004342	neuron	OSBP2	oxysterol binding protein 2	1700095P05Rik, C630001G20Rik, Gm244, ORP-4, OSBPL1
Apobr	116.847494738359	1.45259333522007	0.50721273411588	2.86387394778657	0.00418494513621224	0.0410212766116038	microglia	APOBR	apolipoprotein B receptor	Apob-48r, Apob48r
Nlrc5	25.0443241369853	3.35571066824777	1.17170408372519	2.86395747429588	0.00418384176955006	0.0410212766116038	endothelial	NLRC5	NLR family, CARD domain containing 5	AI451557, AK220210, NOD27
Phf21b	95.3624564188184	-1.49630486987951	0.522509563309391	-2.86368896370517	0.00418738967463115	0.0410272359392918	astrocyte	PHF21B	PHD finger protein 21B	A730032D07Rik
Shd	2876.21465955917	-0.698587317465884	0.243978394539819	-2.86331631447746	0.00419231811496584	0.0410575161640604	opc	SHD	src homology 2 domain-containing transforming protein D	AI413439
Cry2	4040.09022143171	-0.871931159727092	0.304537589019355	-2.86313148578738	0.00419476450260372	0.0410634724906505	astrocyte	CRY2	cryptochrome 2 (photolyase-like)	AV006279, D130054K12Rik
Tspan5	4511.64845256571	-0.574282025537046	0.200621395295255	-2.86251635670201	0.00420291566465012	0.0411252444295309	endothelial	TSPAN5	tetraspanin 5	2810455A09Rik, 4930505M03Rik, NET-4, Tm4sf9
Ski	786.954912551501	0.720541106535015	0.251782884833718	2.86175570277889	0.00421301506431383	0.0412060173037245	microglia	SKI	ski sarcoma viral oncogene homolog (avian)	2310012I02Rik, 2610001A11Rik, AA062172, AA589460, BC004088
Ehd2	345.967000484063	1.03881861691674	0.363095051023136	2.86101012390431	0.00422293566681025	0.0412669115751855	endothelial	EHD2	EH-domain containing 2	BC027084, C130052H20Rik
Kif17	800.967974537757	-1.04567415603685	0.36563809428599	-2.85986108225079	0.0042382662027421	0.041381533842681	neuron	KIF17	kinesin family member 17	5930435E01Rik, AW492270, Kif17b, mKIAA1405
St6gal1	585.212247031984	0.734403879914689	0.256797744725922	2.85985330867493	0.00423837008962148	0.041381533842681	microglia	ST6GAL1	beta galactoside alpha 2,6 sialyltransferase 1	AW742324, Siat1, St6Gal-I, St6gal, St6galI
Dusp26	5800.9765178229	-0.692516897125535	0.242272158374186	-2.85842542441857	0.0042574917048941	0.0415500686743684	oligodendrocyte	DUSP26	dual specificity phosphatase 26 (putative)	2310043K02Rik, Skrp3
Syce2	80.0841871360575	1.28778216279057	0.450551013760558	2.85823829812743	0.00426000341009606	0.0415564262786619	opc	SYCE2	synaptonemal complex central element protein 2	1700013H19Rik, AA407907, Cesc1
Rnf149	841.859318240971	0.823413048217436	0.288130454590561	2.85777860374921	0.00426617937068367	0.0415803581857341	microglia	RNF149	ring finger protein 149	1600023E10Rik, AV037261, C76763, Gm15832, Greul4
Tceal5	1021.67106098674	-0.742992345454697	0.260051836606359	-2.85709324398799	0.00427540220737415	0.0416520758441043	neuron	TCEAL5	transcription elongation factor A (SII)-like 5	6430401A05Rik
Itpripl2	43.9167355248556	1.78317801382325	0.62418853828805	2.85679390831805	0.0042794360158506	0.041673200156097	microglia	ITPRIPL2	inositol 1,4,5-triphosphate receptor interacting protein-like 2	C130081G24, E030018N11Rik
Afg3l2	4486.32339779988	-0.628633120672291	0.220114795423672	-2.8559330573954	0.00429105597272758	0.041768147875713	neuron	AFG3L2	AFG3-like AAA ATPase 2	2310036I02Rik, AW260507, Emv66, par
Slc25a43	52.9863999389358	1.51165521988159	0.529357568164335	2.8556410841987	0.00429500358450137	0.041788364579345	astrocyte	SLC25A43	solute carrier family 25, member 43	Gm8
Il18	1127.58407405893	0.601113995719198	0.210581850314943	2.85453848382556	0.00430994096480947	0.0419154424087413	opc	IL18	interleukin 18	Igif, Il-18
Peak1	2164.59261872189	-0.828709812263263	0.290496837811614	-2.85273264420413	0.00433450719095465	0.0421121177380922	microglia	PEAK1	pseudopodium-enriched atypical kinase 1	1110049L02Rik, 9530046P14, AA690169, BE132841, C230081A13Rik
Pllp	539.266222036414	0.926290859651907	0.324713954407038	2.85263644226012	0.00433581945465831	0.0421121177380922	oligodendrocyte	PLLP	plasma membrane proteolipid	0610010I06Rik, AV001002, Plapi, Tm4sf11
Dcaf13	1179.0340507466	0.90732211807641	0.318083588765682	2.85246441539866	0.00433816692269835	0.0421166062086738	endothelial	DCAF13	DDB1 and CUL4 associated factor 13	Gm83, Wdsof1
Cers2	5401.18456353494	0.554701560020534	0.194489864015268	2.85208467201657	0.00434335295734648	0.042130335090822	oligodendrocyte	CERS2	ceramide synthase 2	0610013I17Rik, AI225939, Lass2, TRH3
Snx19	1527.78141531568	-0.78339314931165	0.274665951745545	-2.85216694800744	0.00434222886358086	0.042130335090822	astrocyte	SNX19	sorting nexin 19	3526401K03Rik, AI195321, AI848208, mKIAA0254
Dmtn	7065.57930708811	-0.82498115112416	0.289346765467129	-2.85118497797025	0.00435566223251974	0.0421893879677564	neuron	DMTN	dematin actin binding protein	AI325486, Epb4.9, Epb49, dematin
Gimap1	170.740187676153	1.02980451321122	0.361197068736839	2.85108768133863	0.00435699530156291	0.0421893879677564	endothelial	GIMAP1	GTPase, IMAP family member 1	IAP38, Imap38, imap
Trim27	1717.19374944829	-0.610135488108004	0.214032513821165	-2.85066729916466	0.00436275924406748	0.0422268972067692	microglia	TRIM27	tripartite motif-containing 27	AW538890, Gm19403, Rfp
Shc2	895.400487840991	-0.853763229734666	0.29976991275908	-2.84806177470126	0.00439863855356799	0.0425189037854415	opc	SHC2	SHC (Src homology 2 domain containing) transforming protein 2	6720466E06, SCK, ShcB, Sli
Lrch1	1511.29211680083	-0.716930974264304	0.251768961766383	-2.84757489260947	0.00440537273369511	0.0425655802327054	microglia	LRCH1	leucine-rich repeats and calponin homology (CH) domain containing 1	4832412D13Rik, AI552548, AW215503, Chdc1, mKIAA1016
Isg20	78.8156896680157	1.53737912643305	0.540411504926763	2.84483049013065	0.0044435062904657	0.0428969261118034	opc	ISG20	interferon-stimulated protein	1600023I01Rik, 2010107M23Rik, 20kDa, DnaQL, HEM45
Kcnc2	7198.48011393459	-0.50364020249836	0.177053694700125	-2.84456194687929	0.00444725372831767	0.0429145576833211	neuron	KCNC2	potassium voltage gated channel, Shaw-related subfamily, member 2	AW047325, B230117I07, KShIIIA, Kv3.2
Iqcg	114.236075909621	1.40274312756773	0.493477588710136	2.84256703781473	0.00447518184807515	0.0431095676171414	endothelial	IQCG	IQ motif containing G	2400003L07Rik, G1-374-12, esgd12d, repro1, stubby12d
Ccsap	1317.01285847815	-0.757702787308163	0.266618147128476	-2.84190253164968	0.00448451995593995	0.0431622969822243	neuron	CCSAP	centriole, cilia and spindle associated protein	1700054N08Rik, AI853424
Sft2d2	353.601832702605	1.04828760158808	0.368851961101285	2.8420280007681	0.00448275542477744	0.0431622969822243	microglia	SFT2D2	SFT2 domain containing 2	2010005O13Rik, AI506168, AW561909, cI-45
Mn1	73.1018456683504	1.33983536049562	0.471577943918398	2.84117477879217	0.00449476710317207	0.043214372487915	neuron	MN1	meningioma 1	AA003644, AA009236
Phf13	279.301315728358	-1.1593344825247	0.408057427584374	-2.84110618789062	0.00449573399265475	0.043214372487915	microglia	PHF13	PHD finger protein 13	BC029632, Phf5, SPOC1
Lrrk1	106.666994764744	1.67596263484314	0.590353094724906	2.8389156418738	0.00452671223741537	0.0434747311571892	microglia	LRRK1	leucine-rich repeat kinase 1	AW319595, C230002E15Rik, D130026O16Rik, mKIAA1790
Cybb	302.784053290276	6.00919013557215	2.11746747268005	2.83791378762781	0.00454094458971331	0.0435739524010334	microglia	CYBB	cytochrome b-245, beta polypeptide	C88302, CGD91-phox, Cgd, Cyd, Nox2
Wnt9a	375.955268826668	-1.24581168247567	0.439034247087543	-2.83761845628243	0.00454514779888594	0.0435768483602201	opc	WNT9A	wingless-type MMTV integration site family, member 9A	Wnt14, wnt-14
Armc6	2355.25983237757	-0.587242186342704	0.207035924060449	-2.83642652359811	0.0045621474383109	0.0437210689079482	neuron	ARMC6	armadillo repeat containing 6	2410153K17Rik, AW554412
Cnn1	27.4936433113979	-3.47028508396702	1.22370324910883	-2.83588777466618	0.00456985009045755	0.0437573429793104	astrocyte	CNN1	calponin 1	CN, CnnI
Smarcd3	3160.18494072951	-0.74657908612303	0.263436940090645	-2.83399543688195	0.00459699884059302	0.043998439203088	opc	SMARCD3	SWI/SNF related, matrix associated, actin dependent regulator of chromatin, subfamily d, member 3	1500001J14Rik, 2210409C08Rik, BAF60C
Imp3	1259.88956459714	-0.55811914695935	0.196989918777823	-2.83323710381763	0.00460791933145414	0.0440840727817362	endothelial	IMP3	IMP3, U3 small nucleolar ribonucleoprotein	1190002L16Rik, AI256594
Slc27a4	3686.59574485737	-0.665522158205326	0.235006988793296	-2.83192496368989	0.00462687051267801	0.0442274969545204	oligodendrocyte	SLC27A4	solute carrier family 27 (fatty acid transporter), member 4	ACSVL4, BB144259, FATP4
Chrm2	414.76220722222	-1.62058795747463	0.572254384023768	-2.8319362904301	0.00462670661952523	0.0442274969545204	neuron	CHRM2	cholinergic receptor, muscarinic 2, cardiac	AChR-M2, Chrm-2, M2
Map3k9	282.656931329614	-1.26153959011306	0.445798286665155	-2.82984396272617	0.00465707108213603	0.0444971389665683	neuron	MAP3K9	mitogen-activated protein kinase kinase kinase 9	E130314H24Rik, Mlk1, Prke1
Flnc	97.9813205583178	4.74729641618932	1.67792045567446	2.82927381934866	0.00466537639033152	0.0445574361622984	oligodendrocyte	FLNC	filamin C, gamma	1110055E19Rik, ABP-280, ABPL, Fln2
Il1rl1	32.4026872779369	3.93994718982987	1.39296828619966	2.8284543365872	0.00467733732888748	0.0446525805940246	microglia	IL1RL1	interleukin 1 receptor-like 1	DER4, Fit-1, Ly84, ST2L, St2
Ift20	4093.22768587737	-0.504832919638935	0.178501142280001	-2.82817752979442	0.00468138379090965	0.0446721198227811	endothelial	IFT20	intraflagellar transport 20	0610009H04Rik, AU015496, mIFT20
Ttll1	3669.81128711682	-0.719666185554467	0.254533204186868	-2.827396087098	0.00469282431195018	0.0447430654309241	endothelial	TTLL1	tubulin tyrosine ligase-like 1	6330444E16Rik, AV014541
Tmem191c	4212.69246786311	-0.881736209279609	0.311913418949892	-2.82686205758033	0.00470065719343923	0.0447795228333641	neuron	TMEM191C	transmembrane protein 191C	4933405M22Rik, D16Bwg1494e, MNCb-4137
Shb	505.603494275884	-0.718552033517047	0.254239200282916	-2.82628340837073	0.00470915789312289	0.044841380296024	oligodendrocyte	SHB	src homology 2 domain-containing transforming protein B	BC028832
Parp8	274.15418111501	0.866150189929383	0.306478722893737	2.82613481859782	0.00471134300927099	0.0448430726391584	astrocyte	PARP8	poly (ADP-ribose) polymerase family, member 8	2810430O08Rik, ARTD16, D13Ertd275e
Tshz3	272.033244857528	-0.753921225017255	0.266794471909894	-2.82585024952047	0.00471553035810181	0.044863812891668	opc	TSHZ3	teashirt zinc finger family member 3	A630038G13Rik, Tsh3, Zfp537, mKIAA1474, teashirt3
Irak4	55.911481033469	2.11984895302985	0.750323374763226	2.8252471192155	0.00472441637883006	0.0449101010581637	microglia	IRAK4	interleukin-1 receptor-associated kinase 4	8430405M07Rik, 9330209D03Rik, IRAK-4, NY-REN-64
Pou3f1	816.875590126612	1.15909031448768	0.410287162587941	2.82507087761793	0.00472701583625473	0.0449156983267096	oligodendrocyte	POU3F1	POU domain, class 3, transcription factor 1	Oct-6, Oct6, Otf-6, Otf6, Scip
Trip6	141.207906430271	1.12953828611917	0.399854465062095	2.82487350977501	0.00472992842975551	0.0449242649627162	astrocyte	TRIP6	thyroid hormone receptor interactor 6	NA
Rbp1	249.320579082647	1.63620805830412	0.579636093003881	2.8228194863172	0.00476033659488277	0.0451938628104914	astrocyte	RBP1	retinol binding protein 1, cellular	CRBPI, Crbp, Rbp-1
Rims2	6289.52276875681	-0.524789862873256	0.18594680187664	-2.82225807369039	0.00476867858917749	0.0452154121407623	oligodendrocyte	RIMS2	regulating synaptic membrane exocytosis 2	2810036I15Rik, AW048769, RIM2, Rab3ip2, Rim2(+40A)
Kcnj14	61.4271777962529	-1.5972069009418	0.565905385150318	-2.82239212216993	0.00476668556993652	0.0452154121407623	neuron	KCNJ14	potassium inwardly-rectifying channel, subfamily J, member 14	A930026G01Rik, IRK4, Kir2.4
Akr1b8	112.008854180731	1.19217599707167	0.422395652264837	2.82241540763822	0.00476633944080842	0.0452154121407623	neuron	AKR1B8	aldo-keto reductase family 1, member B8	FR-1, Fgfrp, Fgrp
Hip1r	1393.1704796322	-0.865963243932633	0.306860283652019	-2.82201148231564	0.00477234685464552	0.0452239760916989	oligodendrocyte	HIP1R	huntingtin interacting protein 1 related	AA410023, mKIAA0655
Zfp775	344.21958339807	-1.1676115371173	0.413764166572377	-2.82192522080825	0.00477363067389883	0.0452239760916989	astrocyte	ZFP775	zinc finger protein 775	C130032F08Rik, Znf775
Siah3	500.214275143354	-0.904088922740197	0.320574837131951	-2.82021175095557	0.00479919688356623	0.0454241255179024	neuron	SIAH3	siah E3 ubiquitin protein ligase family member 3	Gm912
Zfp423	1834.65865086446	-0.753406184690549	0.267281900145457	-2.81876993646236	0.00482080572603588	0.0455742611569681	endothelial	ZFP423	zinc finger protein 423	Ebfaz, Roaz, Zfp104, Znf423, ataxia1
Svip	1381.37901974572	0.992676123166845	0.352373282158441	2.81711518275809	0.00484571441662393	0.045770999726411	oligodendrocyte	SVIP	small VCP/p97-interacting protein	1700006C13Rik, 6620401M08Rik
Spock1	10817.177066643	-0.58424017181698	0.207454240879133	-2.81623633887229	0.00485899077618868	0.045877005473068	oligodendrocyte	SPOCK1	sparc/osteonectin, cwcv and kazal-like domains proteoglycan 1	Spock, Ticn1, testican
Elf1	186.168096724927	1.24443164648325	0.441922956819571	2.81594704977349	0.00486336815012245	0.0458886190909243	microglia	ELF1	E74 like ETS transcription factor 1	Elf-1, Sts1, mElf-1, p70
Uvssa	177.316758862719	1.42230706922551	0.50526127233865	2.81499324625104	0.00487782589909168	0.045996518682908	astrocyte	UVSSA	UV stimulated scaffold protein A	4933407H18Rik, D330017J19Rik, Kiaa1530, mKIAA1530
Lrrc3b	898.759029280155	-0.961858459800424	0.341731555396666	-2.81466093666399	0.00488287217197225	0.046024675717168	neuron	LRRC3B	leucine rich repeat containing 3B	BC019794, LRP15
Aifm3	1715.86585945661	-0.799378872708762	0.284056155462875	-2.81415789566734	0.00489052006516656	0.046047563153939	astrocyte	AIFM3	apoptosis-inducing factor, mitochondrion-associated 3	2810401C16Rik, AI840249, Aifl
Slco1a4	1377.12335093055	0.932386498738638	0.331327356112457	2.81409452475809	0.00489148428149413	0.046047563153939	endothelial	SLCO1A4	solute carrier organic anion transporter family, member 1a4	AI785519, Oatp1a4, Oatp2, Slc21a5
Myo1g	31.0920781834981	3.20943844847043	1.14047639409182	2.8141208928977	0.00489108305773412	0.046047563153939	microglia	MYO1G	myosin IG	E430002D17Rik
Ddc	459.67985122989	0.782501968076157	0.278122270502869	2.81351783394162	0.00490026679297103	0.0461108087144818	endothelial	DDC	dopa decarboxylase	Aadc
Elmo2	5634.70990818413	-0.712712294056269	0.253352067122679	-2.8131299742313	0.0049061815871416	0.0461276054188367	astrocyte	ELMO2	engulfment and cell motility 2	1190002F24Rik, CED-12
Nxn	204.370278773012	1.142543266898	0.4062891291574	2.81214333562778	0.00492125677595106	0.0462498759436141	endothelial	NXN	nucleoredoxin	l11Jus13
Synpr	136.07348510425	1.98978543479558	0.707765703837887	2.81136175998059	0.00493322846445204	0.0463234092759118	neuron	SYNPR	synaptoporin	1500003F20Rik, SPO
Ccdc120	254.769907117471	-1.10691554779088	0.39372395186482	-2.81140007497162	0.00493264096587414	0.0463234092759118	neuron	CCDC120	coiled-coil domain containing 120	AA030924, DXImx50e, Jm11, Sfc25
Fxyd6	549.464763864324	1.38678871533838	0.493404763019834	2.8106512528389	0.00494413441979879	0.0464063104218005	opc	FXYD6	FXYD domain-containing ion transport regulator 6	0610030I18Rik, Php
Cd59b	176.015600142216	-0.927351584679901	0.330111683884499	-2.80920558087356	0.00496639216204682	0.0465760850159378	oligodendrocyte	CD59B	CD59b antigen	NA
Bcl2	397.110399550729	1.02092224672421	0.36354118762258	2.80827119865192	0.00498082619492229	0.0466918490845023	astrocyte	BCL2	B cell leukemia/lymphoma 2	AW986256, Bcl-2, C430015F12Rik, D630044D05Rik, D830018M01Rik
Megf10	250.564161476676	1.3187652429095	0.469636859845508	2.80805310584718	0.00498420067751386	0.0467038837814522	astrocyte	MEGF10	multiple EGF-like-domains 10	3000002B06Rik, Gm331
Lypla1	663.39747934076	0.885681959105654	0.315469230390872	2.80750664021425	0.0049926650530704	0.0467635826501214	endothelial	LYPLA1	lysophospholipase 1	APT-1, Gm39587, LPL-I, Pla1a
Mynn	494.567242496748	1.117827147951	0.398277731541019	2.8066523921031	0.00500592281028648	0.0468484749304523	astrocyte	MYNN	myoneurin	2810011C24Rik, AA415053, AI661031, AW049392, Mynr
Igsf21	2870.38287531103	-1.03494088897958	0.368887508580048	-2.80557314874489	0.00502271795805095	0.0469629772494554	opc	IGSF21	immunoglobulin superfamily, member 21	BC055811, Gm141
Stx2	607.516151964433	0.731577120989046	0.260813319842543	2.80498373867834	0.00503191183140909	0.047012914429882	oligodendrocyte	STX2	syntaxin 2	AW538950, Epim, G1-536-1, Syn-2, repro34
Catsper3	17.4809320938732	2.59935158238963	0.926859493365796	2.80447209204315	0.00503990505078108	0.0470679092514208	opc	CATSPER3	cation channel, sperm associated 3	4921522D01Rik, CACRC
Cnn2	607.947969180015	0.661417714201351	0.235906294254264	2.80373067743781	0.00505150819954896	0.0471565573212387	endothelial	CNN2	calponin 2	AA408047, AI324678, Calpo2
Ctnnal1	783.713373937375	0.71626448378956	0.255498664285154	2.80339815393383	0.00505672003719512	0.0471854924439857	oligodendrocyte	CTNNAL1	catenin (cadherin associated protein), alpha-like 1	ACRP, AI616177, AW545119, C86009, Catnal1
Tufm	3309.60972325375	-0.618856322083526	0.220823831618543	-2.80248883260279	0.00507099720067839	0.047279218057577	astrocyte	TUFM	Tu translation elongation factor, mitochondrial	2300002G02Rik, C76308, C76389, EF-TuMT, EFTU
Maea	4380.60742211568	-0.556998136242253	0.198780921249647	-2.80207040364163	0.0050775791456989	0.0473208345998196	microglia	MAEA	macrophage erythroblast attacher	1110030D19Rik, EMP, Gid9
Uba1	9981.92797552418	-0.684668507916232	0.244411815330682	-2.80129054722619	0.0050898670071067	0.0473760579465653	astrocyte	UBA1	ubiquitin-like modifier activating enzyme 1	A1S9, Sbx, Ube-1, Ube1x
Klk9	15.7242880717774	3.94552437791015	1.40839916963901	2.80142481120706	0.00508774955379696	0.0473760579465653	opc	KLK9	kallikrein related-peptidase 9	1200016C12Rik, AI324041
Rusc2	3039.27693326287	-0.70893632857795	0.253095291344311	-2.80106486696156	0.0050934279651709	0.0473894574402136	neuron	RUSC2	RUN and SH3 domain containing 2	AI840675, mKIAA0375
Tap2	320.4961286549	0.97443521777252	0.34790298908811	2.80088199393347	0.00509631512902317	0.0473965793785381	microglia	TAP2	transporter 2, ATP-binding cassette, sub-family B (MDR/TAP)	ABC18, AI462429, APT2, Abcb3, Ham-2
Dhx58	245.626743829758	0.926050244463214	0.330658353871014	2.80062558112309	0.00510036581588893	0.0474145118440045	microglia	DHX58	DEXH (Asp-Glu-X-His) box polypeptide 58	B430001I08Rik, D11Lgp2e, LPG2, Lgp2, RLR-3
Agbl4	443.517793172765	-0.863070117966978	0.30832556588853	-2.79921684560861	0.00512267230427479	0.0476020701352723	neuron	AGBL4	ATP/GTP binding protein-like 4	4930578N11Rik, 4931433A01Rik
Dazap2	12155.6966740201	0.689601754419211	0.24638836386444	2.79884059296981	0.00512864494183017	0.0476377544097897	microglia	DAZAP2	DAZ associated protein 2	AI314727, Brbp, Gcap28, Prtb, gt6-12
Ptpre	566.791531470132	0.986068884101417	0.352353340316164	2.79852287824666	0.00513369324828018	0.0476648268800211	microglia	PTPRE	protein tyrosine phosphatase, receptor type, E	PTPe, PTPepsilon, RPTPepsilon
Apba2	4486.71781553657	-0.917185870705589	0.328025479766088	-2.79608118052179	0.00517264056525698	0.0479865521541842	astrocyte	APBA2	amyloid beta (A4) precursor protein-binding, family A, member 2	X11-like, X11L, XllL, mXllL
Adcy1	6674.2823076231	-0.650843837368615	0.232893019780918	-2.79460431223255	0.00519632736300271	0.0481662891958994	opc	ADCY1	adenylate cyclase 1	AC1, D11Bwg1392e, I-AC, brl
Cth	431.948240835948	-0.866490182633428	0.310104533152716	-2.79418741101315	0.00520303156095846	0.0482084288843845	astrocyte	CTH	cystathionase (cystathionine gamma-lyase)	0610010I13Rik, AI314617, BC019483, CGL, CSE
Brsk2	2062.29961050594	-0.734857660061096	0.263014764115215	-2.79397874310656	0.00520639008822213	0.0482195473386377	neuron	BRSK2	BR serine/threonine kinase 2	4833424K13Rik, SAD-A, SADA
Zfpm2	62.4993737237954	2.06405813770737	0.7388948584918	2.79343957260771	0.00521507715329168	0.0482799869570588	opc	ZFPM2	zinc finger protein, multitype 2	B330005D23Rik, FOG-2, FOG2
Rbp7	87.2870275183703	-1.32563106818189	0.474751678608638	-2.79226199276838	0.00523409576228926	0.0484159276330351	oligodendrocyte	RBP7	retinol binding protein 7, cellular	1110002J23Rik, CRBP-III
Cyfip2	10492.6543127957	-0.746362976899208	0.267347949388598	-2.79172882607133	0.00524272730864192	0.0484556414347339	neuron	CYFIP2	cytoplasmic FMR1 interacting protein 2	1500004I01Rik, 6430511D02Rik, AA930218, AU022376, Pir121
Dram2	1597.48439632243	0.776603448436741	0.278388225416446	2.78964186533035	0.00527663736525066	0.0487287317496215	endothelial	DRAM2	DNA-damage regulated autophagy modulator 2	2010305N14Rik, 2610318G18Rik, AI647667, Tmem77
Smndc1	667.150398584481	0.831962708789419	0.298374011870303	2.78832162216278	0.00529819156696408	0.0488601783849453	opc	SMNDC1	survival motor neuron domain containing 1	NA
Ap1ar	1765.76487943373	-0.706778037730099	0.253585372794095	-2.78714040144573	0.0053175434674821	0.0489614141979516	neuron	AP1AR	adaptor-related protein complex 1 associated regulatory protein	AA407621, C78909, Gadkin
Sbspon	115.842947895819	-1.24596584740421	0.447153237595048	-2.78644040263572	0.00532904162777567	0.0490302557343001	neuron	SBSPON	somatomedin B and thrombospondin, type 1 domain containing	Gm106, Rpesp
Mbd2	1618.1620414398	0.78981578890667	0.283539005903121	2.78556308819299	0.0053434840732482	0.0491428944883868	endothelial	MBD2	methyl-CpG binding domain protein 2	MBD2a
Tnfrsf11b	59.6564404855693	2.64085395809833	0.948203806064822	2.78511216808783	0.00535092091324225	0.0491832437058637	opc	TNFRSF11B	tumor necrosis factor receptor superfamily, member 11b (osteoprotegerin)	OCIF, Opg, TR1
Olfm1	19866.7997933854	-0.563385792468155	0.202446583221846	-2.78288614953201	0.00538777086283562	0.0494687272112145	neuron	OLFM1	olfactomedin 1	AMY, AW742568, Noe1, OlfA, Pancortin
Arhgap18	564.046348902805	0.93577957550775	0.336317263405592	2.78243098802578	0.00539533385321704	0.0495178155082233	endothelial	ARHGAP18	Rho GTPase activating protein 18	4833419J07Rik, AI314906, AI843501
Hrh3	3303.86363163382	-1.15531065474458	0.41546414167022	-2.78077104344091	0.00542299688180557	0.049710433870601	neuron	HRH3	histamine receptor H3	AW049250, Eae8, H3R, HH3R
Adgb	34.5045428428292	4.06626187599415	1.46224444434763	2.7808359209108	0.0054219132967306	0.049710433870601	opc	ADGB	androglobin	9130014G24Rik
Proser2	354.471790915853	-1.003101328837	0.360752345965086	-2.78058158195341	0.00542616239139739	0.0497190490817991	endothelial	PROSER2	proline and serine rich 2	5430407P10Rik, AU067770
Ubtf	3595.86166926034	-0.641768157439753	0.23084619251562	-2.78006819365811	0.00543474843415891	0.0497773043340204	opc	UBTF	upstream binding transcription factor, RNA polymerase I	A930005G04Rik, NOR-90, Tcfubf, UBF, UBF-1
Begain	2741.36360044734	-0.709281672457016	0.255193002912402	-2.77939310389512	0.00544605748313339	0.0498604418507036	neuron	BEGAIN	brain-enriched guanylate kinase-associated	BM948371, Gm897
Slc9a5	355.267367176465	-1.19685812564352	0.430647592333527	-2.77920542678103	0.00544920520653563	0.0498688222485864	neuron	SLC9A5	solute carrier family 9 (sodium/hydrogen exchanger), member 5	Gm696
Adap2os	15.7141913469768	2.6730754707068	0.962083850357033	2.77842255611588	0.00546235324686596	0.0499686769785989	microglia	ADAP2OS	ArfGAP with dual PH domains 2, opposite strand	Gm11206
